# Supplementary material for: 4‐octyl itaconate alleviates cisplatin‐induced ferroptosis possibly via activating the NRF2/HO‐1 signalling pathway
Source: J Cell Mol Med. 2024 Mar 20;28(7):e18207. doi: 10.1111/jcmm.18207 (PMC10951885; doi:10.1111/jcmm.18207)
Supplement: Supplementary file 3 — Table S2. [file JCMM-28-e18207-s004.xlsx]

## Sheet: Figure 5A
Supplementary Table 2.1 Venn analysis of potential target genes for 4-OI and ferroptosis risk genes
4-OI.uniq.185	FRGs.uniq.458	.FRGs.and.4-OI.common.25
RB1	FAAH	TBK1
ATF2	HDAC10	PRKCA
ARHGEF26-AS1	SERPINE1	BRD3
TFRC	RXFP1	BRD2
RPL8	ICAM1	SIRT2
BACH1	LGALS3	PPARA
ENO3	EDNRA	EGFR
DCAF7	ANPEP	BRD4
MIR424	CHEK2	FABP4
MIR545	NAMPT	BRDT
GJA1	TRIM24	MDM2
SCP2	KDR	NFE2L2
MIR670	CSNK2A1	FLT3
MYB	PRKCD	DHODH
MS4A15	DAPK3	KEAP1
PROK2	CSNK2A2	TLR4
ATG3	MIF	AHCY
GABARAPL2	ACE2	NR4A1
GABARAPL1	SCN10A	KDM5C
MEF2C	CSNK2B	SLC40A1
ATG13	CES1	KDM6B
MIR324	MAOA	ABCC1
LCE2C	FPR1	MAPK8
AR	DCUN1D1	MAPK1
TFR2	PIK3R1	MAPK14
circRHBG	FPR2
CircKDM4C	SLC5A1
TYRO3	KLK7
circEPSTI1	LDHA
ACOT1	HAO1
FAR1	SCN3A
ATF3	HAO2
ATF4	NTSR1
IDO1	NTSR2
MEG3	CCR1
MIR5096	CTSA
CDCA3	GPR17
MAPKAP1	CREBBP
NEDD4L	ACE
PLA2G6	CHKA
HIF1A	LNPEP
MEG8	SLC6A5
MTDH	DHFR
MIR214	TDP1
MIR335	SCN2A
CYB5R1	ITK
MIR212	PTGDR2
ADAMTS13	AKR1B1
TERT	PYGM
TTPA	PYGL
PRDX1	CTSV
HMOX1	PTPRF
ATG7	CTSL
ATG5	FFAR4
PROM2	FFAR1
JUN	CCR5
GSTM1	CTSD
FZD7	MME
EPT1	GPR35
NR1D2	AKR1A1
NR1D1	RHOA
CYP4F8	MMP12
PRDX6	MMP14
CP	MMP13
CS	KIT
H19	PTGER4
CPEB1	PTGER1
NOX3	PTGER2
NOX4	NR1I2
NOX5	PTGS2
NOX1	PTGS1
LGMN	GLRA1
EZH2	CXCR2
CDKN1A	P2RY12
MIR130B	AOC3
SMG9	EGLN1
PANX1	CA12
PANX2	STAT1
AIFM2	SORT1
SMPD1	GPR55
TMSB4X	NR1H4
LINC00618	HIPK3
TMSB4Y	PSMB9
TIMP1	GRIN1
MIOX	FABP1
HELLS	FABP2
ELOVL5	APEX1
SIRT6	MC5R
SIRT1	CHRM5
SLC39A14	RORB
COPZ1	HPGDS
SIRT3	CYSLTR2
MIR522	ADORA3
ZEB1	PIM1
MIR761	EP300
AEBP2	MAP3K8
MTF1	CAPN1
AGPS	PIM2
PPARG	SLC16A3
PLIN2	PDGFRB
DLD	CHRNB4
ARF6	CPA1
PPARD	KDM2A
FH	KDM2B
ASAH2	ADAM10
TIMM9	KMO
miR-182-5p	CCNE1
NRAS	BLM
GPAT4	PFKFB3
ALOX5	C5AR1
ADAM23	ADRB1
circPSEN1	SLC9A1
MFN2	CCNB3
RICTOR	CCNB2
BID	CCNB1
BRD7	DPP7
EGLN2	DPP8
SLC16A1	DPP9
CDKN2A	GRK6
STAT3	ABL1
MIR539	DRD2
LYRM1	MCL1
STING1	EPHX2
LPCAT3	EPHX1
CCDC6	CLK4
LINC01833	NFKB1
MTCH1	CLK3
TOR2A	CDK5
PARK7	CDK2
SAT1	CDK1
HDDC3	BCL2
ABHD12	ALPL
FADS2	PIN1
MT1DP	FGFR1
ZFP36	KCNK9
STK11	ITGB2
CDH1	PIK3CD
MPC1	PIK3CB
CFL1	ITGAL
SESN2	NR2E3
LAMP2	ADAMTS4
CHP1	CASP8
SLC39A7	CA3
FADS1	CPT2
SLC38A1	CASP6
USP7	WDR5
IFNA13	PDE4B
IFNA14	CASP1
FBXW7	ITGAV
IFNA16	HSP90AA1
IFNA17	MMP7
ADIPOQ	GGPS1
PGD	MMP1
NEAT1	MMP2
CDC25A	MMP3
SQSTM1	MMP8
IFNA10	MMP9
FTL	TGFBR2
SRSF9	DUSP22
KMT2D	CYP2A6
IREB2	ADORA2B
FOXO4	SCN4A
PHF21A	PDE5A
SOCS1	TOP1
GRIA3	KDM3A
IFNA21	CAMK2D
OSBPL9	CYP3A4
BRPF1	HSD17B10
GOT1	AURKB
hsa_circ_0008367	AURKA
PIR	S1PR3
LCN2	S1PR2
ACO1	S1PR5
MDM4	S1PR4
NF2	PTPN1
MAP3K14	KDM4C
MAP3K11	ERAP2
POM121L12	KDM4D
COX4I2	NTRK3
PTEN	PLA2G2A
METTL14	ITGB1 ITGA2
PPP1R13L	PTPN11
LINC00336	KLF5
CircFNDC3B	METAP1
AMN	PTPN2
GPX4
WIPI1
WIPI2
PIK3CA
TMBIM4
G6PDX
miR-378a-3p
FXN
BCAT2
BECN1
PRKAA1
PRKAA2
GLS2
SRC
MLLT1
FURIN
NFS1
SLC25A28
DNAJB6
PHKG2
TRIM46
ALOXE3
LINC00472
PTPN18
MIR135B
KLF2
PML
MTOR
GSTZ1
circKIF4A
PTPN6
P4HB
CDO1
AQP8
CISD1
CISD2
circ0097009
AQP5
AQP3
CISD3
SOX2
FTH1
LONP1
PDK4
PIEZO1
TRIM26
CHAC1
TRIM21
TP63
ACSL1
MIR9-3
SLC11A2
PAQR3
MIR9-2
ECH1
CIRBP
MIR9-1
ACSL4
ACSL3
FNDC5
POR
VDAC2
ULK2
MT1G
TFAM
ULK1
KIF20A
TP53
TRIB2
BEX1
EPAS1
MGST1
TXN
mmu_circRNA_0000309
SNX4
MIR4443
SNX5
DECR1
WWTR1
EGR1
SIAH2
INTS2
PARP16
PARP14
ALOX15B
ACADSB
PARP15
PARP12
RHEBP1
PARP10
PARP11
TF
ATM
MIR6852
BAP1
IFNA5
HOTAIR
IFNA4
lncRNA AABR07017145.1
IFNA7
DAZAP1
IFNA6
MIR17
IFNA1
ZFAS1
SUV39H1
HILPDA
IFNA2
SLC7A11
MIR18A
IFNA8
RPTOR
MAP1LC3A
CHMP1A
QSOX1
HRAS
CTSB
SREBF1
PARP6
PARP3
PARP4
PARP1
MMD
PARP2
NCOA3
NCOA4
miR-7-5p
ANO6
PARP9
SREBF2
PARP8
NR5A2
circRNA1615
IL1B
MICU1
CD44
circGFRA1
DDR2
YAP1
CircIL4R
PVT1
ALOX12B
RELA
MIR302A
ARNTL
CAMKK2
DUOX1
PGRMC1
FTMT
EMC2
HSF1
DUOX2
MARCHF5
NQO1
GCH1
CircPVT1
GDF15
AKR1C1
MIB2
AKR1C3
AKR1C2
PEX10
PEX12
circ_0007142
MIB1
NEDD4
GALNT14
MIR190A
CD82
PEBP1
circ-TTBK2
OIP5-AS1
ENPP2
G6PD
MIR15A
CYBB
MIR27A
LIG3
TSC1
LIFR
ALDH3A2
MYCN
FANCD2
DPEP1
NUPR1
CARS1
ISCU
VCP
YTHDC2
ALOX15
ATP5MC3
ALOX12
SLC1A5
NDRG1
DPP4
HCAR1
CLTRN
FGF21
TFAP2A
KLHDC3
TGFB1
HSPA5
Fer1HCH
VDR
IDH1
CAV1
RARRES2
IDH2
ACSF2
SMAD7
IL6
GCLC
ATG16L1
KDM5A
USP35
PRR5
GSK3B
TNFAIP3
CGAS
HSPB1
HMGB1
ELAVL1
MLST8
CA9
GLRX5
ABCC5
PEX2
ETV4
TGFBR1
SENP1
circ_0067934
CREB3
CREB1
IFNG
PEX3
PEX6
AKT1S1
ASMTL-AS1
RBMS1
CHMP6
ATG4D
OTUB1
CHMP5
CREB5
KDM3B
TAFAZZIN
USP11
SLC3A2
ACVR1B
AGPAT3
CYGB
MIR137
MAPK9
MUC1
RNF113A
circRHOT1
MIR375
CBS
NT5DC2
PDSS2
MAPK3
SNCA
KDM4A
RRM2
NOS2
PEDS1
YY1AP1
MIR9-3HG
circDTL
TMEM161B-DT
SCD
KRAS
LPIN1

## Sheet: Figure 5B
			Supplementary Table 2.2 Protein-protein interaction network of intersecting targets
shared name	AverageShortestPathLength	BetweennessCentrality	ClosenessCentrality	ClusteringCoefficient	Degree	Eccentricity	MCODE:Node Status	NeighborhoodConnectivity	NumberOfDirectedEdges	NumberOfUndirectedEdges	PartnerOfMultiEdgedNodePairs	Radiality	SelfLoops	Stress	TopologicalCoefficient
EGFR	1.4	0.275439	0.714286	0.363636	12	2	Clustered	6.33333	0	12	0	0.966667	0	224	0.328947
PPARA	1.45	0.233596	0.689655	0.4	11	2	Clustered	6.54545	0	11	0	0.9625	0	188	0.339713
MAPK8	1.7	0.0549561	0.588235	0.555556	9	3	Seed	7.33333	0	9	0	0.941667	0	80	0.431373
BRD4	1.7	0.191228	0.588235	0.285714	8	3	Clustered	5	0	8	0	0.941667	0	162	0.277778
MAPK1	1.8	0.0390789	0.555556	0.571429	7	3	Clustered	7.57143	0	7	0	0.933333	0	58	0.445378
MAPK14	1.8	0.0274123	0.555556	0.666667	7	3	Clustered	7.85714	0	7	0	0.933333	0	44	0.462185
NFE2L2	1.8	0.020307	0.555556	0.619048	7	3	Clustered	7.85714	0	7	0	0.933333	0	28	0.462185
TLR4	1.8	0.0608333	0.555556	0.47619	7	3	Clustered	7.28571	0	7	0	0.933333	0	58	0.446429
KDM6B	1.85	0.101535	0.540541	0.4	6	3	Clustered	5.33333	0	6	0	0.929167	0	92	0.313725
MDM2	1.75	0.0512281	0.571429	0.4	6	3	Unclustered	7.33333	0	6	0	0.9375	0	68	0.385965
KEAP1	1.9	0.00342105	0.526316	0.8	6	3	Clustered	8.5	0	6	0	0.925	0	6	0.53125
SIRT2	1.9	0.0236842	0.526316	0.4	5	3	Unclustered	7.6	0	5	0	0.925	0	28	0.447059
PRKCA	1.95	0.00236842	0.512821	0.8	5	3	Seed	8.6	0	5	0	0.920833	0	4	0.5375
BRD2	2.45	0	0.408163	1	3	4	Clustered	5.66667	0	3	0	0.879167	0	0	0.62963
BRD3	2.45	0	0.408163	1	3	4	Clustered	5.66667	0	3	0	0.879167	0	0	0.62963
FLT3	2.1	0.00964912	0.47619	0.333333	3	3	Unclustered	7	0	3	0	0.908333	0	10	0.47619
NR4A1	2.5	0	0.4	1	3	4	Unclustered	7.66667	0	3	0	0.875	0	0	0.766667
KDM5C	2.5	0	0.4	1	2	4	Unclustered	7	0	2	0	0.875	0	0	0.777778
TBK1	2.25	0	0.444444	1	2	3	Unclustered	9.5	0	2	0	0.895833	0	0	0.730769
ABCC1	2.35	0	0.425532	0	1	3	Unclustered	12	0	1	0	0.8875	0	0	0
FABP4	2.4	0	0.416667	0	1	3	Unclustered	11	0	1	0	0.883333	0	0	0

## Sheet: Figure 5 C
Supplementary Table 2.3 MCODE clustering score and interaction details
cluster1
shared name	MCODE:Score	MCODE:Node Status
NFE2L2	2.57143	Clustered
TLR4	2.66667	Clustered
MAPK1	2.66667	Clustered
PRKCA	2.66667	Seed
MAPK14	2.57143	Clustered
KEAP1	2.57143	Clustered
cluster2
shared name	MCODE:Score	MCODE:Node Status
BRD2	3	Clustered
BRD4	3	Clustered
BRD3	3	Clustered
KDM6B	3	Seed

## Sheet: Figure 5D
Supplementary Table 2.4 GO analysis of 25 potential targets
ID	Description	GeneRatio	BgRatio	pvalue	p.adjust	qvalue	geneID	Count	ONT
GO:0051252	regulation of RNA metabolic process	21/25	3552/17910	9.20425955714203e-12	2.15839886614981e-08	9.93091162744272e-09	TBK1/PRKCA/BRD3/BRD2/SIRT2/PPARA/EGFR/BRD4/FABP4/BRDT/MDM2/NFE2L2/KEAP1/TLR4/NR4A1/KDM5C/SLC40A1/KDM6B/MAPK8/MAPK1/MAPK14	21	BP
GO:0006355	regulation of transcription, DNA-templated	20/25	3266/17910	3.24700292414441e-11	2.43892576879921e-08	1.12216313007258e-08	TBK1/BRD3/BRD2/SIRT2/PPARA/EGFR/BRD4/FABP4/BRDT/MDM2/NFE2L2/KEAP1/TLR4/NR4A1/KDM5C/SLC40A1/KDM6B/MAPK8/MAPK1/MAPK14	20	BP
GO:0019219	regulation of nucleobase-containing compound metabolic process	21/25	3853/17910	4.71183036016221e-11	2.43892576879921e-08	1.12216313007258e-08	TBK1/PRKCA/BRD3/BRD2/SIRT2/PPARA/EGFR/BRD4/FABP4/BRDT/MDM2/NFE2L2/KEAP1/TLR4/NR4A1/KDM5C/SLC40A1/KDM6B/MAPK8/MAPK1/MAPK14	21	BP
GO:1903506	regulation of nucleic acid-templated transcription	20/25	3338/17910	4.91326817998057e-11	2.43892576879921e-08	1.12216313007258e-08	TBK1/BRD3/BRD2/SIRT2/PPARA/EGFR/BRD4/FABP4/BRDT/MDM2/NFE2L2/KEAP1/TLR4/NR4A1/KDM5C/SLC40A1/KDM6B/MAPK8/MAPK1/MAPK14	20	BP
GO:2001141	regulation of RNA biosynthetic process	20/25	3348/17910	5.20026816375097e-11	2.43892576879921e-08	1.12216313007258e-08	TBK1/BRD3/BRD2/SIRT2/PPARA/EGFR/BRD4/FABP4/BRDT/MDM2/NFE2L2/KEAP1/TLR4/NR4A1/KDM5C/SLC40A1/KDM6B/MAPK8/MAPK1/MAPK14	20	BP
GO:0006351	transcription, DNA-templated	20/25	3444/17910	8.88734940799536e-11	3.42532867372694e-08	1.57601251961401e-08	TBK1/BRD3/BRD2/SIRT2/PPARA/EGFR/BRD4/FABP4/BRDT/MDM2/NFE2L2/KEAP1/TLR4/NR4A1/KDM5C/SLC40A1/KDM6B/MAPK8/MAPK1/MAPK14	20	BP
GO:0034654	nucleobase-containing compound biosynthetic process	21/25	4029/17910	1.15080802561817e-10	3.42532867372694e-08	1.57601251961401e-08	TBK1/BRD3/BRD2/SIRT2/PPARA/EGFR/BRD4/FABP4/BRDT/MDM2/NFE2L2/DHODH/KEAP1/TLR4/NR4A1/KDM5C/SLC40A1/KDM6B/MAPK8/MAPK1/MAPK14	21	BP
GO:0097659	nucleic acid-templated transcription	20/25	3500/17910	1.20598934988275e-10	3.42532867372694e-08	1.57601251961401e-08	TBK1/BRD3/BRD2/SIRT2/PPARA/EGFR/BRD4/FABP4/BRDT/MDM2/NFE2L2/KEAP1/TLR4/NR4A1/KDM5C/SLC40A1/KDM6B/MAPK8/MAPK1/MAPK14	20	BP
GO:0032774	RNA biosynthetic process	20/25	3516/17910	1.31462507733657e-10	3.42532867372694e-08	1.57601251961401e-08	TBK1/BRD3/BRD2/SIRT2/PPARA/EGFR/BRD4/FABP4/BRDT/MDM2/NFE2L2/KEAP1/TLR4/NR4A1/KDM5C/SLC40A1/KDM6B/MAPK8/MAPK1/MAPK14	20	BP
GO:0018130	heterocycle biosynthetic process	21/25	4089/17910	1.5455346708791e-10	3.45922394119728e-08	1.59160791818077e-08	TBK1/BRD3/BRD2/SIRT2/PPARA/EGFR/BRD4/FABP4/BRDT/MDM2/NFE2L2/DHODH/KEAP1/TLR4/NR4A1/KDM5C/SLC40A1/KDM6B/MAPK8/MAPK1/MAPK14	21	BP
GO:0019438	aromatic compound biosynthetic process	21/25	4099/17910	1.62266368243796e-10	3.45922394119728e-08	1.59160791818077e-08	TBK1/BRD3/BRD2/SIRT2/PPARA/EGFR/BRD4/FABP4/BRDT/MDM2/NFE2L2/DHODH/KEAP1/TLR4/NR4A1/KDM5C/SLC40A1/KDM6B/MAPK8/MAPK1/MAPK14	21	BP
GO:1901362	organic cyclic compound biosynthetic process	21/25	4239/17910	3.16688318825414e-10	5.77847642470332e-08	2.65870871297089e-08	TBK1/BRD3/BRD2/SIRT2/PPARA/EGFR/BRD4/FABP4/BRDT/MDM2/NFE2L2/DHODH/KEAP1/TLR4/NR4A1/KDM5C/SLC40A1/KDM6B/MAPK8/MAPK1/MAPK14	21	BP
GO:0009605	response to external stimulus	17/25	2331/17910	3.20341976636005e-10	5.77847642470332e-08	2.65870871297089e-08	TBK1/PRKCA/SIRT2/PPARA/EGFR/BRD4/FABP4/MDM2/NFE2L2/DHODH/TLR4/AHCY/NR4A1/ABCC1/MAPK8/MAPK1/MAPK14	17	BP
GO:2000112	regulation of cellular macromolecule biosynthetic process	20/25	3725/17910	3.9071509524529e-10	6.5444778453586e-08	3.01115017012347e-08	TBK1/BRD3/BRD2/SIRT2/PPARA/EGFR/BRD4/FABP4/BRDT/MDM2/NFE2L2/KEAP1/TLR4/NR4A1/KDM5C/SLC40A1/KDM6B/MAPK8/MAPK1/MAPK14	20	BP
GO:0009893	positive regulation of metabolic process	19/25	3313/17910	6.3824808113008e-10	9.97794500166691e-08	4.59090725023391e-08	TBK1/PRKCA/SIRT2/PPARA/EGFR/BRD4/FABP4/BRDT/MDM2/NFE2L2/FLT3/KEAP1/TLR4/NR4A1/SLC40A1/KDM6B/MAPK8/MAPK1/MAPK14	19	BP
GO:0051173	positive regulation of nitrogen compound metabolic process	18/25	2870/17910	7.10543860207469e-10	1.04139084511657e-07	4.79149642574116e-08	TBK1/PRKCA/SIRT2/PPARA/EGFR/BRD4/BRDT/MDM2/NFE2L2/FLT3/KEAP1/TLR4/NR4A1/SLC40A1/KDM6B/MAPK8/MAPK1/MAPK14	18	BP
GO:0010556	regulation of macromolecule biosynthetic process	20/25	3877/17910	8.28294993053727e-10	1.14255985806529e-07	5.25698060606855e-08	TBK1/BRD3/BRD2/SIRT2/PPARA/EGFR/BRD4/FABP4/BRDT/MDM2/NFE2L2/KEAP1/TLR4/NR4A1/KDM5C/SLC40A1/KDM6B/MAPK8/MAPK1/MAPK14	20	BP
GO:0051704	multi-organism process	17/25	2496/17910	9.49986342206796e-10	1.23762109581941e-07	5.69436257755536e-08	TBK1/PRKCA/BRD2/SIRT2/EGFR/BRD4/FABP4/BRDT/MDM2/NFE2L2/FLT3/DHODH/KEAP1/TLR4/MAPK8/MAPK1/MAPK14	17	BP
GO:0010628	positive regulation of gene expression	15/25	1827/17910	1.54574459763323e-09	1.9077742533947e-07	8.77777403088122e-08	TBK1/SIRT2/PPARA/EGFR/BRD4/BRDT/MDM2/NFE2L2/TLR4/NR4A1/SLC40A1/KDM6B/MAPK8/MAPK1/MAPK14	15	BP
GO:0010604	positive regulation of macromolecule metabolic process	18/25	3041/17910	1.87430808909409e-09	2.19266266387361e-07	1.00885612410299e-07	TBK1/PRKCA/SIRT2/PPARA/EGFR/BRD4/BRDT/MDM2/NFE2L2/FLT3/KEAP1/TLR4/NR4A1/SLC40A1/KDM6B/MAPK8/MAPK1/MAPK14	18	BP
GO:0031326	regulation of cellular biosynthetic process	20/25	4060/17910	1.96357850496144e-09	2.19266266387361e-07	1.00885612410299e-07	TBK1/BRD3/BRD2/SIRT2/PPARA/EGFR/BRD4/FABP4/BRDT/MDM2/NFE2L2/KEAP1/TLR4/NR4A1/KDM5C/SLC40A1/KDM6B/MAPK8/MAPK1/MAPK14	20	BP
GO:0070887	cellular response to chemical stimulus	18/25	3100/17910	2.58338099639287e-09	2.75364928933694e-07	1.26696914894865e-07	TBK1/PRKCA/SIRT2/PPARA/EGFR/FABP4/MDM2/NFE2L2/FLT3/KEAP1/TLR4/NR4A1/SLC40A1/KDM6B/ABCC1/MAPK8/MAPK1/MAPK14	18	BP
GO:0009889	regulation of biosynthetic process	20/25	4135/17910	2.7629269081762e-09	2.7656502573421e-07	1.27249086018433e-07	TBK1/BRD3/BRD2/SIRT2/PPARA/EGFR/BRD4/FABP4/BRDT/MDM2/NFE2L2/KEAP1/TLR4/NR4A1/KDM5C/SLC40A1/KDM6B/MAPK8/MAPK1/MAPK14	20	BP
GO:0044271	cellular nitrogen compound biosynthetic process	21/25	4735/17910	2.83051625484905e-09	2.7656502573421e-07	1.27249086018433e-07	TBK1/BRD3/BRD2/SIRT2/PPARA/EGFR/BRD4/FABP4/BRDT/MDM2/NFE2L2/DHODH/KEAP1/TLR4/NR4A1/KDM5C/SLC40A1/KDM6B/MAPK8/MAPK1/MAPK14	21	BP
GO:0010468	regulation of gene expression	21/25	4819/17910	4.00104106078783e-09	3.75297651501898e-07	1.72676508939264e-07	TBK1/PRKCA/BRD3/BRD2/SIRT2/PPARA/EGFR/BRD4/FABP4/BRDT/MDM2/NFE2L2/KEAP1/TLR4/NR4A1/KDM5C/SLC40A1/KDM6B/MAPK8/MAPK1/MAPK14	21	BP
GO:0034599	cellular response to oxidative stress	8/25	296/17910	4.29186481522413e-09	3.87093191988484e-07	1.78103701846345e-07	SIRT2/EGFR/MDM2/NFE2L2/TLR4/KDM6B/MAPK8/MAPK1	8	BP
GO:0016070	RNA metabolic process	21/25	4867/17910	4.86160238077599e-09	4.22239169737766e-07	1.94274559075844e-07	TBK1/PRKCA/BRD3/BRD2/SIRT2/PPARA/EGFR/BRD4/FABP4/BRDT/MDM2/NFE2L2/KEAP1/TLR4/NR4A1/KDM5C/SLC40A1/KDM6B/MAPK8/MAPK1/MAPK14	21	BP
GO:0045893	positive regulation of transcription, DNA-templated	13/25	1368/17910	6.2059636722047e-09	5.19749457547144e-07	2.39139577594354e-07	TBK1/SIRT2/PPARA/EGFR/BRD4/BRDT/NFE2L2/TLR4/NR4A1/SLC40A1/KDM6B/MAPK1/MAPK14	13	BP
GO:0031667	response to nutrient levels	9/25	466/17910	7.14015886493303e-09	5.77368018560964e-07	2.65650193704405e-07	SIRT2/PPARA/EGFR/MDM2/NFE2L2/DHODH/AHCY/MAPK8/MAPK1	9	BP
GO:0009991	response to extracellular stimulus	9/25	498/17910	1.27077466147728e-08	9.51782999717755e-07	4.37920581174144e-07	SIRT2/PPARA/EGFR/MDM2/NFE2L2/DHODH/AHCY/MAPK8/MAPK1	9	BP
GO:1903508	positive regulation of nucleic acid-templated transcription	13/25	1453/17910	1.28805814152892e-08	9.51782999717755e-07	4.37920581174144e-07	TBK1/SIRT2/PPARA/EGFR/BRD4/BRDT/NFE2L2/TLR4/NR4A1/SLC40A1/KDM6B/MAPK1/MAPK14	13	BP
GO:1902680	positive regulation of RNA biosynthetic process	13/25	1454/17910	1.2988083578238e-08	9.51782999717755e-07	4.37920581174144e-07	TBK1/SIRT2/PPARA/EGFR/BRD4/BRDT/NFE2L2/TLR4/NR4A1/SLC40A1/KDM6B/MAPK1/MAPK14	13	BP
GO:0042221	response to chemical	20/25	4520/17910	1.44139800712285e-08	1.02426615960699e-06	4.71270480797742e-07	TBK1/PRKCA/SIRT2/PPARA/EGFR/FABP4/MDM2/NFE2L2/FLT3/DHODH/KEAP1/TLR4/AHCY/NR4A1/SLC40A1/KDM6B/ABCC1/MAPK8/MAPK1/MAPK14	20	BP
GO:0010243	response to organonitrogen compound	11/25	932/17910	1.62570177223387e-08	1.1212560752613e-06	5.15896073232109e-07	SIRT2/PPARA/EGFR/MDM2/NFE2L2/FLT3/DHODH/TLR4/NR4A1/MAPK1/MAPK14	11	BP
GO:0031325	positive regulation of cellular metabolic process	17/25	3007/17910	1.76932291421318e-08	1.18544635252283e-06	5.4543037205068e-07	TBK1/PRKCA/SIRT2/PPARA/EGFR/BRD4/BRDT/MDM2/NFE2L2/FLT3/KEAP1/TLR4/NR4A1/SLC40A1/KDM6B/MAPK1/MAPK14	17	BP
GO:0034645	cellular macromolecule biosynthetic process	20/25	4634/17910	2.28167616742774e-08	1.48625850350502e-06	6.83835693454222e-07	TBK1/BRD3/BRD2/SIRT2/PPARA/EGFR/BRD4/FABP4/BRDT/MDM2/NFE2L2/KEAP1/TLR4/NR4A1/KDM5C/SLC40A1/KDM6B/MAPK8/MAPK1/MAPK14	20	BP
GO:0051254	positive regulation of RNA metabolic process	13/25	1532/17910	2.43800347174067e-08	1.54516706519781e-06	7.10939845955673e-07	TBK1/SIRT2/PPARA/EGFR/BRD4/BRDT/NFE2L2/TLR4/NR4A1/SLC40A1/KDM6B/MAPK1/MAPK14	13	BP
GO:0070577	lysine-acetylated histone binding	4/25	19/16967	1.39946976070156e-08	1.58839817839627e-06	7.29197401628705e-07	BRD3/BRD2/BRD4/BRDT	4	MF
GO:0140033	acetylation-dependent protein binding	4/25	19/16967	1.39946976070156e-08	1.58839817839627e-06	7.29197401628705e-07	BRD3/BRD2/BRD4/BRDT	4	MF
GO:0051247	positive regulation of protein metabolic process	13/25	1548/17910	2.76215854377223e-08	1.69990062248074e-06	7.82133604777359e-07	TBK1/PRKCA/SIRT2/EGFR/BRD4/MDM2/NFE2L2/FLT3/KEAP1/TLR4/MAPK8/MAPK1/MAPK14	13	BP
GO:1901700	response to oxygen-containing compound	13/25	1551/17910	2.82712683482938e-08	1.69990062248074e-06	7.82133604777359e-07	PRKCA/SIRT2/PPARA/EGFR/MDM2/NFE2L2/DHODH/TLR4/NR4A1/KDM6B/MAPK8/MAPK1/MAPK14	13	BP
GO:1901698	response to nitrogen compound	11/25	1006/17910	3.57954236913253e-08	2.09850671390395e-06	9.65534454831802e-07	SIRT2/PPARA/EGFR/MDM2/NFE2L2/FLT3/DHODH/TLR4/NR4A1/MAPK1/MAPK14	11	BP
GO:0006954	inflammatory response	10/25	784/17910	4.38492117202788e-08	2.43059090514417e-06	1.1183282135665e-06	TBK1/PPARA/EGFR/BRD4/FABP4/NFE2L2/TLR4/AHCY/KDM6B/MAPK14	10	BP
GO:0071396	cellular response to lipid	9/25	575/17910	4.39279545978025e-08	2.43059090514417e-06	1.1183282135665e-06	PRKCA/PPARA/EGFR/FLT3/TLR4/NR4A1/MAPK8/MAPK1/MAPK14	9	BP
GO:0009059	macromolecule biosynthetic process	20/25	4806/17910	4.45694707553089e-08	2.43059090514417e-06	1.1183282135665e-06	TBK1/BRD3/BRD2/SIRT2/PPARA/EGFR/BRD4/FABP4/BRDT/MDM2/NFE2L2/KEAP1/TLR4/NR4A1/KDM5C/SLC40A1/KDM6B/MAPK8/MAPK1/MAPK14	20	BP
GO:0045944	positive regulation of transcription by RNA polymerase II	11/25	1031/17910	4.6079580176587e-08	2.45583217077492e-06	1.12994185839717e-06	TBK1/SIRT2/PPARA/EGFR/BRD4/NFE2L2/TLR4/NR4A1/SLC40A1/KDM6B/MAPK14	11	BP
GO:1901701	cellular response to oxygen-containing compound	11/25	1068/17910	6.61684613856237e-08	3.4481120433175e-06	1.58649527298864e-06	PRKCA/SIRT2/EGFR/MDM2/NFE2L2/TLR4/NR4A1/KDM6B/MAPK8/MAPK1/MAPK14	11	BP
GO:0006357	regulation of transcription by RNA polymerase II	15/25	2420/17910	7.50748722773658e-08	3.82718642370484e-06	1.76090947561327e-06	TBK1/BRD3/BRD2/SIRT2/PPARA/EGFR/BRD4/MDM2/NFE2L2/TLR4/NR4A1/KDM5C/SLC40A1/KDM6B/MAPK14	15	BP
GO:0010557	positive regulation of macromolecule biosynthetic process	13/25	1698/17910	8.34355208377936e-08	4.16289992265162e-06	1.91537309873994e-06	TBK1/SIRT2/PPARA/EGFR/BRD4/BRDT/NFE2L2/TLR4/NR4A1/SLC40A1/KDM6B/MAPK1/MAPK14	13	BP
GO:0034614	cellular response to reactive oxygen species	6/25	165/17910	8.55061840032996e-08	4.17733336432787e-06	1.92201400446013e-06	EGFR/MDM2/NFE2L2/KDM6B/MAPK8/MAPK1	6	BP
GO:0071248	cellular response to metal ion	6/25	167/17910	9.18506108684868e-08	4.39570780584901e-06	2.02248928335551e-06	EGFR/FABP4/NFE2L2/SLC40A1/MAPK8/MAPK1	6	BP
GO:0045935	positive regulation of nucleobase-containing compound metabolic process	13/25	1715/17910	9.39256202254964e-08	4.40511158857578e-06	2.02681601539229e-06	TBK1/SIRT2/PPARA/EGFR/BRD4/BRDT/NFE2L2/TLR4/NR4A1/SLC40A1/KDM6B/MAPK1/MAPK14	13	BP
GO:0006979	response to oxidative stress	8/25	442/17910	9.66365139348201e-08	4.44338480739516e-06	2.04442573339919e-06	SIRT2/EGFR/MDM2/NFE2L2/TLR4/KDM6B/MAPK8/MAPK1	8	BP
GO:0032101	regulation of response to external stimulus	10/25	873/17910	1.20486757960236e-07	5.43348937339912e-06	2.49997827751503e-06	TBK1/PRKCA/SIRT2/PPARA/EGFR/BRD4/FABP4/NFE2L2/TLR4/MAPK14	10	BP
GO:0033993	response to lipid	10/25	883/17910	1.34034705804031e-07	5.93040349265004e-06	2.72861119064809e-06	PRKCA/PPARA/EGFR/MDM2/FLT3/TLR4/NR4A1/MAPK8/MAPK1/MAPK14	10	BP
GO:0032270	positive regulation of cellular protein metabolic process	12/25	1458/17910	1.5470583028255e-07	6.7182439261589e-06	3.09110089745836e-06	TBK1/PRKCA/SIRT2/EGFR/BRD4/MDM2/NFE2L2/FLT3/KEAP1/TLR4/MAPK1/MAPK14	12	BP
GO:0071219	cellular response to molecule of bacterial origin	6/25	183/17910	1.57985994303461e-07	6.73594830257485e-06	3.09924677820187e-06	PRKCA/SIRT2/TLR4/MAPK8/MAPK1/MAPK14	6	BP
GO:0071310	cellular response to organic substance	15/25	2564/17910	1.64316105023753e-07	6.88073689786966e-06	3.16586480543885e-06	TBK1/PRKCA/SIRT2/PPARA/EGFR/FABP4/MDM2/NFE2L2/FLT3/KEAP1/TLR4/NR4A1/MAPK8/MAPK1/MAPK14	15	BP
GO:0031328	positive regulation of cellular biosynthetic process	13/25	1809/17910	1.76727406637746e-07	7.14004347635531e-06	3.28517318517077e-06	TBK1/SIRT2/PPARA/EGFR/BRD4/BRDT/NFE2L2/TLR4/NR4A1/SLC40A1/KDM6B/MAPK1/MAPK14	13	BP
GO:0008219	cell death	14/25	2178/17910	1.7870530447666e-07	7.14004347635531e-06	3.28517318517077e-06	TBK1/PRKCA/SIRT2/PPARA/EGFR/MDM2/NFE2L2/FLT3/DHODH/TLR4/SLC40A1/MAPK8/MAPK1/MAPK14	14	BP
GO:0006366	transcription by RNA polymerase II	15/25	2581/17910	1.79642884906168e-07	7.14004347635531e-06	3.28517318517077e-06	TBK1/BRD3/BRD2/SIRT2/PPARA/EGFR/BRD4/MDM2/NFE2L2/TLR4/NR4A1/KDM5C/SLC40A1/KDM6B/MAPK14	15	BP
GO:0009894	regulation of catabolic process	10/25	916/17910	1.88798360188929e-07	7.37886924405065e-06	3.39505823146759e-06	TBK1/PRKCA/SIRT2/PPARA/EGFR/MDM2/NFE2L2/KEAP1/MAPK8/MAPK14	10	BP
GO:0009891	positive regulation of biosynthetic process	13/25	1842/17910	2.18735844166822e-07	8.40877958313439e-06	3.86892563021558e-06	TBK1/SIRT2/PPARA/EGFR/BRD4/BRDT/NFE2L2/TLR4/NR4A1/SLC40A1/KDM6B/MAPK1/MAPK14	13	BP
GO:0071241	cellular response to inorganic substance	6/25	194/17910	2.23054093866271e-07	8.43648145349039e-06	3.88167141278315e-06	EGFR/FABP4/NFE2L2/SLC40A1/MAPK8/MAPK1	6	BP
GO:0018107	peptidyl-threonine phosphorylation	5/25	101/17910	2.50722395811815e-07	9.33244473299533e-06	4.2939090343711e-06	TBK1/PRKCA/SIRT2/MAPK8/MAPK1	5	BP
GO:0010038	response to metal ion	7/25	335/17910	2.70721941469891e-07	9.91942113667024e-06	4.5639800987934e-06	EGFR/FABP4/MDM2/NFE2L2/SLC40A1/MAPK8/MAPK1	7	BP
GO:0006325	chromatin organization	9/25	722/17910	3.05741480801043e-07	1.10302118842838e-05	5.07506101734526e-06	PRKCA/BRD3/BRD2/SIRT2/BRD4/BRDT/KDM5C/KDM6B/MAPK8	9	BP
GO:0010033	response to organic substance	16/25	3138/17910	3.12154418866119e-07	1.10909410945613e-05	5.10300286025154e-06	TBK1/PRKCA/SIRT2/PPARA/EGFR/FABP4/MDM2/NFE2L2/FLT3/DHODH/KEAP1/TLR4/NR4A1/MAPK8/MAPK1/MAPK14	16	BP
GO:0071216	cellular response to biotic stimulus	6/25	206/17910	3.17706492289244e-07	1.11197272301235e-05	5.11624751919049e-06	PRKCA/SIRT2/TLR4/MAPK8/MAPK1/MAPK14	6	BP
GO:0018210	peptidyl-threonine modification	5/25	109/17910	3.67050352216073e-07	1.26578393521572e-05	5.82394134708166e-06	TBK1/PRKCA/SIRT2/MAPK8/MAPK1	5	BP
GO:0010035	response to inorganic substance	8/25	528/17910	3.76030810459609e-07	1.2779597833736e-05	5.87996309261784e-06	EGFR/FABP4/MDM2/NFE2L2/SLC40A1/KDM6B/MAPK8/MAPK1	8	BP
GO:0080134	regulation of response to stress	12/25	1592/17910	4.04907375881279e-07	1.35643970920228e-05	6.24105353801971e-06	TBK1/PRKCA/SIRT2/PPARA/EGFR/BRD4/FABP4/MDM2/NFE2L2/TLR4/MAPK1/MAPK14	12	BP
GO:0005654	nucleoplasm	17/25	3427/18675	7.00369093547415e-08	1.37972711428841e-05	1.06898440594079e-05	TBK1/PRKCA/BRD2/SIRT2/PPARA/BRD4/MDM2/NFE2L2/DHODH/KEAP1/NR4A1/KDM5C/SLC40A1/KDM6B/MAPK8/MAPK1/MAPK14	17	CC
GO:0000302	response to reactive oxygen species	6/25	230/17910	6.06738854222389e-07	2.0039473424669e-05	9.22027169129649e-06	EGFR/MDM2/NFE2L2/KDM6B/MAPK8/MAPK1	6	BP
GO:0018105	peptidyl-serine phosphorylation	6/25	231/17910	6.22348196544908e-07	2.02695350124696e-05	9.3261242903294e-06	TBK1/PRKCA/EGFR/MAPK8/MAPK1/MAPK14	6	BP
GO:0010941	regulation of cell death	12/25	1659/17910	6.33576816133125e-07	2.03525703264682e-05	9.36432929396471e-06	TBK1/PRKCA/SIRT2/PPARA/EGFR/MDM2/NFE2L2/FLT3/DHODH/TLR4/SLC40A1/MAPK8	12	BP
GO:0032268	regulation of cellular protein metabolic process	14/25	2452/17910	7.89993510305971e-07	2.50342538063176e-05	1.15183975542478e-05	TBK1/PRKCA/SIRT2/EGFR/BRD4/FABP4/MDM2/NFE2L2/FLT3/KEAP1/TLR4/MAPK8/MAPK1/MAPK14	14	BP
GO:0031329	regulation of cellular catabolic process	9/25	814/17910	8.38288875700537e-07	2.62050106229526e-05	1.20570691902262e-05	TBK1/PRKCA/SIRT2/PPARA/MDM2/NFE2L2/KEAP1/MAPK8/MAPK14	9	BP
GO:0009617	response to bacterium	8/25	588/17910	8.49288190765201e-07	2.62050106229526e-05	1.20570691902262e-05	TBK1/PRKCA/SIRT2/FABP4/TLR4/MAPK8/MAPK1/MAPK14	8	BP
GO:0016032	viral process	9/25	822/17910	9.09734290074201e-07	2.77055442886234e-05	1.27474729641293e-05	TBK1/BRD2/EGFR/BRD4/MDM2/NFE2L2/FLT3/KEAP1/MAPK1	9	BP
GO:0031663	lipopolysaccharide-mediated signaling pathway	4/25	55/17910	9.59610324915493e-07	2.88498232298312e-05	1.32739619843236e-05	PRKCA/TLR4/MAPK1/MAPK14	4	BP
GO:0051276	chromosome organization	10/25	1097/17910	9.99969676590288e-07	2.96826441975219e-05	1.36571474817461e-05	PRKCA/BRD3/BRD2/SIRT2/BRD4/BRDT/KDM5C/KDM6B/MAPK8/MAPK1	10	BP
GO:0018209	peptidyl-serine modification	6/25	252/17910	1.03465148939015e-06	3.03282217827488e-05	1.39541812713803e-05	TBK1/PRKCA/EGFR/MAPK8/MAPK1/MAPK14	6	BP
GO:0018193	peptidyl-amino acid modification	10/25	1107/17910	1.0866292079263e-06	3.14585863282366e-05	1.44742682017473e-05	TBK1/PRKCA/SIRT2/EGFR/BRD4/MDM2/FLT3/MAPK8/MAPK1/MAPK14	10	BP
GO:0004672	protein kinase activity	8/25	517/16967	4.82014106672481e-07	3.64724007382177e-05	1.67436479159914e-05	TBK1/PRKCA/EGFR/BRD4/FLT3/MAPK8/MAPK1/MAPK14	8	MF
GO:0004674	protein serine/threonine kinase activity	7/25	371/16967	7.73023259303738e-07	4.22473046267355e-05	1.93947746721392e-05	TBK1/PRKCA/EGFR/BRD4/MAPK8/MAPK1/MAPK14	7	MF
GO:0008134	transcription factor binding	8/25	564/16967	9.30557370632941e-07	4.22473046267355e-05	1.93947746721392e-05	SIRT2/PPARA/BRD4/NFE2L2/FLT3/KEAP1/MAPK1/MAPK14	8	MF
GO:0042325	regulation of phosphorylation	11/25	1467/17910	1.62673552822698e-06	4.65206684596619e-05	2.14044148450919e-05	TBK1/PRKCA/SIRT2/PPARA/EGFR/BRD4/FABP4/FLT3/TLR4/MAPK1/MAPK14	11	BP
GO:0044403	symbiont process	9/25	884/17910	1.66731978712925e-06	4.7106806033953e-05	2.16740999595116e-05	TBK1/BRD2/EGFR/BRD4/MDM2/NFE2L2/FLT3/KEAP1/MAPK1	9	BP
GO:0034097	response to cytokine	10/25	1167/17910	1.75925872849889e-06	4.91126395039273e-05	2.25969949462577e-05	TBK1/PRKCA/FABP4/NFE2L2/FLT3/KEAP1/TLR4/MAPK8/MAPK1/MAPK14	10	BP
GO:0009628	response to abiotic stimulus	10/25	1191/17910	2.11691466821077e-06	5.84019399641677e-05	2.68710530639757e-05	SIRT2/PPARA/EGFR/MDM2/NFE2L2/TLR4/AHCY/MAPK8/MAPK1/MAPK14	10	BP
GO:0032436	positive regulation of proteasomal ubiquitin-dependent protein catabolic process	4/25	68/17910	2.26359403642649e-06	6.17224187839549e-05	2.8398823590418e-05	SIRT2/MDM2/NFE2L2/KEAP1	4	BP
GO:0016773	phosphotransferase activity, alcohol group as acceptor	8/25	611/16967	1.69774778011945e-06	6.42314576811859e-05	2.94871982862852e-05	TBK1/PRKCA/EGFR/BRD4/FLT3/MAPK8/MAPK1/MAPK14	8	MF
GO:0044419	interspecies interaction between organisms	9/25	928/17910	2.49314169389341e-06	6.72001985308052e-05	3.09191801118058e-05	TBK1/BRD2/EGFR/BRD4/MDM2/NFE2L2/FLT3/KEAP1/MAPK1	9	BP
GO:0051246	regulation of protein metabolic process	14/25	2700/17910	2.59529602242117e-06	6.91587405974733e-05	3.18203160643744e-05	TBK1/PRKCA/SIRT2/EGFR/BRD4/FABP4/MDM2/NFE2L2/FLT3/KEAP1/TLR4/MAPK8/MAPK1/MAPK14	14	BP
GO:0006915	apoptotic process	12/25	1907/17910	2.8267095469933e-06	7.44790324460595e-05	3.42682115395403e-05	PRKCA/SIRT2/EGFR/MDM2/NFE2L2/FLT3/DHODH/TLR4/SLC40A1/MAPK8/MAPK1/MAPK14	12	BP
GO:0042493	response to drug	9/25	958/17910	3.24134189408638e-06	8.44549637959174e-05	3.88581922975268e-05	PPARA/EGFR/MDM2/NFE2L2/DHODH/KDM6B/ABCC1/MAPK1/MAPK14	9	BP
GO:0002237	response to molecule of bacterial origin	6/25	309/17910	3.37493241586353e-06	8.69694122549447e-05	4.00151038318116e-05	PRKCA/SIRT2/TLR4/MAPK8/MAPK1/MAPK14	6	BP
GO:0016301	kinase activity	8/25	664/16967	3.15810679287796e-06	9.56365981243018e-05	4.39045824915645e-05	TBK1/PRKCA/EGFR/BRD4/FLT3/MAPK8/MAPK1/MAPK14	8	MF
GO:0140096	catalytic activity, acting on a protein	12/25	1837/16967	3.37045279733222e-06	9.56365981243018e-05	4.39045824915645e-05	TBK1/PRKCA/SIRT2/EGFR/BRD4/MDM2/FLT3/KDM5C/KDM6B/MAPK8/MAPK1/MAPK14	12	MF
GO:0032103	positive regulation of response to external stimulus	6/25	315/17910	3.77043345409909e-06	9.61050701071996e-05	4.42184701424665e-05	TBK1/PRKCA/EGFR/FABP4/TLR4/MAPK14	6	BP
GO:0071222	cellular response to lipopolysaccharide	5/25	176/17910	3.92189529892444e-06	9.88908008169656e-05	4.55002001290045e-05	PRKCA/TLR4/MAPK8/MAPK1/MAPK14	5	BP
GO:0071496	cellular response to external stimulus	6/25	320/17910	4.12819878248499e-06	0.000102985384520503	4.7384140560438e-05	EGFR/MDM2/NFE2L2/TLR4/MAPK8/MAPK1	6	BP
GO:2000060	positive regulation of ubiquitin-dependent protein catabolic process	4/25	82/17910	4.79803526310537e-06	0.00011843571254718	5.44929212707259e-05	SIRT2/MDM2/NFE2L2/KEAP1	4	BP
GO:0006950	response to stress	16/25	3822/17910	4.97674255670746e-06	0.00012156730516124	5.5933784217381e-05	TBK1/PRKCA/SIRT2/PPARA/EGFR/BRD4/FABP4/MDM2/NFE2L2/DHODH/TLR4/AHCY/KDM6B/MAPK8/MAPK1/MAPK14	16	BP
GO:0001932	regulation of protein phosphorylation	10/25	1324/17910	5.5023249876887e-06	0.000130824493166992	6.01930672185691e-05	TBK1/PRKCA/SIRT2/EGFR/BRD4/FABP4/FLT3/TLR4/MAPK1/MAPK14	10	BP
GO:0006464	cellular protein modification process	16/25	3851/17910	5.52308094820138e-06	0.000130824493166992	6.01930672185691e-05	TBK1/PRKCA/SIRT2/EGFR/BRD4/FABP4/MDM2/NFE2L2/FLT3/KEAP1/TLR4/KDM5C/KDM6B/MAPK8/MAPK1/MAPK14	16	BP
GO:0036211	protein modification process	16/25	3851/17910	5.52308094820138e-06	0.000130824493166992	6.01930672185691e-05	TBK1/PRKCA/SIRT2/EGFR/BRD4/FABP4/MDM2/NFE2L2/FLT3/KEAP1/TLR4/KDM5C/KDM6B/MAPK8/MAPK1/MAPK14	16	BP
GO:0019902	phosphatase binding	5/25	177/16967	5.23742347353116e-06	0.000132099458721286	6.06438507461503e-05	TBK1/PPARA/EGFR/MAPK1/MAPK14	5	MF
GO:0019220	regulation of phosphate metabolic process	11/25	1671/17910	5.84657432748266e-06	0.00013538854431735	6.22930121985337e-05	TBK1/PRKCA/SIRT2/PPARA/EGFR/BRD4/FABP4/FLT3/TLR4/MAPK1/MAPK14	11	BP
GO:0051174	regulation of phosphorus metabolic process	11/25	1673/17910	5.91505642655442e-06	0.00013538854431735	6.22930121985337e-05	TBK1/PRKCA/SIRT2/PPARA/EGFR/BRD4/FABP4/FLT3/TLR4/MAPK1/MAPK14	11	BP
GO:0071407	cellular response to organic cyclic compound	7/25	532/17910	5.92028733412081e-06	0.00013538854431735	6.22930121985337e-05	SIRT2/PPARA/EGFR/MDM2/FLT3/NR4A1/MAPK1	7	BP
GO:0031331	positive regulation of cellular catabolic process	6/25	341/17910	5.94670365231856e-06	0.00013538854431735	6.22930121985337e-05	TBK1/SIRT2/PPARA/MDM2/NFE2L2/KEAP1	6	BP
GO:0012501	programmed cell death	12/25	2049/17910	6.0400268632011e-06	0.000136190990328909	6.26622220119547e-05	PRKCA/SIRT2/EGFR/MDM2/NFE2L2/FLT3/DHODH/TLR4/SLC40A1/MAPK8/MAPK1/MAPK14	12	BP
GO:0006952	defense response	11/25	1681/17910	6.19611383014668e-06	0.000138379875539943	6.36693401092767e-05	TBK1/SIRT2/PPARA/EGFR/BRD4/FABP4/NFE2L2/TLR4/AHCY/KDM6B/MAPK14	11	BP
GO:2000377	regulation of reactive oxygen species metabolic process	5/25	194/17910	6.30901774156688e-06	0.000139572137773343	6.42179065055219e-05	SIRT2/EGFR/NFE2L2/TLR4/MAPK14	5	BP
GO:0044428	nuclear part	18/25	4801/18675	1.62042523606209e-06	0.000159611885752116	0.00012366403117316	TBK1/PRKCA/BRD2/SIRT2/PPARA/EGFR/BRD4/MDM2/NFE2L2/DHODH/KEAP1/NR4A1/KDM5C/SLC40A1/KDM6B/MAPK8/MAPK1/MAPK14	18	CC
GO:0031399	regulation of protein modification process	11/25	1718/17910	7.65505464992214e-06	0.000167767319196892	7.7190664202363e-05	TBK1/PRKCA/SIRT2/EGFR/BRD4/FABP4/FLT3/TLR4/MAPK8/MAPK1/MAPK14	11	BP
GO:1901800	positive regulation of proteasomal protein catabolic process	4/25	93/17910	7.92711827501505e-06	0.000172121225508429	7.91939203887956e-05	SIRT2/MDM2/NFE2L2/KEAP1	4	BP
GO:0071417	cellular response to organonitrogen compound	7/25	559/17910	8.1877006538167e-06	0.000176148238836699	8.10467713197694e-05	SIRT2/EGFR/MDM2/NFE2L2/TLR4/NR4A1/MAPK1	7	BP
GO:0071345	cellular response to cytokine stimulus	9/25	1084/17910	8.90490600021333e-06	0.000189836405186366	8.73447717724274e-05	TBK1/FABP4/NFE2L2/FLT3/KEAP1/TLR4/MAPK8/MAPK1/MAPK14	9	BP
GO:0043412	macromolecule modification	16/25	4027/17910	1.01895634971108e-05	0.000215266003610133	9.90450695546565e-05	TBK1/PRKCA/SIRT2/EGFR/BRD4/FABP4/MDM2/NFE2L2/FLT3/KEAP1/TLR4/KDM5C/KDM6B/MAPK8/MAPK1/MAPK14	16	BP
GO:2000379	positive regulation of reactive oxygen species metabolic process	4/25	101/17910	1.10022108676978e-05	0.000230358790042423	0.000105989343415322	EGFR/NFE2L2/TLR4/MAPK14	4	BP
GO:0010499	proteasomal ubiquitin-independent protein catabolic process	2/25	4/17910	1.12044765981241e-05	0.000232517678076115	0.000106982659646737	NFE2L2/KEAP1	2	BP
GO:0071276	cellular response to cadmium ion	3/25	32/17910	1.16021698514913e-05	0.000238658669313572	0.000109808163414392	EGFR/MAPK8/MAPK1	3	BP
GO:0031981	nuclear lumen	17/25	4454/18675	3.6362418652191e-06	0.000238779882482721	0.000185001779107639	TBK1/PRKCA/BRD2/SIRT2/PPARA/BRD4/MDM2/NFE2L2/DHODH/KEAP1/NR4A1/KDM5C/SLC40A1/KDM6B/MAPK8/MAPK1/MAPK14	17	CC
GO:0016772	transferase activity, transferring phosphorus-containing groups	8/25	784/16967	1.07541241846498e-05	0.000244118618991551	0.000112069294134772	TBK1/PRKCA/EGFR/BRD4/FLT3/MAPK8/MAPK1/MAPK14	8	MF
GO:0072359	circulatory system development	9/25	1128/17910	1.22913532476559e-05	0.000250636724919592	0.000115319332529495	PRKCA/PPARA/EGFR/MDM2/NFE2L2/NR4A1/KDM6B/MAPK1/MAPK14	9	BP
GO:0009896	positive regulation of catabolic process	6/25	392/17910	1.31706921844288e-05	0.000266252354935221	0.000122504169592011	TBK1/SIRT2/PPARA/MDM2/NFE2L2/KEAP1	6	BP
GO:0006468	protein phosphorylation	11/25	1835/17910	1.4452493573806e-05	0.000289667499406625	0.000133277606056241	TBK1/PRKCA/SIRT2/EGFR/BRD4/FABP4/FLT3/TLR4/MAPK8/MAPK1/MAPK14	11	BP
GO:1903052	positive regulation of proteolysis involved in cellular protein catabolic process	4/25	109/17910	1.4878999052169e-05	0.000295688582858783	0.000136047939593874	SIRT2/MDM2/NFE2L2/KEAP1	4	BP
GO:0032434	regulation of proteasomal ubiquitin-dependent protein catabolic process	4/25	110/17910	1.54259737247498e-05	0.000303284833899633	0.000139543016382953	SIRT2/MDM2/NFE2L2/KEAP1	4	BP
GO:0016310	phosphorylation	12/25	2243/17910	1.5519906212348e-05	0.000303284833899633	0.000139543016382953	TBK1/PRKCA/SIRT2/PPARA/EGFR/BRD4/FABP4/FLT3/TLR4/MAPK8/MAPK1/MAPK14	12	BP
GO:1901699	cellular response to nitrogen compound	7/25	620/17910	1.60635833238258e-05	0.000311314899953484	0.000143237693840117	SIRT2/EGFR/MDM2/NFE2L2/TLR4/NR4A1/MAPK1	7	BP
GO:0014070	response to organic cyclic compound	8/25	878/17910	1.65745003989819e-05	0.000318583634718136	0.00014658207859324	SIRT2/PPARA/EGFR/MDM2/FLT3/DHODH/NR4A1/MAPK1	8	BP
GO:0031347	regulation of defense response	8/25	885/17910	1.75583599936113e-05	0.000333039600250749	0.000153233347663345	TBK1/SIRT2/PPARA/EGFR/BRD4/FABP4/TLR4/MAPK14	8	BP
GO:0065008	regulation of biological quality	15/25	3661/17910	1.76106227851142e-05	0.000333039600250749	0.000153233347663345	PRKCA/PPARA/EGFR/FABP4/MDM2/NFE2L2/FLT3/DHODH/TLR4/SLC40A1/KDM6B/ABCC1/MAPK8/MAPK1/MAPK14	15	BP
GO:0016570	histone modification	6/25	420/17910	1.94675265202146e-05	0.000365210797519225	0.00016803549206922	PRKCA/SIRT2/BRD4/KDM5C/KDM6B/MAPK8	6	BP
GO:0051707	response to other organism	8/25	903/17910	2.03179733398808e-05	0.000378140059381114	0.000173984316402488	TBK1/PRKCA/SIRT2/FABP4/TLR4/MAPK8/MAPK1/MAPK14	8	BP
GO:0043207	response to external biotic stimulus	8/25	905/17910	2.06460618278422e-05	0.000381220590443229	0.000175401685648888	TBK1/PRKCA/SIRT2/FABP4/TLR4/MAPK8/MAPK1/MAPK14	8	BP
GO:0043406	positive regulation of MAP kinase activity	5/25	250/17910	2.15272350005049e-05	0.000394385672470187	0.00018145901213419	EGFR/FLT3/TLR4/MAPK1/MAPK14	5	BP
GO:0009056	catabolic process	12/25	2320/17910	2.19844327266453e-05	0.000399639494139406	0.000183876324315067	TBK1/PRKCA/SIRT2/PPARA/EGFR/FABP4/MDM2/NFE2L2/KEAP1/AHCY/MAPK8/MAPK14	12	BP
GO:0016569	covalent chromatin modification	6/25	433/17910	2.31212537997655e-05	0.000417071847388077	0.000191897045706555	PRKCA/SIRT2/BRD4/KDM5C/KDM6B/MAPK8	6	BP
GO:0051525	NFAT protein binding	2/25	5/16967	2.07868509699155e-05	0.000428965015470074	0.000196928061820252	PPARA/MAPK14	2	MF
GO:1904951	positive regulation of establishment of protein localization	6/25	440/17910	2.53069762256264e-05	0.000450101610087467	0.000207094220778657	EGFR/MDM2/TLR4/MAPK8/MAPK1/MAPK14	6	BP
GO:0008284	positive regulation of cell proliferation	8/25	931/17910	2.53362100347743e-05	0.000450101610087467	0.000207094220778657	PRKCA/EGFR/MDM2/FLT3/TLR4/NR4A1/MAPK1/MAPK14	8	BP
GO:0009607	response to biotic stimulus	8/25	938/17910	2.67425465013821e-05	0.00047151331989279	0.000216945865958976	TBK1/PRKCA/SIRT2/FABP4/TLR4/MAPK8/MAPK1/MAPK14	8	BP
GO:0071363	cellular response to growth factor stimulus	7/25	674/17910	2.752959989089e-05	0.000481767998090575	0.000221664099671345	SIRT2/EGFR/MDM2/FLT3/NR4A1/MAPK1/MAPK14	7	BP
GO:1903364	positive regulation of cellular protein catabolic process	4/25	129/17910	2.88967054260753e-05	0.000501946475734419	0.000230948327966684	SIRT2/MDM2/NFE2L2/KEAP1	4	BP
GO:0072593	reactive oxygen species metabolic process	5/25	269/17910	3.05891099887903e-05	0.000527437227380244	0.000242676762681966	SIRT2/EGFR/NFE2L2/TLR4/MAPK14	5	BP
GO:0051403	stress-activated MAPK cascade	5/25	271/17910	3.16926935999484e-05	0.000542477127677949	0.000249596703341891	EGFR/TLR4/MAPK8/MAPK1/MAPK14	5	BP
GO:0031098	stress-activated protein kinase signaling cascade	5/25	278/17910	3.58012427634772e-05	0.000608361697683725	0.000279910555549688	EGFR/TLR4/MAPK8/MAPK1/MAPK14	5	BP
GO:0070848	response to growth factor	7/25	704/17910	3.63937630582264e-05	0.000612806267523842	0.000281955526523146	SIRT2/EGFR/MDM2/FLT3/NR4A1/MAPK1/MAPK14	7	BP
GO:2000058	regulation of ubiquitin-dependent protein catabolic process	4/25	137/17910	3.65854488073936e-05	0.000612806267523842	0.000281955526523146	SIRT2/MDM2/NFE2L2/KEAP1	4	BP
GO:0048871	multicellular organismal homeostasis	6/25	472/17910	3.75297560079306e-05	0.000621625987714982	0.000286013528182182	PRKCA/EGFR/FABP4/TLR4/SLC40A1/KDM6B	6	BP
GO:0014065	phosphatidylinositol 3-kinase signaling	4/25	138/17910	3.76421706846599e-05	0.000621625987714982	0.000286013528182182	SIRT2/EGFR/FLT3/MAPK1	4	BP
GO:0045359	positive regulation of interferon-beta biosynthetic process	2/25	7/17910	3.91150413429468e-05	0.000641431971672799	0.000295126370088483	TBK1/TLR4	2	BP
GO:0071495	cellular response to endogenous stimulus	9/25	1305/17910	3.94526955488532e-05	0.000642476187930977	0.000295606819719112	SIRT2/PPARA/EGFR/MDM2/NFE2L2/FLT3/TLR4/NR4A1/MAPK1	9	BP
GO:0050727	regulation of inflammatory response	6/25	479/17910	4.07507749360844e-05	0.000659038394655985	0.000303227181920047	PPARA/EGFR/BRD4/FABP4/TLR4/MAPK14	6	BP
GO:0048511	rhythmic process	5/25	287/17910	4.16791006092464e-05	0.000668381527237799	0.00030752600849231	PPARA/EGFR/AHCY/KDM5C/MAPK8	5	BP
GO:0030154	cell differentiation	15/25	3923/17910	4.20186162840571e-05	0.000668381527237799	0.00030752600849231	PRKCA/SIRT2/PPARA/EGFR/FABP4/BRDT/MDM2/NFE2L2/FLT3/KEAP1/TLR4/NR4A1/KDM6B/MAPK1/MAPK14	15	BP
GO:0044248	cellular catabolic process	11/25	2054/17910	4.21835676039208e-05	0.000668381527237799	0.00030752600849231	TBK1/PRKCA/SIRT2/PPARA/FABP4/MDM2/NFE2L2/KEAP1/AHCY/MAPK8/MAPK14	11	BP
GO:0070201	regulation of establishment of protein localization	7/25	723/17910	4.31405663415433e-05	0.000678957235375295	0.000312391949841624	PRKCA/EGFR/MDM2/TLR4/MAPK8/MAPK1/MAPK14	7	BP
GO:0045596	negative regulation of cell differentiation	7/25	725/17910	4.39071301146577e-05	0.000686414800792481	0.000315823216614204	SIRT2/PPARA/EGFR/MDM2/NFE2L2/TLR4/MAPK1	7	BP
GO:1901652	response to peptide	6/25	491/17910	4.67883964650747e-05	0.000726614501394702	0.000334319319461147	PPARA/MDM2/NFE2L2/TLR4/NR4A1/MAPK14	6	BP
GO:0032496	response to lipopolysaccharide	5/25	295/17910	4.7509377793817e-05	0.000732957177148031	0.000337237619381318	PRKCA/TLR4/MAPK8/MAPK1/MAPK14	5	BP
GO:0005829	cytosol	17/25	4909/18675	1.50048024451782e-05	0.000738986520425025	0.00057255167225022	TBK1/PRKCA/SIRT2/BRD4/FABP4/MDM2/NFE2L2/FLT3/DHODH/KEAP1/AHCY/NR4A1/KDM5C/SLC40A1/MAPK8/MAPK1/MAPK14	17	CC
GO:1902533	positive regulation of intracellular signal transduction	8/25	1019/17910	4.84342121684646e-05	0.000742341356438232	0.000341555331769358	TBK1/PRKCA/EGFR/BRD4/FLT3/TLR4/MAPK1/MAPK14	8	BP
GO:0036094	small molecule binding	12/25	2340/16967	4.16772641192173e-05	0.000743653043137345	0.000341394163091107	TBK1/PRKCA/SIRT2/EGFR/FABP4/FLT3/DHODH/AHCY/ABCC1/MAPK8/MAPK1/MAPK14	12	MF
GO:0140030	modification-dependent protein binding	4/25	135/16967	4.25880597391431e-05	0.000743653043137345	0.000341394163091107	BRD3/BRD2/BRD4/BRDT	4	MF
GO:0016202	regulation of striated muscle tissue development	4/25	149/17910	5.07963120724847e-05	0.000773489297467381	0.000355886670364299	SIRT2/PPARA/MAPK1/MAPK14	4	BP
GO:0043410	positive regulation of MAPK cascade	6/25	499/17910	5.11988523514898e-05	0.000774589088801571	0.000356392690392374	PRKCA/EGFR/FLT3/TLR4/MAPK1/MAPK14	6	BP
GO:0045350	interferon-beta biosynthetic process	2/25	8/17910	5.21087478450878e-05	0.000778312189151153	0.0003581057092941	TBK1/TLR4	2	BP
GO:0045357	regulation of interferon-beta biosynthetic process	2/25	8/17910	5.21087478450878e-05	0.000778312189151153	0.0003581057092941	TBK1/TLR4	2	BP
GO:1901861	regulation of muscle tissue development	4/25	152/17910	5.49019710062659e-05	0.000814842544365149	0.000374913526192022	SIRT2/PPARA/MAPK1/MAPK14	4	BP
GO:0048634	regulation of muscle organ development	4/25	153/17910	5.63229053238346e-05	0.000830674295499321	0.000382197801767166	SIRT2/PPARA/MAPK1/MAPK14	4	BP
GO:0042592	homeostatic process	10/25	1730/17910	5.77654494101244e-05	0.000836246458813198	0.000384761584685682	PRKCA/EGFR/FABP4/NFE2L2/FLT3/TLR4/SLC40A1/KDM6B/MAPK1/MAPK14	10	BP
GO:0035051	cardiocyte differentiation	4/25	154/17910	5.77705442762209e-05	0.000836246458813198	0.000384761584685682	PPARA/EGFR/KDM6B/MAPK1	4	BP
GO:0045931	positive regulation of mitotic cell cycle	4/25	154/17910	5.77705442762209e-05	0.000836246458813198	0.000384761584685682	PRKCA/EGFR/BRD4/MDM2	4	BP
GO:0071214	cellular response to abiotic stimulus	5/25	310/17910	6.01304151769874e-05	0.000859791607256313	0.000395594836690706	EGFR/MDM2/TLR4/MAPK8/MAPK14	5	BP
GO:0104004	cellular response to environmental stimulus	5/25	310/17910	6.01304151769874e-05	0.000859791607256313	0.000395594836690706	EGFR/MDM2/TLR4/MAPK8/MAPK14	5	BP
GO:0000166	nucleotide binding	11/25	2012/16967	5.76538822390121e-05	0.000876554947962062	0.000402406398554343	TBK1/PRKCA/SIRT2/EGFR/FLT3/DHODH/AHCY/ABCC1/MAPK8/MAPK1/MAPK14	11	MF
GO:1901265	nucleoside phosphate binding	11/25	2013/16967	5.79221331252464e-05	0.000876554947962062	0.000402406398554343	TBK1/PRKCA/SIRT2/EGFR/FLT3/DHODH/AHCY/ABCC1/MAPK8/MAPK1/MAPK14	11	MF
GO:0030335	positive regulation of cell migration	6/25	516/17910	6.16839432691221e-05	0.000876659678582372	0.000403355928873047	PRKCA/EGFR/MDM2/NFE2L2/MAPK1/MAPK14	6	BP
GO:0051240	positive regulation of multicellular organismal process	10/25	1750/17910	6.37613618310177e-05	0.00090072526201046	0.000414428635870597	TBK1/PRKCA/SIRT2/EGFR/FABP4/NFE2L2/TLR4/KDM6B/MAPK1/MAPK14	10	BP
GO:0008144	drug binding	10/25	1658/16967	6.3750033007748e-05	0.000904453593297425	0.000415214030774148	TBK1/PRKCA/PPARA/EGFR/FLT3/DHODH/ABCC1/MAPK8/MAPK1/MAPK14	10	MF
GO:0046686	response to cadmium ion	3/25	57/17910	6.68852071662345e-05	0.000935691809033107	0.000430516936038126	EGFR/MAPK8/MAPK1	3	BP
GO:0048015	phosphatidylinositol-mediated signaling	4/25	160/17910	6.70346370650584e-05	0.000935691809033107	0.000430516936038126	SIRT2/EGFR/FLT3/MAPK1	4	BP
GO:1903829	positive regulation of cellular protein localization	5/25	318/17910	6.78455746559269e-05	0.000941407529989045	0.000433146770615541	EGFR/MDM2/MAPK8/MAPK1/MAPK14	5	BP
GO:0048869	cellular developmental process	15/25	4088/17910	7.00562341753213e-05	0.000966363936124285	0.000444629350029129	PRKCA/SIRT2/PPARA/EGFR/FABP4/BRDT/MDM2/NFE2L2/FLT3/KEAP1/TLR4/NR4A1/KDM6B/MAPK1/MAPK14	15	BP
GO:0043405	regulation of MAP kinase activity	5/25	322/17910	7.19794517941313e-05	0.000976666811310591	0.000449369759440402	EGFR/FLT3/TLR4/MAPK1/MAPK14	5	BP
GO:0071902	positive regulation of protein serine/threonine kinase activity	5/25	322/17910	7.19794517941313e-05	0.000976666811310591	0.000449369759440402	EGFR/FLT3/TLR4/MAPK1/MAPK14	5	BP
GO:0048017	inositol lipid-mediated signaling	4/25	163/17910	7.20526048429562e-05	0.000976666811310591	0.000449369759440402	SIRT2/EGFR/FLT3/MAPK1	4	BP
GO:0035556	intracellular signal transduction	12/25	2624/17910	7.67666925226911e-05	0.00103458559750408	0.000476018510803136	TBK1/PRKCA/SIRT2/EGFR/BRD4/MDM2/NFE2L2/FLT3/TLR4/MAPK8/MAPK1/MAPK14	12	BP
GO:0046824	positive regulation of nucleocytoplasmic transport	3/25	60/17910	7.80074076432472e-05	0.00104529926241951	0.000480947926823028	MDM2/MAPK1/MAPK14	3	BP
GO:0061136	regulation of proteasomal protein catabolic process	4/25	167/17910	7.91628192898447e-05	0.00105133882342713	0.000483726761985326	SIRT2/MDM2/NFE2L2/KEAP1	4	BP
GO:2000147	positive regulation of cell motility	6/25	540/17910	7.93547853930073e-05	0.00105133882342713	0.000483726761985326	PRKCA/EGFR/MDM2/NFE2L2/MAPK1/MAPK14	6	BP
GO:0045351	type I interferon biosynthetic process	2/25	10/17910	8.36029124533739e-05	0.0010809711452557	0.00049736075586897	TBK1/TLR4	2	BP
GO:0070391	response to lipoteichoic acid	2/25	10/17910	8.36029124533739e-05	0.0010809711452557	0.00049736075586897	TLR4/MAPK14	2	BP
GO:0071223	cellular response to lipoteichoic acid	2/25	10/17910	8.36029124533739e-05	0.0010809711452557	0.00049736075586897	TLR4/MAPK14	2	BP
GO:0006796	phosphate-containing compound metabolic process	13/25	3115/17910	8.37094650549279e-05	0.0010809711452557	0.00049736075586897	TBK1/PRKCA/SIRT2/PPARA/EGFR/BRD4/FABP4/FLT3/DHODH/TLR4/MAPK8/MAPK1/MAPK14	13	BP
GO:0045595	regulation of cell differentiation	10/25	1808/17910	8.42793362331391e-05	0.0010809711452557	0.00049736075586897	PRKCA/SIRT2/PPARA/EGFR/MDM2/NFE2L2/KEAP1/TLR4/MAPK1/MAPK14	10	BP
GO:0045862	positive regulation of proteolysis	5/25	333/17910	8.43572364954345e-05	0.0010809711452557	0.00049736075586897	SIRT2/MDM2/NFE2L2/KEAP1/MAPK14	5	BP
GO:0042060	wound healing	6/25	550/17910	8.78200806014974e-05	0.00111922874462234	0.000514963287279947	PRKCA/PPARA/EGFR/NFE2L2/TLR4/MAPK1	6	BP
GO:0006793	phosphorus metabolic process	13/25	3139/17910	9.0899164979582e-05	0.00115073578226495	0.000529459848197319	TBK1/PRKCA/SIRT2/PPARA/EGFR/BRD4/FABP4/FLT3/DHODH/TLR4/MAPK8/MAPK1/MAPK14	13	BP
GO:0051272	positive regulation of cellular component movement	6/25	555/17910	9.23157397458456e-05	0.00115073578226495	0.000529459848197319	PRKCA/EGFR/MDM2/NFE2L2/MAPK1/MAPK14	6	BP
GO:0051239	regulation of multicellular organismal process	13/25	3144/17910	9.2463863681771e-05	0.00115073578226495	0.000529459848197319	TBK1/PRKCA/SIRT2/PPARA/EGFR/FABP4/MDM2/NFE2L2/KEAP1/TLR4/KDM6B/MAPK1/MAPK14	13	BP
GO:0042594	response to starvation	4/25	174/17910	9.28179965729996e-05	0.00115073578226495	0.000529459848197319	NFE2L2/DHODH/MAPK8/MAPK1	4	BP
GO:0031401	positive regulation of protein modification process	8/25	1117/17910	9.28483842297243e-05	0.00115073578226495	0.000529459848197319	TBK1/PRKCA/EGFR/BRD4/FLT3/TLR4/MAPK1/MAPK14	8	BP
GO:0007507	heart development	6/25	556/17910	9.32365879020644e-05	0.00115073578226495	0.000529459848197319	PPARA/EGFR/MDM2/KDM6B/MAPK1/MAPK14	6	BP
GO:1902531	regulation of intracellular signal transduction	10/25	1838/17910	9.69591653049786e-05	0.00118497165344567	0.00054521196040032	TBK1/PRKCA/EGFR/BRD4/MDM2/NFE2L2/FLT3/TLR4/MAPK1/MAPK14	10	BP
GO:0048646	anatomical structure formation involved in morphogenesis	8/25	1124/17910	9.70211332458716e-05	0.00118497165344567	0.00054521196040032	PRKCA/PPARA/NFE2L2/NR4A1/SLC40A1/KDM6B/MAPK1/MAPK14	8	BP
GO:0035924	cellular response to vascular endothelial growth factor stimulus	3/25	65/17910	9.9114856759307e-05	0.00120427118704961	0.000554091781719606	FLT3/NR4A1/MAPK14	3	BP
GO:0004707	MAP kinase activity	2/25	10/16967	9.31190169603872e-05	0.00124341275588282	0.000570822456908875	MAPK8/MAPK14	2	MF
GO:0040017	positive regulation of locomotion	6/25	570/17910	0.000106918901472169	0.0012923959997538	0.000594638491638488	PRKCA/EGFR/MDM2/NFE2L2/MAPK1/MAPK14	6	BP
GO:0001666	response to hypoxia	5/25	354/17910	0.000112498619655657	0.00134596562802304	0.000619286171573837	SIRT2/PPARA/MDM2/NFE2L2/AHCY	5	BP
GO:0042176	regulation of protein catabolic process	5/25	354/17910	0.000112498619655657	0.00134596562802304	0.000619286171573837	SIRT2/EGFR/MDM2/NFE2L2/KEAP1	5	BP
GO:0042393	histone binding	4/25	174/16967	0.000114220396948863	0.00144044611707732	0.000661275982335521	BRD3/BRD2/BRD4/BRDT	4	MF
GO:0042981	regulation of apoptotic process	9/25	1512/17910	0.000124856785748001	0.00147967552060306	0.000680806826896258	PRKCA/SIRT2/EGFR/MDM2/NFE2L2/FLT3/DHODH/SLC40A1/MAPK8	9	BP
GO:0035690	cellular response to drug	5/25	362/17910	0.000124936355257742	0.00147967552060306	0.000680806826896258	EGFR/MDM2/NFE2L2/KDM6B/MAPK1	5	BP
GO:0044267	cellular protein metabolic process	16/25	4871/17910	0.000128519893309487	0.00151446808950124	0.000696815078773998	TBK1/PRKCA/SIRT2/EGFR/BRD4/FABP4/MDM2/NFE2L2/FLT3/KEAP1/TLR4/KDM5C/KDM6B/MAPK8/MAPK1/MAPK14	16	BP
GO:0036293	response to decreased oxygen levels	5/25	365/17910	0.000129863689246479	0.00152265175641496	0.000700580428829689	SIRT2/PPARA/MDM2/NFE2L2/AHCY	5	BP
GO:0048584	positive regulation of response to stimulus	11/25	2322/17910	0.000131747480267877	0.00153705393645856	0.000707206950901144	TBK1/PRKCA/EGFR/BRD4/FABP4/NFE2L2/FLT3/TLR4/MAPK8/MAPK1/MAPK14	11	BP
GO:0045732	positive regulation of protein catabolic process	4/25	192/17910	0.000135742617780667	0.00157582395393893	0.000725045248698196	SIRT2/MDM2/NFE2L2/KEAP1	4	BP
GO:0033554	cellular response to stress	10/25	1914/17910	0.000136647340990225	0.00157851238730087	0.000726282211641071	SIRT2/EGFR/BRD4/MDM2/NFE2L2/TLR4/KDM6B/MAPK8/MAPK1/MAPK14	10	BP
GO:0051128	regulation of cellular component organization	11/25	2340/17910	0.000141399242986552	0.00162539816080129	0.000747854613318965	SIRT2/PPARA/EGFR/BRD4/MDM2/NFE2L2/DHODH/TLR4/MAPK8/MAPK1/MAPK14	11	BP
GO:0043067	regulation of programmed cell death	9/25	1539/17910	0.000143123547519425	0.00162831486433989	0.000749196604622776	PRKCA/SIRT2/EGFR/MDM2/NFE2L2/FLT3/DHODH/SLC40A1/MAPK8	9	BP
GO:1901575	organic substance catabolic process	10/25	1925/17910	0.000143409400304126	0.00162831486433989	0.000749196604622776	PRKCA/SIRT2/PPARA/EGFR/FABP4/MDM2/NFE2L2/KEAP1/AHCY/MAPK14	10	BP
GO:0045787	positive regulation of cell cycle	5/25	373/17910	0.000143736109560067	0.00162831486433989	0.000749196604622776	PRKCA/SIRT2/EGFR/BRD4/MDM2	5	BP
GO:1900225	regulation of NLRP3 inflammasome complex assembly	2/25	13/17910	0.000144540019809185	0.00162898274303233	0.000749503899274215	SIRT2/TLR4	2	BP
GO:0048545	response to steroid hormone	5/25	374/17910	0.000145547153497695	0.00162898274303233	0.000749503899274215	PPARA/EGFR/MDM2/FLT3/NR4A1	5	BP
GO:0030193	regulation of blood coagulation	3/25	74/17910	0.000145879051614835	0.00162898274303233	0.000749503899274215	PRKCA/NFE2L2/TLR4	3	BP
GO:0014706	striated muscle tissue development	5/25	376/17910	0.000149221829982395	0.00165841322895126	0.000763045027348241	SIRT2/PPARA/KDM6B/MAPK1/MAPK14	5	BP
GO:0000165	MAPK cascade	7/25	882/17910	0.000151011728520554	0.00167038916689009	0.000768555222113049	PRKCA/EGFR/FLT3/TLR4/MAPK8/MAPK1/MAPK14	7	BP
GO:1900046	regulation of hemostasis	3/25	75/17910	0.00015181750277331	0.00167141804696438	0.000769028615481309	PRKCA/NFE2L2/TLR4	3	BP
GO:1903050	regulation of proteolysis involved in cellular protein catabolic process	4/25	198/17910	0.000152805675526614	0.00167443602387808	0.000770417203220753	SIRT2/MDM2/NFE2L2/KEAP1	4	BP
GO:0023014	signal transduction by protein phosphorylation	7/25	886/17910	0.000155323656309032	0.00169411150718456	0.000779470001061238	PRKCA/EGFR/FLT3/TLR4/MAPK8/MAPK1/MAPK14	7	BP
GO:0009612	response to mechanical stimulus	4/25	200/17910	0.000158823799378628	0.00171660093955149	0.000789817512306264	EGFR/TLR4/MAPK8/MAPK14	4	BP
GO:0009719	response to endogenous stimulus	9/25	1560/17910	0.000158849639182377	0.00171660093955149	0.000789817512306264	SIRT2/PPARA/EGFR/MDM2/NFE2L2/FLT3/TLR4/NR4A1/MAPK1	9	BP
GO:0048534	hematopoietic or lymphoid organ development	7/25	890/17910	0.000159735680406402	0.00171825766308721	0.000790579779896485	PRKCA/NFE2L2/FLT3/TLR4/SLC40A1/MAPK1/MAPK14	7	BP
GO:0007623	circadian rhythm	4/25	201/17910	0.000161896426413326	0.00173354849287329	0.000797615174591008	PPARA/EGFR/AHCY/MAPK8	4	BP
GO:0048708	astrocyte differentiation	3/25	77/17910	0.00016416172003072	0.00174189698403637	0.00080145636118832	EGFR/TLR4/MAPK1	3	BP
GO:0071260	cellular response to mechanical stimulus	3/25	77/17910	0.00016416172003072	0.00174189698403637	0.00080145636118832	EGFR/TLR4/MAPK8	3	BP
GO:0044546	NLRP3 inflammasome complex assembly	2/25	14/17910	0.000168485741269652	0.00177972551025826	0.000818861473690819	SIRT2/TLR4	2	BP
GO:0008283	cell proliferation	10/25	1969/17910	0.00017340224583703	0.00182344514120105	0.000838977115803424	TBK1/PRKCA/SIRT2/EGFR/MDM2/FLT3/TLR4/NR4A1/MAPK1/MAPK14	10	BP
GO:0070482	response to oxygen levels	5/25	389/17910	0.000174877146871931	0.00183074513131553	0.000842335881314517	SIRT2/PPARA/MDM2/NFE2L2/AHCY	5	BP
GO:0050818	regulation of coagulation	3/25	79/17910	0.000177140992838338	0.00183803375312347	0.000845689416205388	PRKCA/NFE2L2/TLR4	3	BP
GO:0055021	regulation of cardiac muscle tissue growth	3/25	79/17910	0.000177140992838338	0.00183803375312347	0.000845689416205388	PPARA/MAPK1/MAPK14	3	BP
GO:0001934	positive regulation of protein phosphorylation	7/25	907/17910	0.000179644909508945	0.00185580314008139	0.000853865208656011	TBK1/PRKCA/EGFR/FLT3/TLR4/MAPK1/MAPK14	7	BP
GO:0060537	muscle tissue development	5/25	392/17910	0.000181250367691858	0.00186417593086582	0.000857717575642451	SIRT2/PPARA/KDM6B/MAPK1/MAPK14	5	BP
GO:0009967	positive regulation of signal transduction	9/25	1591/17910	0.000184719393863237	0.00189155885855586	0.000870316610939178	TBK1/PRKCA/EGFR/BRD4/FLT3/TLR4/MAPK8/MAPK1/MAPK14	9	BP
GO:0004708	MAP kinase kinase activity	2/25	13/16967	0.000160969315503351	0.0019231597168032	0.000882878794173506	MAPK1/MAPK14	2	MF
GO:1901992	positive regulation of mitotic cell cycle phase transition	3/25	82/17910	0.000197831790970415	0.00201612721882977	0.000927631197082489	EGFR/BRD4/MDM2	3	BP
GO:0010001	glial cell differentiation	4/25	212/17910	0.000198603576780246	0.00201612721882977	0.000927631197082489	SIRT2/EGFR/TLR4/MAPK1	4	BP
GO:0051222	positive regulation of protein transport	5/25	403/17910	0.000206155573377966	0.00208377077401436	0.000958754368023663	EGFR/MDM2/TLR4/MAPK1/MAPK14	5	BP
GO:0007584	response to nutrient	4/25	215/17910	0.000209578314099502	0.00210927530713877	0.000970489143672869	EGFR/MDM2/DHODH/AHCY	4	BP
GO:0030554	adenyl nucleotide binding	9/25	1509/16967	0.000186239271196687	0.0021138157280824	0.000970404623603792	TBK1/PRKCA/EGFR/FLT3/AHCY/ABCC1/MAPK8/MAPK1/MAPK14	9	MF
GO:0032870	cellular response to hormone stimulus	6/25	646/17910	0.000211834639872697	0.0021200878473672	0.000975464052766863	PPARA/EGFR/MDM2/NFE2L2/FLT3/NR4A1	6	BP
GO:0060420	regulation of heart growth	3/25	84/17910	0.000212460829053856	0.0021200878473672	0.000975464052766863	PPARA/MAPK1/MAPK14	3	BP
GO:0048513	animal organ development	13/25	3403/17910	0.000214148582791394	0.0021278746891772	0.000979046821414715	PRKCA/SIRT2/PPARA/EGFR/MDM2/NFE2L2/FLT3/DHODH/TLR4/SLC40A1/KDM6B/MAPK1/MAPK14	13	BP
GO:0002520	immune system development	7/25	938/17910	0.000221150801272226	0.00217622869784817	0.00100129476615167	PRKCA/NFE2L2/FLT3/TLR4/SLC40A1/MAPK1/MAPK14	7	BP
GO:0045780	positive regulation of bone resorption	2/25	16/17910	0.000221799001614376	0.00217622869784817	0.00100129476615167	PRKCA/EGFR	2	BP
GO:0046852	positive regulation of bone remodeling	2/25	16/17910	0.000221799001614376	0.00217622869784817	0.00100129476615167	PRKCA/EGFR	2	BP
GO:0051050	positive regulation of transport	7/25	942/17910	0.000227032263897114	0.00221829441182805	0.0010206494319936	EGFR/MDM2/NFE2L2/TLR4/MAPK8/MAPK1/MAPK14	7	BP
GO:0031669	cellular response to nutrient levels	4/25	220/17910	0.000228834108272165	0.00222662233982667	0.0010244811573661	MDM2/NFE2L2/MAPK8/MAPK1	4	BP
GO:0048738	cardiac muscle tissue development	4/25	221/17910	0.000232833308705786	0.00225617400378127	0.00103807804011931	PPARA/KDM6B/MAPK1/MAPK14	4	BP
GO:0045444	fat cell differentiation	4/25	222/17910	0.000236882730906886	0.0022859670945541	0.00105178600467645	SIRT2/FABP4/NR4A1/MAPK14	4	BP
GO:0042327	positive regulation of phosphorylation	7/25	955/17910	0.000247032734901076	0.00237218983550118	0.00109145756094208	TBK1/PRKCA/EGFR/FLT3/TLR4/MAPK1/MAPK14	7	BP
GO:0009611	response to wounding	6/25	665/17910	0.000247840729082213	0.00237218983550118	0.00109145756094208	PRKCA/PPARA/EGFR/NFE2L2/TLR4/MAPK1	6	BP
GO:0007169	transmembrane receptor protein tyrosine kinase signaling pathway	6/25	669/17910	0.000256004523640261	0.00244036832494476	0.00112282685807132	PRKCA/SIRT2/EGFR/FLT3/MAPK1/MAPK14	6	BP
GO:0042127	regulation of cell proliferation	9/25	1664/17910	0.000259994953344031	0.00246837314004758	0.00113571202717934	PRKCA/SIRT2/EGFR/MDM2/FLT3/TLR4/NR4A1/MAPK1/MAPK14	9	BP
GO:2000026	regulation of multicellular organismal development	10/25	2077/17910	0.00027059322582389	0.00255342613280445	0.00117484537588354	PRKCA/SIRT2/PPARA/EGFR/MDM2/NFE2L2/KEAP1/TLR4/MAPK1/MAPK14	10	BP
GO:1903362	regulation of cellular protein catabolic process	4/25	230/17910	0.00027113138894171	0.00255342613280445	0.00117484537588354	SIRT2/MDM2/NFE2L2/KEAP1	4	BP
GO:0051223	regulation of protein transport	6/25	677/17910	0.000272971050148349	0.00256046845039151	0.00117808558485077	PRKCA/EGFR/MDM2/TLR4/MAPK1/MAPK14	6	BP
GO:0051090	regulation of DNA-binding transcription factor activity	5/25	429/17910	0.00027543143012733	0.00257325379939677	0.00118396819408896	KEAP1/TLR4/MAPK8/MAPK1/MAPK14	5	BP
GO:0019899	enzyme binding	10/25	1941/16967	0.000241486323762416	0.00261035216638422	0.00119835318558793	TBK1/PRKCA/SIRT2/PPARA/EGFR/BRD4/MDM2/MAPK8/MAPK1/MAPK14	10	MF
GO:0032880	regulation of protein localization	7/25	979/17910	0.000287715523645103	0.00267735278947527	0.00123186471067766	PRKCA/EGFR/MDM2/TLR4/MAPK8/MAPK1/MAPK14	7	BP
GO:0009653	anatomical structure morphogenesis	11/25	2535/17910	0.000292009362075629	0.0027065689884085	0.00124530724413364	PRKCA/PPARA/EGFR/MDM2/NFE2L2/DHODH/NR4A1/SLC40A1/KDM6B/MAPK1/MAPK14	11	BP
GO:0043408	regulation of MAPK cascade	6/25	689/17910	0.000300077922071066	0.0027704044380183	0.0012746782848025	PRKCA/EGFR/FLT3/TLR4/MAPK1/MAPK14	6	BP
GO:0008353	RNA polymerase II CTD heptapeptide repeat kinase activity	2/25	17/16967	0.000279652014341226	0.00288550032979355	0.00132466743635317	BRD4/MAPK1	2	MF
GO:0031281	positive regulation of cyclase activity	2/25	19/17910	0.000315253201074482	0.00289909316282219	0.00133388867327696	MAPK8/MAPK14	2	BP
GO:1901989	positive regulation of cell cycle phase transition	3/25	97/17910	0.000324846095970058	0.00297564099628823	0.00136910875151854	EGFR/BRD4/MDM2	3	BP
GO:0007049	cell cycle	9/25	1716/17910	0.000328101620840946	0.00299034904499825	0.00137587600544191	PRKCA/SIRT2/EGFR/BRD4/BRDT/MDM2/NR4A1/MAPK1/MAPK14	9	BP
GO:0071383	cellular response to steroid hormone stimulus	4/25	242/17910	0.000329002155057377	0.00299034904499825	0.00137587600544191	PPARA/EGFR/FLT3/NR4A1	4	BP
GO:0060548	negative regulation of cell death	7/25	1003/17910	0.000333676620394422	0.00301417447488177	0.00138683821647573	PRKCA/PPARA/EGFR/MDM2/NFE2L2/SLC40A1/MAPK8	7	BP
GO:0033002	muscle cell proliferation	4/25	243/17910	0.000334194184848299	0.00301417447488177	0.00138683821647573	EGFR/MDM2/MAPK1/MAPK14	4	BP
GO:0090087	regulation of peptide transport	6/25	706/17910	0.000342077477815236	0.00307345473362731	0.00141411338883088	PRKCA/EGFR/MDM2/TLR4/MAPK1/MAPK14	6	BP
GO:0070301	cellular response to hydrogen peroxide	3/25	99/17910	0.000344940926704565	0.00308735295084811	0.00142050803484202	MDM2/NFE2L2/KDM6B	3	BP
GO:0010647	positive regulation of cell communication	9/25	1730/17910	0.000348802555555405	0.00310810197941757	0.00143005477674919	TBK1/PRKCA/EGFR/BRD4/FLT3/TLR4/MAPK8/MAPK1/MAPK14	9	BP
GO:0032727	positive regulation of interferon-alpha production	2/25	20/17910	0.000349981747983564	0.00310810197941757	0.00143005477674919	TBK1/TLR4	2	BP
GO:0002376	immune system process	12/25	3063/17910	0.00035123540492352	0.00310810197941757	0.00143005477674919	TBK1/PRKCA/SIRT2/NFE2L2/FLT3/TLR4/AHCY/SLC40A1/KDM6B/MAPK8/MAPK1/MAPK14	12	BP
GO:0046822	regulation of nucleocytoplasmic transport	3/25	100/17910	0.000355282097344581	0.0031320921739588	0.00144109279690619	MDM2/MAPK1/MAPK14	3	BP
GO:0023056	positive regulation of signaling	9/25	1736/17910	0.000358003638275191	0.00314426416387761	0.00144669319626284	TBK1/PRKCA/EGFR/BRD4/FLT3/TLR4/MAPK8/MAPK1/MAPK14	9	BP
GO:0051093	negative regulation of developmental process	7/25	1017/17910	0.00036312226527769	0.00317036821527666	0.00145870381356013	SIRT2/PPARA/EGFR/MDM2/NFE2L2/TLR4/MAPK1	7	BP
GO:0050793	regulation of developmental process	11/25	2598/17910	0.000363679765419796	0.00317036821527666	0.00145870381356013	PRKCA/SIRT2/PPARA/EGFR/MDM2/NFE2L2/DHODH/KEAP1/TLR4/MAPK1/MAPK14	11	BP
GO:0055024	regulation of cardiac muscle tissue development	3/25	101/17910	0.000365821277542852	0.0031772255401407	0.00146185890636033	PPARA/MAPK1/MAPK14	3	BP
GO:0031668	cellular response to extracellular stimulus	4/25	251/17910	0.000377874728667359	0.00326980161891128	0.00150445366822312	MDM2/NFE2L2/MAPK8/MAPK1	4	BP
GO:0010562	positive regulation of phosphorus metabolic process	7/25	1025/17910	0.000380870572008513	0.00327158055443209	0.00150527216621834	TBK1/PRKCA/EGFR/FLT3/TLR4/MAPK1/MAPK14	7	BP
GO:0045937	positive regulation of phosphate metabolic process	7/25	1025/17910	0.000380870572008513	0.00327158055443209	0.00150527216621834	TBK1/PRKCA/EGFR/FLT3/TLR4/MAPK1/MAPK14	7	BP
GO:0045859	regulation of protein kinase activity	6/25	732/17910	0.000415152609534814	0.00355303966919394	0.00163477304945518	EGFR/FABP4/FLT3/TLR4/MAPK1/MAPK14	6	BP
GO:0051049	regulation of transport	9/25	1773/17910	0.00041935509089625	0.00357595522964257	0.00164531662456902	PRKCA/PPARA/EGFR/MDM2/NFE2L2/TLR4/MAPK8/MAPK1/MAPK14	9	BP
GO:0055017	cardiac muscle tissue growth	3/25	106/17910	0.000421543805558614	0.00358159501461938	0.00164791152058573	PPARA/MAPK1/MAPK14	3	BP
GO:0003682	chromatin binding	5/25	437/16967	0.000384345363897789	0.00379332163499123	0.00174142750690532	BRD3/BRD2/SIRT2/EGFR/BRD4	5	MF
GO:0042802	identical protein binding	9/25	1670/16967	0.000401384213088733	0.00379642568213093	0.00174285250420108	TBK1/EGFR/MDM2/FLT3/KEAP1/TLR4/AHCY/SLC40A1/MAPK1	9	MF
GO:0071900	regulation of protein serine/threonine kinase activity	5/25	479/17910	0.000457160519711973	0.00387018562716454	0.00178069364508749	EGFR/FLT3/TLR4/MAPK1/MAPK14	5	BP
GO:0071356	cellular response to tumor necrosis factor	4/25	266/17910	0.000470594098864281	0.00396957971883719	0.00182642541210105	FABP4/NFE2L2/MAPK1/MAPK14	4	BP
GO:0001568	blood vessel development	6/25	751/17910	0.000475927685259672	0.00400018072377753	0.00184050510240017	PRKCA/MDM2/NFE2L2/NR4A1/MAPK1/MAPK14	6	BP
GO:0021782	glial cell development	3/25	111/17910	0.00048245673799662	0.00402619590961592	0.00185247483216533	SIRT2/EGFR/TLR4	3	BP
GO:0046620	regulation of organ growth	3/25	111/17910	0.00048245673799662	0.00402619590961592	0.00185247483216533	PPARA/MAPK1/MAPK14	3	BP
GO:0097367	carbohydrate derivative binding	10/25	2090/16967	0.000444132792792009	0.00403272575855144	0.00185133248363827	TBK1/PRKCA/EGFR/FLT3/DHODH/TLR4/ABCC1/MAPK8/MAPK1/MAPK14	10	MF
GO:0060419	heart growth	3/25	112/17910	0.00049527946873071	0.00411854735522523	0.00189496623907793	PPARA/MAPK1/MAPK14	3	BP
GO:0032452	histone demethylase activity	2/25	22/16967	0.000472857001222319	0.00412840535682563	0.00189525680651861	KDM5C/KDM6B	2	MF
GO:0048583	regulation of response to stimulus	14/25	4275/17910	0.000550058891678206	0.00448585298801274	0.00206396557634971	TBK1/PRKCA/SIRT2/PPARA/EGFR/BRD4/FABP4/MDM2/NFE2L2/FLT3/TLR4/MAPK8/MAPK1/MAPK14	14	BP
GO:0030194	positive regulation of blood coagulation	2/25	25/17910	0.00055024413095047	0.00448585298801274	0.00206396557634971	NFE2L2/TLR4	2	BP
GO:0070076	histone lysine demethylation	2/25	25/17910	0.00055024413095047	0.00448585298801274	0.00206396557634971	KDM5C/KDM6B	2	BP
GO:1900048	positive regulation of hemostasis	2/25	25/17910	0.00055024413095047	0.00448585298801274	0.00206396557634971	NFE2L2/TLR4	2	BP
GO:0009636	response to toxic substance	5/25	499/17910	0.000550927787013931	0.00448585298801274	0.00206396557634971	PPARA/MDM2/NFE2L2/KDM6B/MAPK1	5	BP
GO:0050878	regulation of body fluid levels	5/25	499/17910	0.000550927787013931	0.00448585298801274	0.00206396557634971	PRKCA/NFE2L2/DHODH/TLR4/MAPK1	5	BP
GO:0043168	anion binding	11/25	2573/16967	0.000538697350504407	0.0045290480949815	0.0020791827563328	TBK1/PRKCA/SIRT2/EGFR/FABP4/FLT3/DHODH/ABCC1/MAPK8/MAPK1/MAPK14	11	MF
GO:0045860	positive regulation of protein kinase activity	5/25	501/17910	0.000561046546606697	0.00454993734574575	0.00209345114101196	EGFR/FLT3/TLR4/MAPK1/MAPK14	5	BP
GO:0014066	regulation of phosphatidylinositol 3-kinase signaling	3/25	117/17910	0.000562678818876873	0.00454993734574575	0.00209345114101196	EGFR/FLT3/MAPK1	3	BP
GO:0090068	positive regulation of cell cycle process	4/25	283/17910	0.000594180579261603	0.00475052479716114	0.0021857425281518	SIRT2/EGFR/BRD4/MDM2	4	BP
GO:0016577	histone demethylation	2/25	26/17910	0.00059558818352468	0.00475052479716114	0.0021857425281518	KDM5C/KDM6B	2	BP
GO:0032647	regulation of interferon-alpha production	2/25	26/17910	0.00059558818352468	0.00475052479716114	0.0021857425281518	TBK1/TLR4	2	BP
GO:0050820	positive regulation of coagulation	2/25	26/17910	0.00059558818352468	0.00475052479716114	0.0021857425281518	NFE2L2/TLR4	2	BP
GO:0001944	vasculature development	6/25	784/17910	0.000597916534698654	0.00475292974192659	0.00218684905643576	PRKCA/MDM2/NFE2L2/NR4A1/MAPK1/MAPK14	6	BP
GO:0034612	response to tumor necrosis factor	4/25	284/17910	0.00060210255418899	0.00476053540136375	0.00219034846207961	FABP4/NFE2L2/MAPK1/MAPK14	4	BP
GO:1903827	regulation of cellular protein localization	5/25	509/17910	0.000602933481537327	0.00476053540136375	0.00219034846207961	EGFR/MDM2/MAPK8/MAPK1/MAPK14	5	BP
GO:0042063	gliogenesis	4/25	285/17910	0.000610099566181836	0.00480095128421613	0.00220894403156617	SIRT2/EGFR/TLR4/MAPK1	4	BP
GO:0016477	cell migration	8/25	1474/17910	0.000625637212941199	0.00490675339246526	0.0022576241621712	PRKCA/EGFR/MDM2/NFE2L2/NR4A1/ABCC1/MAPK1/MAPK14	8	BP
GO:0072358	cardiovascular system development	6/25	792/17910	0.000630881530339491	0.00493139062882036	0.00226895988981747	PRKCA/MDM2/NFE2L2/NR4A1/MAPK1/MAPK14	6	BP
GO:0009895	negative regulation of catabolic process	4/25	288/17910	0.000634544904167631	0.00494354750921294	0.00227455333719819	SIRT2/PPARA/EGFR/MAPK14	4	BP
GO:1905208	negative regulation of cardiocyte differentiation	2/25	27/17910	0.00064268535015122	0.00497516241345675	0.0022890995281307	PPARA/EGFR	2	BP
GO:0070371	ERK1 and ERK2 cascade	4/25	289/17910	0.00064284614553407	0.00497516241345675	0.0022890995281307	PRKCA/EGFR/TLR4/MAPK1	4	BP
GO:0006482	protein demethylation	2/25	28/17910	0.000691531043075422	0.00529947809154204	0.00243831895133233	KDM5C/KDM6B	2	BP
GO:0008214	protein dealkylation	2/25	28/17910	0.000691531043075422	0.00529947809154204	0.00243831895133233	KDM5C/KDM6B	2	BP
GO:0032607	interferon-alpha production	2/25	28/17910	0.000691531043075422	0.00529947809154204	0.00243831895133233	TBK1/TLR4	2	BP
GO:0043549	regulation of kinase activity	6/25	807/17910	0.000696514432529068	0.00532028125172855	0.00244789059949355	EGFR/FABP4/FLT3/TLR4/MAPK1/MAPK14	6	BP
GO:0017076	purine nucleotide binding	9/25	1798/16967	0.000694822842359894	0.00557383688476393	0.00255882147735511	TBK1/PRKCA/EGFR/FLT3/AHCY/ABCC1/MAPK8/MAPK1/MAPK14	9	MF
GO:0032553	ribonucleotide binding	9/25	1804/16967	0.000712076077789224	0.00557383688476393	0.00255882147735511	TBK1/PRKCA/EGFR/FLT3/DHODH/ABCC1/MAPK8/MAPK1/MAPK14	9	MF
GO:0035666	TRIF-dependent toll-like receptor signaling pathway	2/25	29/17910	0.000742120683057138	0.00565023701873048	0.00259970505855628	TBK1/TLR4	2	BP
GO:0051726	regulation of cell cycle	7/25	1149/17910	0.000758113322032014	0.00575331954745978	0.00264713389570027	PRKCA/SIRT2/EGFR/BRD4/MDM2/NR4A1/MAPK14	7	BP
GO:0032147	activation of protein kinase activity	4/25	303/17910	0.000767343409090507	0.00580458159457174	0.00267071984488207	EGFR/TLR4/MAPK1/MAPK14	4	BP
GO:0010543	regulation of platelet activation	2/25	30/17910	0.000794449699357383	0.00595252382592869	0.00273878887737714	PRKCA/TLR4	2	BP
GO:0032728	positive regulation of interferon-beta production	2/25	30/17910	0.000794449699357383	0.00595252382592869	0.00273878887737714	TBK1/TLR4	2	BP
GO:0033674	positive regulation of kinase activity	5/25	541/17910	0.000794515973354235	0.00595252382592869	0.00273878887737714	EGFR/FLT3/TLR4/MAPK1/MAPK14	5	BP
GO:0051186	cofactor metabolic process	5/25	543/17910	0.000807844863745695	0.00603310893466132	0.00277586652812383	PPARA/EGFR/NFE2L2/AHCY/ABCC1	5	BP
GO:0005524	ATP binding	8/25	1451/16967	0.000807713955427081	0.00611170226273158	0.00280574321358881	TBK1/PRKCA/EGFR/FLT3/ABCC1/MAPK8/MAPK1/MAPK14	8	MF
GO:0006935	chemotaxis	5/25	551/17910	0.000862848260866596	0.00642342594200688	0.00295545352510697	PRKCA/NR4A1/ABCC1/MAPK1/MAPK14	5	BP
GO:0008270	zinc ion binding	6/25	799/16967	0.000877506996995581	0.00642561575219345	0.0029498537420225	PRKCA/SIRT2/PPARA/MDM2/NR4A1/KDM5C	6	MF
GO:0009267	cellular response to starvation	3/25	136/17910	0.000871578747381943	0.00646788659054005	0.00297591011347932	NFE2L2/MAPK8/MAPK1	3	BP
GO:0042330	taxis	5/25	553/17910	0.00087702787372856	0.00648779294603619	0.0029850691368812	PRKCA/NR4A1/ABCC1/MAPK1/MAPK14	5	BP
GO:0019903	protein phosphatase binding	3/25	132/16967	0.00093395420967104	0.00649462798880693	0.00298153568695519	TBK1/EGFR/MAPK14	3	MF
GO:0097718	disordered domain specific binding	2/25	31/16967	0.000944152967535809	0.00649462798880693	0.00298153568695519	MDM2/KEAP1	2	MF
GO:0009411	response to UV	3/25	137/17910	0.000890272627200777	0.00656506072574158	0.00302062046633829	EGFR/MDM2/MAPK8	3	BP
GO:0009888	tissue development	9/25	1964/17910	0.000893532534051976	0.0065684444901313	0.00302217735490274	SIRT2/PPARA/EGFR/MDM2/KEAP1/SLC40A1/KDM6B/MAPK1/MAPK14	9	BP
GO:0032451	demethylase activity	2/25	32/16967	0.00100618809647945	0.00658501938245973	0.00302303231562028	KDM5C/KDM6B	2	MF
GO:0032559	adenyl ribonucleotide binding	8/25	1502/16967	0.00101531135852903	0.00658501938245973	0.00302303231562028	TBK1/PRKCA/EGFR/FLT3/ABCC1/MAPK8/MAPK1/MAPK14	8	MF
GO:0038128	ERBB2 signaling pathway	2/25	32/17910	0.000904307620383208	0.00662687928062069	0.00304906352267364	PRKCA/EGFR	2	BP
GO:0038127	ERBB signaling pathway	3/25	138/17910	0.000909219970678914	0.00664212096960141	0.00305607630741396	PRKCA/EGFR/MAPK1	3	BP
GO:0071702	organic substance transport	10/25	2416/17910	0.000924826562140931	0.00672552322654669	0.00309445014351267	PRKCA/PPARA/EGFR/FABP4/MDM2/NFE2L2/TLR4/ABCC1/MAPK1/MAPK14	10	BP
GO:0002831	regulation of response to biotic stimulus	3/25	139/17910	0.000928422151674834	0.00672552322654669	0.00309445014351267	TBK1/PRKCA/SIRT2	3	BP
GO:0051130	positive regulation of cellular component organization	7/25	1189/17910	0.000929240735778733	0.00672552322654669	0.00309445014351267	SIRT2/BRD4/NFE2L2/TLR4/MAPK8/MAPK1/MAPK14	7	BP
GO:0002756	MyD88-independent toll-like receptor signaling pathway	2/25	33/17910	0.000961827426016528	0.00691866660738883	0.00318331647293168	TBK1/TLR4	2	BP
GO:0010039	response to iron ion	2/25	33/17910	0.000961827426016528	0.00691866660738883	0.00318331647293168	MDM2/SLC40A1	2	BP
GO:0061041	regulation of wound healing	3/25	143/17910	0.00100780650570431	0.00718330168959456	0.00330507652646591	PRKCA/NFE2L2/TLR4	3	BP
GO:0106106	cold-induced thermogenesis	3/25	143/17910	0.00100780650570431	0.00718330168959456	0.00330507652646591	FABP4/TLR4/KDM6B	3	BP
GO:0120161	regulation of cold-induced thermogenesis	3/25	143/17910	0.00100780650570431	0.00718330168959456	0.00330507652646591	FABP4/TLR4/KDM6B	3	BP
GO:0032735	positive regulation of interleukin-12 production	2/25	34/17910	0.00102106840975725	0.00721206452072514	0.00331831046290799	TLR4/MAPK14	2	BP
GO:0071868	cellular response to monoamine stimulus	2/25	34/17910	0.00102106840975725	0.00721206452072514	0.00331831046290799	SIRT2/MAPK1	2	BP
GO:0071870	cellular response to catecholamine stimulus	2/25	34/17910	0.00102106840975725	0.00721206452072514	0.00331831046290799	SIRT2/MAPK1	2	BP
GO:0042542	response to hydrogen peroxide	3/25	144/17910	0.00102830326008884	0.00723707352586946	0.00332981724341429	MDM2/NFE2L2/KDM6B	3	BP
GO:0043161	proteasome-mediated ubiquitin-dependent protein catabolic process	4/25	328/17910	0.00103078147447352	0.00723707352586946	0.00332981724341429	SIRT2/MDM2/NFE2L2/KEAP1	4	BP
GO:0007596	blood coagulation	4/25	331/17910	0.00106618032083339	0.00746326224583374	0.00343388791470299	PRKCA/NFE2L2/TLR4/MAPK1	4	BP
GO:0097190	apoptotic signaling pathway	5/25	579/17910	0.00107772264362299	0.00752160595028545	0.00346073217328811	PRKCA/MDM2/NFE2L2/TLR4/MAPK8	5	BP
GO:0090322	regulation of superoxide metabolic process	2/25	35/17910	0.00108202604317226	0.0075292316653975	0.00346424080665804	EGFR/NFE2L2	2	BP
GO:0000187	activation of MAPK activity	3/25	147/17910	0.00109137652153566	0.00754949245723042	0.00347356290816348	TLR4/MAPK1/MAPK14	3	BP
GO:0071236	cellular response to antibiotic	3/25	147/17910	0.00109137652153566	0.00754949245723042	0.00347356290816348	MDM2/NFE2L2/KDM6B	3	BP
GO:0009057	macromolecule catabolic process	7/25	1226/17910	0.00111375344133321	0.00768162299978349	0.00353435689587165	PRKCA/SIRT2/EGFR/MDM2/NFE2L2/KEAP1/MAPK14	7	BP
GO:0007599	hemostasis	4/25	336/17910	0.0011270728304248	0.00771512826659134	0.00354977285299344	PRKCA/NFE2L2/TLR4/MAPK1	4	BP
GO:0048870	cell motility	8/25	1611/17910	0.00112848144794918	0.00771512826659134	0.00354977285299344	PRKCA/EGFR/MDM2/NFE2L2/NR4A1/ABCC1/MAPK1/MAPK14	8	BP
GO:0051674	localization of cell	8/25	1611/17910	0.00112848144794918	0.00771512826659134	0.00354977285299344	PRKCA/EGFR/MDM2/NFE2L2/NR4A1/ABCC1/MAPK1/MAPK14	8	BP
GO:0050817	coagulation	4/25	337/17910	0.0011395392443137	0.00776808002301052	0.00357413624669994	PRKCA/NFE2L2/TLR4/MAPK1	4	BP
GO:0016740	transferase activity	9/25	1947/16967	0.00124160385034722	0.00782900205635606	0.00359411640889984	TBK1/PRKCA/EGFR/BRD4/MDM2/FLT3/MAPK8/MAPK1/MAPK14	9	MF
GO:0048523	negative regulation of cellular process	14/25	4580/17910	0.00115683020979845	0.00784051432419056	0.00360746366616332	PRKCA/SIRT2/PPARA/EGFR/FABP4/MDM2/NFE2L2/TLR4/NR4A1/KDM5C/SLC40A1/MAPK8/MAPK1/MAPK14	14	BP
GO:0090316	positive regulation of intracellular protein transport	3/25	150/17910	0.00115685200689549	0.00784051432419056	0.00360746366616332	MDM2/MAPK1/MAPK14	3	BP
GO:0001890	placenta development	3/25	151/17910	0.00117921709962355	0.00796906080293147	0.00366660860644361	EGFR/MAPK1/MAPK14	3	BP
GO:0043066	negative regulation of apoptotic process	6/25	894/17910	0.00118932599507069	0.00801428005299069	0.003687414231541	PRKCA/EGFR/MDM2/NFE2L2/SLC40A1/MAPK8	6	BP
GO:0030168	platelet activation	3/25	152/17910	0.00120185431697826	0.00803194511167285	0.00369554202197943	PRKCA/TLR4/MAPK1	3	BP
GO:1990845	adaptive thermogenesis	3/25	152/17910	0.00120185431697826	0.00803194511167285	0.00369554202197943	FABP4/TLR4/KDM6B	3	BP
GO:0042307	positive regulation of protein import into nucleus	2/25	37/17910	0.00120907318738615	0.00803194511167285	0.00369554202197943	MAPK1/MAPK14	2	BP
GO:0045124	regulation of bone resorption	2/25	37/17910	0.00120907318738615	0.00803194511167285	0.00369554202197943	PRKCA/EGFR	2	BP
GO:0046326	positive regulation of glucose import	2/25	37/17910	0.00120907318738615	0.00803194511167285	0.00369554202197943	NFE2L2/MAPK14	2	BP
GO:0050729	positive regulation of inflammatory response	3/25	153/17910	0.00122476494521135	0.00811320281502997	0.00373292913720378	EGFR/FABP4/TLR4	3	BP
GO:0051338	regulation of transferase activity	6/25	902/17910	0.00124548654380124	0.00822722801468706	0.00378539275729065	EGFR/FABP4/FLT3/TLR4/MAPK1/MAPK14	6	BP
GO:0030334	regulation of cell migration	6/25	906/17910	0.00127432538158448	0.00835261281426958	0.00384308299164014	PRKCA/EGFR/MDM2/NFE2L2/MAPK1/MAPK14	6	BP
GO:0071867	response to monoamine	2/25	38/17910	0.0012751536833725	0.00835261281426958	0.00384308299164014	SIRT2/MAPK1	2	BP
GO:0071869	response to catecholamine	2/25	38/17910	0.0012751536833725	0.00835261281426958	0.00384308299164014	SIRT2/MAPK1	2	BP
GO:0001221	transcription cofactor binding	2/25	38/16967	0.00141841049761362	0.00870214007995384	0.00399495417535558	PPARA/NFE2L2	2	MF
GO:0060045	positive regulation of cardiac muscle cell proliferation	2/25	39/17910	0.00134293279938168	0.00874455071092401	0.00402341576868909	MAPK1/MAPK14	2	BP
GO:1904591	positive regulation of protein import	2/25	39/17910	0.00134293279938168	0.00874455071092401	0.00402341576868909	MAPK1/MAPK14	2	BP
GO:0043069	negative regulation of programmed cell death	6/25	916/17910	0.0013486845518832	0.00874455071092401	0.00402341576868909	PRKCA/EGFR/MDM2/NFE2L2/SLC40A1/MAPK8	6	BP
GO:0051347	positive regulation of transferase activity	5/25	609/17910	0.00134990505644115	0.00874455071092401	0.00402341576868909	EGFR/FLT3/TLR4/MAPK1/MAPK14	5	BP
GO:0009725	response to hormone	6/25	919/17910	0.00137163321780638	0.00886082615910734	0.00407691474047134	PPARA/EGFR/MDM2/NFE2L2/FLT3/NR4A1	6	BP
GO:0051241	negative regulation of multicellular organismal process	7/25	1276/17910	0.00140821055534097	0.00907212569306202	0.00417413481557112	TBK1/SIRT2/PPARA/EGFR/MDM2/NFE2L2/TLR4	7	BP
GO:0031279	regulation of cyclase activity	2/25	40/17910	0.001412406048955	0.00907422516383416	0.00417510079359444	MAPK8/MAPK14	2	BP
GO:0048731	system development	14/25	4670/17910	0.00142188114594729	0.00911014012908849	0.00419162546619491	PRKCA/SIRT2/PPARA/EGFR/MDM2/NFE2L2/FLT3/DHODH/TLR4/NR4A1/SLC40A1/KDM6B/MAPK1/MAPK14	14	BP
GO:0004712	protein serine/threonine/tyrosine kinase activity	2/25	40/16967	0.00157093351884539	0.00938426075731323	0.00430810023173665	MAPK1/MAPK14	2	MF
GO:0007346	regulation of mitotic cell cycle	5/25	622/17910	0.00148251854404239	0.00942810080516091	0.0043379209180967	PRKCA/SIRT2/EGFR/BRD4/MDM2	5	BP
GO:0014002	astrocyte development	2/25	41/17910	0.00148356895398907	0.00942810080516091	0.0043379209180967	EGFR/TLR4	2	BP
GO:0050873	brown fat cell differentiation	2/25	41/17910	0.00148356895398907	0.00942810080516091	0.0043379209180967	FABP4/MAPK14	2	BP
GO:1901653	cellular response to peptide	4/25	364/17910	0.00151414139659134	0.00959638263515324	0.00441534831153948	MDM2/NFE2L2/TLR4/NR4A1	4	BP
GO:0065009	regulation of molecular function	11/25	3065/17910	0.00153203956590862	0.00968364631281866	0.00445549880850146	SIRT2/PPARA/EGFR/FABP4/MDM2/FLT3/KEAP1/TLR4/MAPK8/MAPK1/MAPK14	11	BP
GO:0010828	positive regulation of glucose transmembrane transport	2/25	43/17910	0.00163094585972368	0.0101988481094721	0.00469254598236288	NFE2L2/MAPK14	2	BP
GO:0034105	positive regulation of tissue remodeling	2/25	43/17910	0.00163094585972368	0.0101988481094721	0.00469254598236288	PRKCA/EGFR	2	BP
GO:0034198	cellular response to amino acid starvation	2/25	43/17910	0.00163094585972368	0.0101988481094721	0.00469254598236288	MAPK8/MAPK1	2	BP
GO:0035094	response to nicotine	2/25	43/17910	0.00163094585972368	0.0101988481094721	0.00469254598236288	PPARA/MAPK1	2	BP
GO:0048771	tissue remodeling	3/25	170/17910	0.00165729436339614	0.0103360512823509	0.0047556739151205	PRKCA/EGFR/MDM2	3	BP
GO:0046700	heterocycle catabolic process	5/25	641/17910	0.00169344613601336	0.010533504479977	0.00484652321489234	PRKCA/PPARA/NFE2L2/AHCY/MAPK14	5	BP
GO:0002437	inflammatory response to antigenic stimulus	2/25	44/17910	0.00170715094587578	0.0105474601772675	0.004852944307799	AHCY/KDM6B	2	BP
GO:0051205	protein insertion into membrane	2/25	44/17910	0.00170715094587578	0.0105474601772675	0.004852944307799	EGFR/MAPK8	2	BP
GO:0001659	temperature homeostasis	3/25	172/17910	0.00171368116312961	0.0105474601772675	0.004852944307799	FABP4/TLR4/KDM6B	3	BP
GO:0043123	positive regulation of I-kappaB kinase/NF-kappaB signaling	3/25	172/17910	0.00171368116312961	0.0105474601772675	0.004852944307799	TBK1/BRD4/TLR4	3	BP
GO:1903034	regulation of response to wounding	3/25	173/17910	0.00174232078065892	0.010695660289647	0.00492113199276767	PRKCA/NFE2L2/TLR4	3	BP
GO:0061061	muscle structure development	5/25	647/17910	0.00176445279748331	0.0108032423240166	0.00497063107714826	SIRT2/PPARA/KDM6B/MAPK1/MAPK14	5	BP
GO:2000145	regulation of cell motility	6/25	966/17910	0.0017721176893583	0.0108219166186074	0.00497922322256651	PRKCA/EGFR/MDM2/NFE2L2/MAPK1/MAPK14	6	BP
GO:0002833	positive regulation of response to biotic stimulus	2/25	45/17910	0.00178502785836556	0.0108442754607959	0.00498951064855385	TBK1/PRKCA	2	BP
GO:0046850	regulation of bone remodeling	2/25	45/17910	0.00178502785836556	0.0108442754607959	0.00498951064855385	PRKCA/EGFR	2	BP
GO:0007167	enzyme linked receptor protein signaling pathway	6/25	968/17910	0.00179095352962981	0.010852160276439	0.00499313849549995	PRKCA/SIRT2/EGFR/FLT3/MAPK1/MAPK14	6	BP
GO:0010498	proteasomal protein catabolic process	4/25	382/17910	0.00180718494875709	0.0109222904763798	0.00502540578533917	SIRT2/MDM2/NFE2L2/KEAP1	4	BP
GO:0010799	regulation of peptidyl-threonine phosphorylation	2/25	46/17910	0.00186457216066935	0.0110975170476386	0.0051060284923486	SIRT2/MAPK1	2	BP
GO:1900015	regulation of cytokine production involved in inflammatory response	2/25	46/17910	0.00186457216066935	0.0110975170476386	0.0051060284923486	TLR4/MAPK14	2	BP
GO:1900087	positive regulation of G1/S transition of mitotic cell cycle	2/25	46/17910	0.00186457216066935	0.0110975170476386	0.0051060284923486	EGFR/MDM2	2	BP
GO:1904738	vascular associated smooth muscle cell migration	2/25	46/17910	0.00186457216066935	0.0110975170476386	0.0051060284923486	MDM2/NFE2L2	2	BP
GO:1904752	regulation of vascular associated smooth muscle cell migration	2/25	46/17910	0.00186457216066935	0.0110975170476386	0.0051060284923486	MDM2/NFE2L2	2	BP
GO:1990928	response to amino acid starvation	2/25	46/17910	0.00186457216066935	0.0110975170476386	0.0051060284923486	MAPK8/MAPK1	2	BP
GO:0001775	cell activation	7/25	1342/17910	0.00188786193873669	0.0112076866995887	0.00515671815377777	TBK1/PRKCA/EGFR/FLT3/TLR4/MAPK1/MAPK14	7	BP
GO:0035265	organ growth	3/25	179/17910	0.00192047828310901	0.0113725292269966	0.00523256310522791	PPARA/MAPK1/MAPK14	3	BP
GO:0044877	protein-containing complex binding	6/25	938/16967	0.00200877206010484	0.0114787869010758	0.00526964944681893	PRKCA/PPARA/EGFR/BRD4/MDM2/FLT3	6	MF
GO:0004879	nuclear receptor activity	2/25	46/16967	0.00207326107023836	0.0114787869010758	0.00526964944681893	PPARA/NR4A1	2	MF
GO:0098531	transcription factor activity, direct ligand regulated sequence-specific DNA binding	2/25	46/16967	0.00207326107023836	0.0114787869010758	0.00526964944681893	PPARA/NR4A1	2	MF
GO:0070849	response to epidermal growth factor	2/25	47/17910	0.00194577942454018	0.011493331865357	0.00528814506205405	EGFR/MAPK1	2	BP
GO:0043902	positive regulation of multi-organism process	3/25	180/17910	0.00195123514238753	0.0114965990173336	0.00528964829660731	TBK1/PRKCA/SIRT2	3	BP
GO:0022414	reproductive process	7/25	1353/17910	0.00197898952612742	0.0116309033553103	0.00535144245951882	BRD2/SIRT2/EGFR/BRDT/DHODH/MAPK1/MAPK14	7	BP
GO:0000003	reproduction	7/25	1354/17910	0.00198744248057859	0.011651381542392	0.00536086458577121	BRD2/SIRT2/EGFR/BRDT/DHODH/MAPK1/MAPK14	7	BP
GO:0009887	animal organ morphogenesis	6/25	989/17910	0.00199815410968646	0.0116849660529046	0.0053763170033564	PPARA/EGFR/MDM2/SLC40A1/MAPK1/MAPK14	6	BP
GO:0043534	blood vessel endothelial cell migration	3/25	182/17910	0.00201367094447886	0.0117464138427934	0.00540458946868508	PRKCA/NFE2L2/NR4A1	3	BP
GO:0044255	cellular lipid metabolic process	6/25	991/17910	0.0020188052502975	0.0117471422132696	0.0054049245959382	SIRT2/PPARA/EGFR/FABP4/FLT3/MAPK14	6	BP
GO:0032648	regulation of interferon-beta production	2/25	48/17910	0.00202864522999476	0.0117751808523211	0.00541782532763062	TBK1/TLR4	2	BP
GO:0000186	activation of MAPKK activity	2/25	49/17910	0.00211316516530043	0.0121753619474927	0.00560195084555268	EGFR/MAPK1	2	BP
GO:0002534	cytokine production involved in inflammatory response	2/25	49/17910	0.00211316516530043	0.0121753619474927	0.00560195084555268	TLR4/MAPK14	2	BP
GO:0055023	positive regulation of cardiac muscle tissue growth	2/25	49/17910	0.00211316516530043	0.0121753619474927	0.00560195084555268	MAPK1/MAPK14	2	BP
GO:0070374	positive regulation of ERK1 and ERK2 cascade	3/25	186/17910	0.002142261887988	0.0123050472396403	0.00566161976013075	PRKCA/EGFR/TLR4	3	BP
GO:0044265	cellular macromolecule catabolic process	6/25	1003/17910	0.00214616815395005	0.0123050472396403	0.00566161976013075	PRKCA/SIRT2/MDM2/NFE2L2/KEAP1/MAPK14	6	BP
GO:0007517	muscle organ development	4/25	403/17910	0.0021965958834717	0.012548516226828	0.00577364117719615	SIRT2/PPARA/MAPK1/MAPK14	4	BP
GO:0032608	interferon-beta production	2/25	50/17910	0.00219933482696218	0.012548516226828	0.00577364117719615	TBK1/TLR4	2	BP
GO:0043434	response to peptide hormone	4/25	404/17910	0.00221647641083922	0.012615624231597	0.00580451793845222	PPARA/MDM2/NFE2L2/NR4A1	4	BP
GO:0004714	transmembrane receptor protein tyrosine kinase activity	2/25	49/16967	0.00234934371107217	0.0126976433907948	0.00582919868160764	EGFR/FLT3	2	MF
GO:0044242	cellular lipid catabolic process	3/25	189/17910	0.0022419939521465	0.0127299656604929	0.00585712705734718	SIRT2/PPARA/FABP4	3	BP
GO:1901361	organic cyclic compound catabolic process	5/25	685/17910	0.0022665082127196	0.0128380718812258	0.00590686732275005	PRKCA/PPARA/NFE2L2/AHCY/MAPK14	5	BP
GO:0051287	NAD binding	2/25	50/16967	0.00244502842821625	0.0129074756559323	0.0059255278921275	SIRT2/AHCY	2	MF
GO:0035639	purine ribonucleoside triphosphate binding	8/25	1732/16967	0.00255646224596474	0.0131890211325908	0.00605477900360069	TBK1/PRKCA/EGFR/FLT3/ABCC1/MAPK8/MAPK1/MAPK14	8	MF
GO:0002720	positive regulation of cytokine production involved in immune response	2/25	52/17910	0.00237660575648423	0.0134292542143507	0.00617887355839274	TLR4/MAPK14	2	BP
GO:0060249	anatomical structure homeostasis	4/25	413/17910	0.0024010619217442	0.0135348322271398	0.00622745058144689	PRKCA/EGFR/TLR4/MAPK1	4	BP
GO:0033036	macromolecule localization	10/25	2735/17910	0.00243780335241212	0.0137089900753151	0.0063075815631009	PRKCA/PPARA/EGFR/FABP4/MDM2/TLR4/ABCC1/MAPK8/MAPK1/MAPK14	10	BP
GO:0032655	regulation of interleukin-12 production	2/25	53/17910	0.00246769825842599	0.0138108649546753	0.00635445475414304	TLR4/MAPK14	2	BP
GO:0060421	positive regulation of heart growth	2/25	53/17910	0.00246769825842599	0.0138108649546753	0.00635445475414304	MAPK1/MAPK14	2	BP
GO:0003707	steroid hormone receptor activity	2/25	54/16967	0.0028459160447415	0.0140439770033983	0.00644726975811003	PPARA/NR4A1	2	MF
GO:0043130	ubiquitin binding	2/25	54/16967	0.0028459160447415	0.0140439770033983	0.00644726975811003	SIRT2/MDM2	2	MF
GO:0040012	regulation of locomotion	6/25	1035/17910	0.00251593469135507	0.0140473020267325	0.00646324074846853	PRKCA/EGFR/MDM2/NFE2L2/MAPK1/MAPK14	6	BP
GO:0060760	positive regulation of response to cytokine stimulus	2/25	54/17910	0.00256042295486086	0.0142279427231012	0.0065463545241516	TBK1/TLR4	2	BP
GO:0071385	cellular response to glucocorticoid stimulus	2/25	54/17910	0.00256042295486086	0.0142279427231012	0.0065463545241516	EGFR/FLT3	2	BP
GO:0010629	negative regulation of gene expression	9/25	2278/17910	0.00258187503290121	0.0143132315653743	0.00658559638851248	TBK1/PRKCA/SIRT2/PPARA/EGFR/FABP4/MDM2/KDM5C/MAPK14	9	BP
GO:0050679	positive regulation of epithelial cell proliferation	3/25	199/17910	0.00259518659086683	0.0143530956499592	0.00660393807258814	PRKCA/EGFR/NR4A1	3	BP
GO:0009966	regulation of signal transduction	11/25	3265/17910	0.00260151573175621	0.0143542456258078	0.00660446718278666	TBK1/PRKCA/EGFR/BRD4/MDM2/NFE2L2/FLT3/TLR4/MAPK8/MAPK1/MAPK14	11	BP
GO:0040011	locomotion	8/25	1835/17910	0.00261810026993926	0.014411843035229	0.00663096806693288	PRKCA/EGFR/MDM2/NFE2L2/NR4A1/ABCC1/MAPK1/MAPK14	8	BP
GO:0007254	JNK cascade	3/25	200/17910	0.00263228856231081	0.0144560109569528	0.00665128997009388	EGFR/TLR4/MAPK8	3	BP
GO:0051270	regulation of cellular component movement	6/25	1046/17910	0.00265363923853264	0.0144777872286271	0.00666130935219066	PRKCA/EGFR/MDM2/NFE2L2/MAPK1/MAPK14	6	BP
GO:0032615	interleukin-12 production	2/25	55/17910	0.00265477548328769	0.0144777872286271	0.00666130935219066	TLR4/MAPK14	2	BP
GO:0042306	regulation of protein import into nucleus	2/25	55/17910	0.00265477548328769	0.0144777872286271	0.00666130935219066	MAPK1/MAPK14	2	BP
GO:0050673	epithelial cell proliferation	4/25	425/17910	0.0026634023771023	0.014491133583074	0.00666745008311113	PRKCA/EGFR/NR4A1/MAPK1	4	BP
GO:0002573	myeloid leukocyte differentiation	3/25	201/17910	0.00266971874618805	0.0144918760643772	0.00666779170283321	PRKCA/TLR4/MAPK14	3	BP
GO:0080135	regulation of cellular response to stress	5/25	713/17910	0.00269856167914832	0.0146146123270273	0.00672426333080594	EGFR/MDM2/NFE2L2/TLR4/MAPK1	5	BP
GO:1901990	regulation of mitotic cell cycle phase transition	4/25	428/17910	0.00273195806043472	0.0147613862942844	0.00679179483857771	SIRT2/EGFR/BRD4/MDM2	4	BP
GO:0032388	positive regulation of intracellular transport	3/25	203/17910	0.00274556775877989	0.0147947528499123	0.0068071469739244	MDM2/MAPK1/MAPK14	3	BP
GO:1902808	positive regulation of cell cycle G1/S phase transition	2/25	56/17910	0.00275075148936535	0.0147947528499123	0.0068071469739244	EGFR/MDM2	2	BP
GO:0032555	purine ribonucleotide binding	8/25	1790/16967	0.00314922245778807	0.0152100744237849	0.00698259850662976	TBK1/PRKCA/EGFR/FLT3/ABCC1/MAPK8/MAPK1/MAPK14	8	MF
GO:0045453	bone resorption	2/25	57/17910	0.00284834662689987	0.0152846060413734	0.00703253111543385	PRKCA/EGFR	2	BP
GO:0009314	response to radiation	4/25	435/17910	0.00289664568796935	0.0155082971193793	0.00713545260795143	EGFR/MDM2/MAPK8/MAPK14	4	BP
GO:0060043	regulation of cardiac muscle cell proliferation	2/25	58/17910	0.00294755655783154	0.0156735150297392	0.00721147027515773	MAPK1/MAPK14	2	BP
GO:0071384	cellular response to corticosteroid stimulus	2/25	58/17910	0.00294755655783154	0.0156735150297392	0.00721147027515773	EGFR/FLT3	2	BP
GO:1904589	regulation of protein import	2/25	58/17910	0.00294755655783154	0.0156735150297392	0.00721147027515773	MAPK1/MAPK14	2	BP
GO:0071456	cellular response to hypoxia	3/25	210/17910	0.00302152371616784	0.0160304821593067	0.00737571281036445	SIRT2/MDM2/NFE2L2	3	BP
GO:0045843	negative regulation of striated muscle tissue development	2/25	59/17910	0.00304837695222216	0.0161000989931553	0.0074077438976475	SIRT2/PPARA	2	BP
GO:0090303	positive regulation of wound healing	2/25	59/17910	0.00304837695222216	0.0161000989931553	0.0074077438976475	NFE2L2/TLR4	2	BP
GO:0003824	catalytic activity	14/25	4828/16967	0.00351223893851981	0.0164969940976649	0.00757339399800059	TBK1/PRKCA/SIRT2/EGFR/BRD4/MDM2/FLT3/AHCY/KDM5C/KDM6B/ABCC1/MAPK8/MAPK1/MAPK14	14	MF
GO:0046914	transition metal ion binding	6/25	1051/16967	0.00356102515764573	0.0164969940976649	0.00757339399800059	PRKCA/SIRT2/PPARA/MDM2/NR4A1/KDM5C	6	MF
GO:0046324	regulation of glucose import	2/25	60/17910	0.00315080348824212	0.0165664443496139	0.00762231195527066	NFE2L2/MAPK14	2	BP
GO:0048635	negative regulation of muscle organ development	2/25	60/17910	0.00315080348824212	0.0165664443496139	0.00762231195527066	SIRT2/PPARA	2	BP
GO:0001894	tissue homeostasis	3/25	214/17910	0.00318662759973553	0.0167173192872032	0.00769173034199675	PRKCA/EGFR/TLR4	3	BP
GO:0016575	histone deacetylation	2/25	61/17910	0.00325483185215768	0.016999066132093	0.00782136361144444	SIRT2/MAPK8	2	BP
GO:0070988	demethylation	2/25	61/17910	0.00325483185215768	0.016999066132093	0.00782136361144444	KDM5C/KDM6B	2	BP
GO:0035295	tube development	6/25	1093/17910	0.00330765988022224	0.0172365831536026	0.00793064649643929	PRKCA/EGFR/NFE2L2/NR4A1/MAPK1/MAPK14	6	BP
GO:0002039	p53 binding	2/25	65/16967	0.00409584308059496	0.0172758553851335	0.00793095146361333	BRD4/MDM2	2	MF
GO:0019199	transmembrane receptor protein kinase activity	2/25	65/16967	0.00409584308059496	0.0172758553851335	0.00793095146361333	EGFR/FLT3	2	MF
GO:0004705	JUN kinase activity	1/25	3/16967	0.00441409520853631	0.0172758553851335	0.00793095146361333	MAPK8	1	MF
GO:0015093	ferrous iron transmembrane transporter activity	1/25	3/16967	0.00441409520853631	0.0172758553851335	0.00793095146361333	SLC40A1	1	MF
GO:0015420	cobalamin-transporting ATPase activity	1/25	3/16967	0.00441409520853631	0.0172758553851335	0.00793095146361333	ABCC1	1	MF
GO:0016909	SAP kinase activity	1/25	3/16967	0.00441409520853631	0.0172758553851335	0.00793095146361333	MAPK8	1	MF
GO:0034739	histone deacetylase activity (H4-K16 specific)	1/25	3/16967	0.00441409520853631	0.0172758553851335	0.00793095146361333	SIRT2	1	MF
GO:0071558	histone demethylase activity (H3-K27 specific)	1/25	3/16967	0.00441409520853631	0.0172758553851335	0.00793095146361333	KDM6B	1	MF
GO:0106140	P-TEFb complex binding	1/25	3/16967	0.00441409520853631	0.0172758553851335	0.00793095146361333	BRD4	1	MF
GO:1901862	negative regulation of muscle tissue development	2/25	62/17910	0.00336045773831815	0.0174728900140932	0.00803937257970848	SIRT2/PPARA	2	BP
GO:0042326	negative regulation of phosphorylation	4/25	454/17910	0.00337794996515027	0.0175249837793748	0.00806334120698424	SIRT2/PPARA/FABP4/TLR4	4	BP
GO:0006996	organelle organization	11/25	3372/17910	0.00339177655269199	0.0175578720001385	0.008078473257835	PRKCA/BRD3/BRD2/SIRT2/BRD4/BRDT/DHODH/KDM5C/KDM6B/MAPK8/MAPK1	11	BP
GO:0050708	regulation of protein secretion	4/25	456/17910	0.00343160714644601	0.0176750132478269	0.00813237058872073	PRKCA/EGFR/TLR4/MAPK14	4	BP
GO:0032872	regulation of stress-activated MAPK cascade	3/25	220/17910	0.00344455482057864	0.0176750132478269	0.00813237058872073	EGFR/TLR4/MAPK1	3	BP
GO:0033157	regulation of intracellular protein transport	3/25	220/17910	0.00344455482057864	0.0176750132478269	0.00813237058872073	MDM2/MAPK1/MAPK14	3	BP
GO:0036294	cellular response to decreased oxygen levels	3/25	220/17910	0.00344455482057864	0.0176750132478269	0.00813237058872073	SIRT2/MDM2/NFE2L2	3	BP
GO:0022008	neurogenesis	7/25	1492/17910	0.00345662350488874	0.0176776135026969	0.00813356698025557	PRKCA/SIRT2/EGFR/MDM2/NFE2L2/TLR4/MAPK1	7	BP
GO:0042108	positive regulation of cytokine biosynthetic process	2/25	63/17910	0.00346767684914311	0.0176776135026969	0.00813356698025557	TBK1/TLR4	2	BP
GO:0055025	positive regulation of cardiac muscle tissue development	2/25	63/17910	0.00346767684914311	0.0176776135026969	0.00813356698025557	MAPK1/MAPK14	2	BP
GO:0070302	regulation of stress-activated protein kinase signaling cascade	3/25	222/17910	0.0035332989886812	0.0179730718621636	0.00826950899280336	EGFR/TLR4/MAPK1	3	BP
GO:0046622	positive regulation of organ growth	2/25	64/17910	0.00357648489510969	0.0181228194874516	0.00833840869695339	MAPK1/MAPK14	2	BP
GO:0034504	protein localization to nucleus	3/25	223/17910	0.00357819421010239	0.0181228194874516	0.00833840869695339	MDM2/MAPK1/MAPK14	3	BP
GO:0030162	regulation of proteolysis	5/25	762/17910	0.00359558145029217	0.0181716347002913	0.00836086884425925	SIRT2/MDM2/NFE2L2/KEAP1/MAPK14	5	BP
GO:0032182	ubiquitin-like protein binding	2/25	70/16967	0.00473415594505236	0.0182144643987608	0.00836184546940559	SIRT2/MDM2	2	MF
GO:0043122	regulation of I-kappaB kinase/NF-kappaB signaling	3/25	224/17910	0.00362343937476901	0.0182730437286738	0.00840752769471022	TBK1/BRD4/TLR4	3	BP
GO:1901987	regulation of cell cycle phase transition	4/25	464/17910	0.00365209006992132	0.0183780068969216	0.00845582182441687	SIRT2/EGFR/BRD4/MDM2	4	BP
GO:0006801	superoxide metabolic process	2/25	65/17910	0.00368687759473986	0.0185133361020663	0.00851808753433644	EGFR/NFE2L2	2	BP
GO:1903706	regulation of hemopoiesis	4/25	468/17910	0.00376588774656759	0.0188696725762842	0.00868203990155596	PRKCA/NFE2L2/TLR4/MAPK14	4	BP
GO:1901565	organonitrogen compound catabolic process	6/25	1123/17910	0.00378462002301957	0.0189231001150979	0.00870662220535307	SIRT2/EGFR/MDM2/NFE2L2/KEAP1/AHCY	6	BP
GO:1905207	regulation of cardiocyte differentiation	2/25	66/17910	0.00379885067458767	0.0189538400678895	0.00872076582632107	PPARA/EGFR	2	BP
GO:0046323	glucose import	2/25	68/17910	0.00402752092123674	0.0194578945600073	0.00895268406419368	NFE2L2/MAPK14	2	BP
GO:0060038	cardiac muscle cell proliferation	2/25	68/17910	0.00402752092123674	0.0194578945600073	0.00895268406419368	MAPK1/MAPK14	2	BP
GO:0048468	cell development	8/25	1971/17910	0.00410410878610157	0.0194578945600073	0.00895268406419368	PRKCA/SIRT2/PPARA/EGFR/MDM2/NFE2L2/TLR4/MAPK1	8	BP
GO:0071479	cellular response to ionizing radiation	2/25	69/17910	0.00414420958119247	0.0194578945600073	0.00895268406419368	MDM2/MAPK14	2	BP
GO:0000416	positive regulation of histone H3-K36 methylation	1/25	3/17910	0.00418199524871798	0.0194578945600073	0.00895268406419368	BRD4	1	BP
GO:0009407	toxin catabolic process	1/25	3/17910	0.00418199524871798	0.0194578945600073	0.00895268406419368	NFE2L2	1	BP
GO:0010266	response to vitamin B1	1/25	3/17910	0.00418199524871798	0.0194578945600073	0.00895268406419368	MDM2	1	BP
GO:0015684	ferrous iron transport	1/25	3/17910	0.00418199524871798	0.0194578945600073	0.00895268406419368	SLC40A1	1	BP
GO:0015960	diadenosine polyphosphate biosynthetic process	1/25	3/17910	0.00418199524871798	0.0194578945600073	0.00895268406419368	MAPK1	1	BP
GO:0015965	diadenosine tetraphosphate metabolic process	1/25	3/17910	0.00418199524871798	0.0194578945600073	0.00895268406419368	MAPK1	1	BP
GO:0015966	diadenosine tetraphosphate biosynthetic process	1/25	3/17910	0.00418199524871798	0.0194578945600073	0.00895268406419368	MAPK1	1	BP
GO:0032707	negative regulation of interleukin-23 production	1/25	3/17910	0.00418199524871798	0.0194578945600073	0.00895268406419368	TLR4	1	BP
GO:0036369	transcription factor catabolic process	1/25	3/17910	0.00418199524871798	0.0194578945600073	0.00895268406419368	MDM2	1	BP
GO:0043385	mycotoxin metabolic process	1/25	3/17910	0.00418199524871798	0.0194578945600073	0.00895268406419368	NFE2L2	1	BP
GO:0044205	'de novo' UMP biosynthetic process	1/25	3/17910	0.00418199524871798	0.0194578945600073	0.00895268406419368	DHODH	1	BP
GO:0046222	aflatoxin metabolic process	1/25	3/17910	0.00418199524871798	0.0194578945600073	0.00895268406419368	NFE2L2	1	BP
GO:0051176	positive regulation of sulfur metabolic process	1/25	3/17910	0.00418199524871798	0.0194578945600073	0.00895268406419368	NFE2L2	1	BP
GO:0060282	positive regulation of oocyte development	1/25	3/17910	0.00418199524871798	0.0194578945600073	0.00895268406419368	SIRT2	1	BP
GO:0061110	dense core granule biogenesis	1/25	3/17910	0.00418199524871798	0.0194578945600073	0.00895268406419368	PRKCA	1	BP
GO:0061771	response to caloric restriction	1/25	3/17910	0.00418199524871798	0.0194578945600073	0.00895268406419368	SIRT2	1	BP
GO:0070426	positive regulation of nucleotide-binding oligomerization domain containing signaling pathway	1/25	3/17910	0.00418199524871798	0.0194578945600073	0.00895268406419368	TLR4	1	BP
GO:0070434	positive regulation of nucleotide-binding oligomerization domain containing 2 signaling pathway	1/25	3/17910	0.00418199524871798	0.0194578945600073	0.00895268406419368	TLR4	1	BP
GO:0072361	regulation of glycolytic process by regulation of transcription from RNA polymerase II promoter	1/25	3/17910	0.00418199524871798	0.0194578945600073	0.00895268406419368	PPARA	1	BP
GO:0072717	cellular response to actinomycin D	1/25	3/17910	0.00418199524871798	0.0194578945600073	0.00895268406419368	MDM2	1	BP
GO:0098679	regulation of carbohydrate catabolic process by regulation of transcription from RNA polymerase II promoter	1/25	3/17910	0.00418199524871798	0.0194578945600073	0.00895268406419368	PPARA	1	BP
GO:1901376	organic heteropentacyclic compound metabolic process	1/25	3/17910	0.00418199524871798	0.0194578945600073	0.00895268406419368	NFE2L2	1	BP
GO:1902037	negative regulation of hematopoietic stem cell differentiation	1/25	3/17910	0.00418199524871798	0.0194578945600073	0.00895268406419368	NFE2L2	1	BP
GO:1902722	positive regulation of prolactin secretion	1/25	3/17910	0.00418199524871798	0.0194578945600073	0.00895268406419368	EGFR	1	BP
GO:1903874	ferrous iron transmembrane transport	1/25	3/17910	0.00418199524871798	0.0194578945600073	0.00895268406419368	SLC40A1	1	BP
GO:1903971	positive regulation of response to macrophage colony-stimulating factor	1/25	3/17910	0.00418199524871798	0.0194578945600073	0.00895268406419368	TLR4	1	BP
GO:1903974	positive regulation of cellular response to macrophage colony-stimulating factor stimulus	1/25	3/17910	0.00418199524871798	0.0194578945600073	0.00895268406419368	TLR4	1	BP
GO:1905881	positive regulation of oogenesis	1/25	3/17910	0.00418199524871798	0.0194578945600073	0.00895268406419368	SIRT2	1	BP
GO:2000705	regulation of dense core granule biogenesis	1/25	3/17910	0.00418199524871798	0.0194578945600073	0.00895268406419368	PRKCA	1	BP
GO:2001253	regulation of histone H3-K36 trimethylation	1/25	3/17910	0.00418199524871798	0.0194578945600073	0.00895268406419368	BRD4	1	BP
GO:0002791	regulation of peptide secretion	4/25	483/17910	0.00421424038180786	0.01955175455261	0.00899586956185625	PRKCA/EGFR/TLR4/MAPK14	4	BP
GO:0006974	cellular response to DNA damage stimulus	5/25	791/17910	0.00421884341305785	0.01955175455261	0.00899586956185625	EGFR/BRD4/MDM2/MAPK1/MAPK14	5	BP
GO:0071453	cellular response to oxygen levels	3/25	237/17910	0.00424386592031325	0.0196289261994765	0.0090313766600666	SIRT2/MDM2/NFE2L2	3	BP
GO:0002521	leukocyte differentiation	4/25	485/17910	0.00427664459273221	0.0197415975786556	0.00908321737992232	PRKCA/FLT3/TLR4/MAPK14	4	BP
GO:1903036	positive regulation of response to wounding	2/25	71/17910	0.00438227276713219	0.020189449192387	0.0092892763650305	NFE2L2/TLR4	2	BP
GO:0030163	protein catabolic process	5/25	799/17910	0.00440370640687358	0.0202484147531736	0.00931640674312779	SIRT2/EGFR/MDM2/NFE2L2/KEAP1	5	BP
GO:0048872	homeostasis of number of cells	3/25	241/17910	0.00444698393204713	0.0203453731737298	0.0093610178444947	FLT3/SLC40A1/MAPK14	3	BP
GO:0097237	cellular response to toxic substance	3/25	241/17910	0.00444698393204713	0.0203453731737298	0.0093610178444947	MDM2/NFE2L2/KDM6B	3	BP
GO:0048609	multicellular organismal reproductive process	5/25	801/17910	0.00445082150879462	0.0203453731737298	0.0093610178444947	BRD2/SIRT2/EGFR/BRDT/MAPK1	5	BP
GO:0002532	production of molecular mediator involved in inflammatory response	2/25	72/17910	0.00450363883412142	0.0205068603223587	0.00943531896775567	TLR4/MAPK14	2	BP
GO:0043627	response to estrogen	2/25	72/17910	0.00450363883412142	0.0205068603223587	0.00943531896775567	MDM2/MAPK1	2	BP
GO:0051219	phosphoprotein binding	2/25	76/16967	0.00555681262715273	0.0205393062534149	0.00942912737810377	TBK1/MAPK1	2	MF
GO:0001134	transcription regulator recruiting activity	1/25	4/16967	0.00588129914745361	0.0205393062534149	0.00942912737810377	BRD4	1	MF
GO:0035033	histone deacetylase regulator activity	1/25	4/16967	0.00588129914745361	0.0205393062534149	0.00942912737810377	MAPK8	1	MF
GO:0048039	ubiquinone binding	1/25	4/16967	0.00588129914745361	0.0205393062534149	0.00942912737810377	DHODH	1	MF
GO:0048273	mitogen-activated protein kinase p38 binding	1/25	4/16967	0.00588129914745361	0.0205393062534149	0.00942912737810377	MAPK14	1	MF
GO:0099122	RNA polymerase II C-terminal domain binding	1/25	4/16967	0.00588129914745361	0.0205393062534149	0.00942912737810377	BRD4	1	MF
GO:0002682	regulation of immune system process	7/25	1570/17910	0.00459728932883421	0.0208385967551366	0.00958795272091349	TBK1/PRKCA/NFE2L2/TLR4/MAPK8/MAPK1/MAPK14	7	BP
GO:0031330	negative regulation of cellular catabolic process	3/25	244/17910	0.00460315271606003	0.0208385967551366	0.00958795272091349	SIRT2/PPARA/MAPK14	3	BP
GO:0046651	lymphocyte proliferation	3/25	244/17910	0.00460315271606003	0.0208385967551366	0.00958795272091349	TBK1/FLT3/TLR4	3	BP
GO:0042742	defense response to bacterium	3/25	245/17910	0.00465594277547802	0.0210278971217436	0.00967505085839398	TBK1/SIRT2/TLR4	3	BP
GO:0006928	movement of cell or subcellular component	8/25	2012/17910	0.00466290256004549	0.0210278971217436	0.00967505085839398	PRKCA/EGFR/MDM2/NFE2L2/NR4A1/ABCC1/MAPK1/MAPK14	8	BP
GO:0032504	multicellular organism reproduction	5/25	811/17910	0.00469187246112984	0.0211179288317649	0.00971647494223273	BRD2/SIRT2/EGFR/BRDT/MAPK1	5	BP
GO:0032943	mononuclear cell proliferation	3/25	246/17910	0.00470910103510568	0.0211548695925724	0.00973347158899641	TBK1/FLT3/TLR4	3	BP
GO:0050662	coenzyme binding	3/25	257/16967	0.00617485891004272	0.0212377723118136	0.00974977722638324	SIRT2/DHODH/AHCY	3	MF
GO:0032481	positive regulation of type I interferon production	2/25	74/17910	0.00475101882824779	0.0212617159393913	0.00978263217949775	TBK1/TLR4	2	BP
GO:1900182	positive regulation of protein localization to nucleus	2/25	74/17910	0.00475101882824779	0.0212617159393913	0.00978263217949775	MAPK1/MAPK14	2	BP
GO:1903047	mitotic cell cycle process	5/25	816/17910	0.00481586220174758	0.0215108511678059	0.00989726066524566	PRKCA/SIRT2/EGFR/BRD4/MDM2	5	BP
GO:0031100	animal organ regeneration	2/25	75/17910	0.00487702434401421	0.0216602691036237	0.00996600867746126	EGFR/FLT3	2	BP
GO:1901224	positive regulation of NIK/NF-kappaB signaling	2/25	75/17910	0.00487702434401421	0.0216602691036237	0.00996600867746126	EGFR/TLR4	2	BP
GO:1903201	regulation of oxidative stress-induced cell death	2/25	75/17910	0.00487702434401421	0.0216602691036237	0.00996600867746126	NFE2L2/TLR4	2	BP
GO:0045637	regulation of myeloid cell differentiation	3/25	250/17910	0.00492543147337038	0.0218339070038819	0.0100459004282253	PRKCA/TLR4/MAPK14	3	BP
GO:0010611	regulation of cardiac muscle hypertrophy	2/25	76/17910	0.00500456794452063	0.0221428525092469	0.010188047950613	PRKCA/PPARA	2	BP
GO:0007249	I-kappaB kinase/NF-kappaB signaling	3/25	253/17910	0.0050915828275653	0.0224431611478207	0.0103262216031944	TBK1/BRD4/TLR4	3	BP
GO:0060326	cell chemotaxis	3/25	253/17910	0.0050915828275653	0.0224431611478207	0.0103262216031944	NR4A1/ABCC1/MAPK14	3	BP
GO:0006511	ubiquitin-dependent protein catabolic process	4/25	510/17910	0.00511057568581828	0.022484615353178	0.0103452949105633	SIRT2/MDM2/NFE2L2/KEAP1	4	BP
GO:0061418	regulation of transcription from RNA polymerase II promoter in response to hypoxia	2/25	77/17910	0.00513364544384036	0.0225438175389619	0.0103725341611204	SIRT2/NFE2L2	2	BP
GO:0031349	positive regulation of defense response	4/25	512/17910	0.00518169772670322	0.0227123012506898	0.0104500544414576	TBK1/EGFR/FABP4/TLR4	4	BP
GO:0050714	positive regulation of protein secretion	3/25	256/17910	0.00526110244321261	0.0229882169402428	0.0105770047643357	EGFR/TLR4/MAPK14	3	BP
GO:0010827	regulation of glucose transmembrane transport	2/25	78/17910	0.00526425266392767	0.0229882169402428	0.0105770047643357	NFE2L2/MAPK14	2	BP
GO:0019941	modification-dependent protein catabolic process	4/25	515/17910	0.00528963274730055	0.0230561129970628	0.010608244112665	SIRT2/MDM2/NFE2L2/KEAP1	4	BP
GO:0006476	protein deacetylation	2/25	79/17910	0.00539638543460532	0.0232094972974229	0.0106788170709723	SIRT2/MAPK8	2	BP
GO:0014743	regulation of muscle hypertrophy	2/25	79/17910	0.00539638543460532	0.0232094972974229	0.0106788170709723	PRKCA/PPARA	2	BP
GO:0048585	negative regulation of response to stimulus	7/25	1620/17910	0.00546815626442577	0.0232094972974229	0.0106788170709723	SIRT2/PPARA/EGFR/MDM2/NFE2L2/TLR4/MAPK14	7	BP
GO:0043536	positive regulation of blood vessel endothelial cell migration	2/25	80/17910	0.00553003959355205	0.0232094972974229	0.0106788170709723	PRKCA/NFE2L2	2	BP
GO:0043632	modification-dependent macromolecule catabolic process	4/25	522/17910	0.00554737449698664	0.0232094972974229	0.0106788170709723	SIRT2/MDM2/NFE2L2/KEAP1	4	BP
GO:0051253	negative regulation of RNA metabolic process	6/25	1214/17910	0.0055511709265514	0.0232094972974229	0.0106788170709723	SIRT2/PPARA/FABP4/MDM2/KDM5C/MAPK14	6	BP
GO:0002159	desmosome assembly	1/25	4/17910	0.00557225883942392	0.0232094972974229	0.0106788170709723	PRKCA	1	BP
GO:0002322	B cell proliferation involved in immune response	1/25	4/17910	0.00557225883942392	0.0232094972974229	0.0106788170709723	TLR4	1	BP
GO:0002439	chronic inflammatory response to antigenic stimulus	1/25	4/17910	0.00557225883942392	0.0232094972974229	0.0106788170709723	AHCY	1	BP
GO:0007089	traversing start control point of mitotic cell cycle	1/25	4/17910	0.00557225883942392	0.0232094972974229	0.0106788170709723	MDM2	1	BP
GO:0007258	JUN phosphorylation	1/25	4/17910	0.00557225883942392	0.0232094972974229	0.0106788170709723	MAPK8	1	BP
GO:0015959	diadenosine polyphosphate metabolic process	1/25	4/17910	0.00557225883942392	0.0232094972974229	0.0106788170709723	MAPK1	1	BP
GO:0032431	activation of phospholipase A2 activity	1/25	4/17910	0.00557225883942392	0.0232094972974229	0.0106788170709723	EGFR	1	BP
GO:0032497	detection of lipopolysaccharide	1/25	4/17910	0.00557225883942392	0.0232094972974229	0.0106788170709723	TLR4	1	BP
GO:0033590	response to cobalamin	1/25	4/17910	0.00557225883942392	0.0232094972974229	0.0106788170709723	EGFR	1	BP
GO:0033594	response to hydroxyisoflavone	1/25	4/17910	0.00557225883942392	0.0232094972974229	0.0106788170709723	EGFR	1	BP
GO:0061428	negative regulation of transcription from RNA polymerase II promoter in response to hypoxia	1/25	4/17910	0.00557225883942392	0.0232094972974229	0.0106788170709723	SIRT2	1	BP
GO:0070427	nucleotide-binding oligomerization domain containing 1 signaling pathway	1/25	4/17910	0.00557225883942392	0.0232094972974229	0.0106788170709723	TLR4	1	BP
GO:0070816	phosphorylation of RNA polymerase II C-terminal domain	1/25	4/17910	0.00557225883942392	0.0232094972974229	0.0106788170709723	BRD4	1	BP
GO:0072367	regulation of lipid transport by regulation of transcription from RNA polymerase II promoter	1/25	4/17910	0.00557225883942392	0.0232094972974229	0.0106788170709723	PPARA	1	BP
GO:0072716	response to actinomycin D	1/25	4/17910	0.00557225883942392	0.0232094972974229	0.0106788170709723	MDM2	1	BP
GO:0090170	regulation of Golgi inheritance	1/25	4/17910	0.00557225883942392	0.0232094972974229	0.0106788170709723	MAPK1	1	BP
GO:0097198	histone H3-K36 trimethylation	1/25	4/17910	0.00557225883942392	0.0232094972974229	0.0106788170709723	BRD4	1	BP
GO:0099179	regulation of synaptic membrane adhesion	1/25	4/17910	0.00557225883942392	0.0232094972974229	0.0106788170709723	MAPK14	1	BP
GO:1990785	response to water-immersion restraint stress	1/25	4/17910	0.00557225883942392	0.0232094972974229	0.0106788170709723	MDM2	1	BP
GO:0010646	regulation of cell communication	11/25	3589/17910	0.00560940691699032	0.0233228000360679	0.0107309482827829	TBK1/PRKCA/EGFR/BRD4/MDM2/NFE2L2/FLT3/TLR4/MAPK8/MAPK1/MAPK14	11	BP
GO:0051213	dioxygenase activity	2/25	85/16967	0.00690453153448688	0.0233929650496794	0.010739177092132	KDM5C/KDM6B	2	MF
GO:0030097	hemopoiesis	5/25	847/17910	0.00563783927166355	0.0233995275965505	0.0107662510544111	PRKCA/NFE2L2/FLT3/TLR4/MAPK14	5	BP
GO:0046849	bone remodeling	2/25	81/17910	0.00566521098629018	0.0234494091333104	0.0107892018232042	PRKCA/EGFR	2	BP
GO:0051146	striated muscle cell differentiation	3/25	263/17910	0.0056698571337258	0.0234494091333104	0.0107892018232042	PPARA/KDM6B/MAPK14	3	BP
GO:0044093	positive regulation of molecular function	7/25	1636/17910	0.00577192011639295	0.0238294941425026	0.0109640810216879	SIRT2/EGFR/FLT3/TLR4/MAPK8/MAPK1/MAPK14	7	BP
GO:0014855	striated muscle cell proliferation	2/25	82/17910	0.00580189546617318	0.0239111509106786	0.0110016517488253	MAPK1/MAPK14	2	BP
GO:0045927	positive regulation of growth	3/25	266/17910	0.00585074466950057	0.024070168859612	0.0110748167797564	EGFR/MAPK1/MAPK14	3	BP
GO:0001875	lipopolysaccharide receptor activity	1/25	5/16967	0.00734642722157408	0.0241686808593814	0.0110952905405924	TLR4	1	MF
GO:0005324	long-chain fatty acid transporter activity	1/25	5/16967	0.00734642722157408	0.0241686808593814	0.0110952905405924	FABP4	1	MF
GO:0002718	regulation of cytokine production involved in immune response	2/25	83/17910	0.00594008889437322	0.0243949360022858	0.0112242439242927	TLR4/MAPK14	2	BP
GO:0000082	G1/S transition of mitotic cell cycle	3/25	269/17910	0.00603508325284205	0.0247016982422031	0.0113653869142669	EGFR/BRD4/MDM2	3	BP
GO:0010605	negative regulation of macromolecule metabolic process	10/25	3087/17910	0.00603585206515239	0.0247016982422031	0.0113653869142669	TBK1/PRKCA/SIRT2/PPARA/EGFR/FABP4/MDM2/TLR4/KDM5C/MAPK14	10	BP
GO:0001776	leukocyte homeostasis	2/25	84/17910	0.00607978713986881	0.024788095837977	0.0114051389221979	FLT3/SLC40A1	2	BP
GO:0009410	response to xenobiotic stimulus	3/25	270/17910	0.00609729948811561	0.024788095837977	0.0114051389221979	EGFR/MDM2/DHODH	3	BP
GO:0070661	leukocyte proliferation	3/25	270/17910	0.00609729948811561	0.024788095837977	0.0114051389221979	TBK1/FLT3/TLR4	3	BP
GO:0060341	regulation of cellular localization	5/25	863/17910	0.00609924575629541	0.024788095837977	0.0114051389221979	EGFR/MDM2/MAPK8/MAPK1/MAPK14	5	BP
GO:0030522	intracellular receptor signaling pathway	3/25	271/17910	0.00615990185064893	0.0249481344382932	0.0114787735604311	PPARA/TLR4/NR4A1	3	BP
GO:0070372	regulation of ERK1 and ERK2 cascade	3/25	271/17910	0.00615990185064893	0.0249481344382932	0.0114787735604311	PRKCA/EGFR/TLR4	3	BP
GO:0023051	regulation of signaling	11/25	3635/17910	0.0062058209331448	0.0249927233637438	0.0114992891697172	TBK1/PRKCA/EGFR/BRD4/MDM2/NFE2L2/FLT3/TLR4/MAPK8/MAPK1/MAPK14	11	BP
GO:0014910	regulation of smooth muscle cell migration	2/25	85/17910	0.00622098607943243	0.0249927233637438	0.0114992891697172	MDM2/NFE2L2	2	BP
GO:0045844	positive regulation of striated muscle tissue development	2/25	85/17910	0.00622098607943243	0.0249927233637438	0.0114992891697172	MAPK1/MAPK14	2	BP
GO:0048636	positive regulation of muscle organ development	2/25	85/17910	0.00622098607943243	0.0249927233637438	0.0114992891697172	MAPK1/MAPK14	2	BP
GO:0006810	transport	13/25	4785/17910	0.00622420061596009	0.0249927233637438	0.0114992891697172	PRKCA/PPARA/EGFR/FABP4/MDM2/NFE2L2/DHODH/TLR4/SLC40A1/ABCC1/MAPK8/MAPK1/MAPK14	13	BP
GO:0050790	regulation of catalytic activity	8/25	2116/17910	0.00635049531896862	0.0253789682762153	0.0116770025735027	EGFR/FABP4/MDM2/FLT3/TLR4/MAPK8/MAPK1/MAPK14	8	BP
GO:0033138	positive regulation of peptidyl-serine phosphorylation	2/25	86/17910	0.00636368159761816	0.0253789682762153	0.0116770025735027	TBK1/EGFR	2	BP
GO:0034103	regulation of tissue remodeling	2/25	86/17910	0.00636368159761816	0.0253789682762153	0.0116770025735027	PRKCA/EGFR	2	BP
GO:1901863	positive regulation of muscle tissue development	2/25	86/17910	0.00636368159761816	0.0253789682762153	0.0116770025735027	MAPK1/MAPK14	2	BP
GO:0002793	positive regulation of peptide secretion	3/25	275/17910	0.00641418565342713	0.025493670097096	0.0117297775107276	EGFR/TLR4/MAPK14	3	BP
GO:0043542	endothelial cell migration	3/25	275/17910	0.00641418565342713	0.025493670097096	0.0117297775107276	PRKCA/NFE2L2/NR4A1	3	BP
GO:0001892	embryonic placenta development	2/25	87/17910	0.00650786958674932	0.0257786388191337	0.0118608931835314	EGFR/MAPK1	2	BP
GO:0035601	protein deacylation	2/25	87/17910	0.00650786958674932	0.0257786388191337	0.0118608931835314	SIRT2/MAPK8	2	BP
GO:0031175	neuron projection development	5/25	879/17910	0.00658700740484105	0.0260481152855856	0.0119848807845249	PRKCA/EGFR/MDM2/NFE2L2/MAPK1	5	BP
GO:0009306	protein secretion	4/25	549/17910	0.0066208350431597	0.0261378083774571	0.0120261490682947	PRKCA/EGFR/TLR4/MAPK14	4	BP
GO:0098732	macromolecule deacylation	2/25	88/17910	0.00665354594690619	0.0261788007474749	0.0120450098826896	SIRT2/MAPK8	2	BP
GO:1900407	regulation of cellular response to oxidative stress	2/25	88/17910	0.00665354594690619	0.0261788007474749	0.0120450098826896	NFE2L2/TLR4	2	BP
GO:0009119	ribonucleoside metabolic process	2/25	89/17910	0.00680070658591364	0.0263270086906951	0.0121132011706711	DHODH/AHCY	2	BP
GO:0015908	fatty acid transport	2/25	90/17910	0.00694934741932895	0.0263270086906951	0.0121132011706711	PPARA/FABP4	2	BP
GO:0045639	positive regulation of myeloid cell differentiation	2/25	90/17910	0.00694934741932895	0.0263270086906951	0.0121132011706711	PRKCA/MAPK14	2	BP
GO:0006955	immune response	8/25	2148/17910	0.00695536814028558	0.0263270086906951	0.0121132011706711	TBK1/SIRT2/TLR4/AHCY/KDM6B/MAPK8/MAPK1/MAPK14	8	BP
GO:0002318	myeloid progenitor cell differentiation	1/25	5/17910	0.00696065901417098	0.0263270086906951	0.0121132011706711	FLT3	1	BP
GO:0010572	positive regulation of platelet activation	1/25	5/17910	0.00696065901417098	0.0263270086906951	0.0121132011706711	TLR4	1	BP
GO:0010750	positive regulation of nitric oxide mediated signal transduction	1/25	5/17910	0.00696065901417098	0.0263270086906951	0.0121132011706711	EGFR	1	BP
GO:0010891	negative regulation of sequestering of triglyceride	1/25	5/17910	0.00696065901417098	0.0263270086906951	0.0121132011706711	PPARA	1	BP
GO:0034721	histone H3-K4 demethylation, trimethyl-H3-K4-specific	1/25	5/17910	0.00696065901417098	0.0263270086906951	0.0121132011706711	KDM5C	1	BP
GO:0036091	positive regulation of transcription from RNA polymerase II promoter in response to oxidative stress	1/25	5/17910	0.00696065901417098	0.0263270086906951	0.0121132011706711	NFE2L2	1	BP
GO:0043435	response to corticotropin-releasing hormone	1/25	5/17910	0.00696065901417098	0.0263270086906951	0.0121132011706711	NR4A1	1	BP
GO:0045084	positive regulation of interleukin-12 biosynthetic process	1/25	5/17910	0.00696065901417098	0.0263270086906951	0.0121132011706711	TLR4	1	BP
GO:0051987	positive regulation of attachment of spindle microtubules to kinetochore	1/25	5/17910	0.00696065901417098	0.0263270086906951	0.0121132011706711	SIRT2	1	BP
GO:0071376	cellular response to corticotropin-releasing hormone stimulus	1/25	5/17910	0.00696065901417098	0.0263270086906951	0.0121132011706711	NR4A1	1	BP
GO:0071557	histone H3-K27 demethylation	1/25	5/17910	0.00696065901417098	0.0263270086906951	0.0121132011706711	KDM6B	1	BP
GO:0080184	response to phenylpropanoid	1/25	5/17910	0.00696065901417098	0.0263270086906951	0.0121132011706711	EGFR	1	BP
GO:0106071	positive regulation of adenylate cyclase-activating G protein-coupled receptor signaling pathway	1/25	5/17910	0.00696065901417098	0.0263270086906951	0.0121132011706711	PRKCA	1	BP
GO:1900019	regulation of protein kinase C activity	1/25	5/17910	0.00696065901417098	0.0263270086906951	0.0121132011706711	EGFR	1	BP
GO:1900020	positive regulation of protein kinase C activity	1/25	5/17910	0.00696065901417098	0.0263270086906951	0.0121132011706711	EGFR	1	BP
GO:1900226	negative regulation of NLRP3 inflammasome complex assembly	1/25	5/17910	0.00696065901417098	0.0263270086906951	0.0121132011706711	SIRT2	1	BP
GO:1903223	positive regulation of oxidative stress-induced neuron death	1/25	5/17910	0.00696065901417098	0.0263270086906951	0.0121132011706711	TLR4	1	BP
GO:1903969	regulation of response to macrophage colony-stimulating factor	1/25	5/17910	0.00696065901417098	0.0263270086906951	0.0121132011706711	TLR4	1	BP
GO:1903972	regulation of cellular response to macrophage colony-stimulating factor stimulus	1/25	5/17910	0.00696065901417098	0.0263270086906951	0.0121132011706711	TLR4	1	BP
GO:2001184	positive regulation of interleukin-12 secretion	1/25	5/17910	0.00696065901417098	0.0263270086906951	0.0121132011706711	MAPK14	1	BP
GO:0014909	smooth muscle cell migration	2/25	91/17910	0.0070994643704294	0.0268087664229581	0.0123348605469788	MDM2/NFE2L2	2	BP
GO:0022402	cell cycle process	6/25	1280/17910	0.00717212880995979	0.0270396174587712	0.0124410763753745	PRKCA/SIRT2/EGFR/BRD4/BRDT/MDM2	6	BP
GO:0036473	cell death in response to oxidative stress	2/25	92/17910	0.00725105337020012	0.0272932907754724	0.0125577928604463	NFE2L2/TLR4	2	BP
GO:0044843	cell cycle G1/S phase transition	3/25	288/17910	0.00728383923868492	0.0273727612415323	0.0125943576579825	EGFR/BRD4/MDM2	3	BP
GO:0044772	mitotic cell cycle phase transition	4/25	565/17910	0.00731840953602746	0.027458672579175	0.012633885935879	SIRT2/EGFR/BRD4/MDM2	4	BP
GO:0002702	positive regulation of production of molecular mediator of immune response	2/25	93/17910	0.00740411035732183	0.0276916089121526	0.0127410612209433	TLR4/MAPK14	2	BP
GO:0019395	fatty acid oxidation	2/25	93/17910	0.00740411035732183	0.0276916089121526	0.0127410612209433	PPARA/MAPK14	2	BP
GO:0035239	tube morphogenesis	5/25	905/17910	0.00743788390713822	0.0277736270099349	0.0127787981978154	PRKCA/EGFR/NFE2L2/NR4A1/MAPK14	5	BP
GO:0043085	positive regulation of catalytic activity	6/25	1293/17910	0.00752861958004025	0.0280677470829799	0.0129141244574366	EGFR/FLT3/TLR4/MAPK8/MAPK1/MAPK14	6	BP
GO:0030316	osteoclast differentiation	2/25	94/17910	0.00755863127815859	0.0280903175075783	0.0129245092336518	TLR4/MAPK14	2	BP
GO:2001243	negative regulation of intrinsic apoptotic signaling pathway	2/25	94/17910	0.00755863127815859	0.0280903175075783	0.0129245092336518	MDM2/NFE2L2	2	BP
GO:0045936	negative regulation of phosphate metabolic process	4/25	572/17910	0.00763843642442423	0.0283419832520171	0.0130403020237089	SIRT2/PPARA/FABP4/TLR4	4	BP
GO:0010563	negative regulation of phosphorus metabolic process	4/25	573/17910	0.00768490251380825	0.0284445995965699	0.0130875163669551	SIRT2/PPARA/FABP4/TLR4	4	BP
GO:0033273	response to vitamin	2/25	95/17910	0.00771461208674561	0.0284445995965699	0.0130875163669551	EGFR/MDM2	2	BP
GO:0034440	lipid oxidation	2/25	95/17910	0.00771461208674561	0.0284445995965699	0.0130875163669551	PPARA/MAPK14	2	BP
GO:0072527	pyrimidine-containing compound metabolic process	2/25	95/17910	0.00771461208674561	0.0284445995965699	0.0130875163669551	DHODH/MAPK1	2	BP
GO:0019788	NEDD8 transferase activity	1/25	6/16967	0.00880948224571432	0.0285678924253879	0.0131148683056499	MDM2	1	MF
GO:0001525	angiogenesis	4/25	576/17910	0.00782542996354746	0.0288079015141582	0.0132546735728929	PRKCA/NFE2L2/NR4A1/MAPK14	4	BP
GO:0051234	establishment of localization	13/25	4908/17910	0.00784329893470821	0.028828426335252	0.0132641171557101	PRKCA/PPARA/EGFR/FABP4/MDM2/NFE2L2/DHODH/TLR4/SLC40A1/ABCC1/MAPK8/MAPK1/MAPK14	13	BP
GO:0007610	behavior	4/25	578/17910	0.00792005918323546	0.0290382702045539	0.0133606674715151	PPARA/EGFR/AHCY/MAPK1	4	BP
GO:0071375	cellular response to peptide hormone stimulus	3/25	297/17910	0.00792515690017676	0.0290382702045539	0.0133606674715151	MDM2/NFE2L2/NR4A1	3	BP
GO:0032879	regulation of localization	9/25	2688/17910	0.00795916109405617	0.0291173678089886	0.0133970607133715	PRKCA/PPARA/EGFR/MDM2/NFE2L2/TLR4/MAPK8/MAPK1/MAPK14	9	BP
GO:0120162	positive regulation of cold-induced thermogenesis	2/25	97/17910	0.0080309372215941	0.0292885657614902	0.0134758298307833	FABP4/KDM6B	2	BP
GO:1902882	regulation of response to oxidative stress	2/25	97/17910	0.0080309372215941	0.0292885657614902	0.0134758298307833	NFE2L2/TLR4	2	BP
GO:0002790	peptide secretion	4/25	582/17910	0.00811159553728391	0.0295367880977186	0.0135900382898268	PRKCA/EGFR/TLR4/MAPK14	4	BP
GO:0016042	lipid catabolic process	3/25	300/17910	0.00814615162242188	0.0296166287667896	0.0136267734198	SIRT2/PPARA/FABP4	3	BP
GO:0006913	nucleocytoplasmic transport	3/25	302/17910	0.0082955002832158	0.0297028523531569	0.0136664453650481	MDM2/MAPK1/MAPK14	3	BP
GO:0000414	regulation of histone H3-K36 methylation	1/25	6/17910	0.00834719816662277	0.0297028523531569	0.0136664453650481	BRD4	1	BP
GO:0006348	chromatin silencing at telomere	1/25	6/17910	0.00834719816662277	0.0297028523531569	0.0136664453650481	SIRT2	1	BP
GO:0010871	negative regulation of receptor biosynthetic process	1/25	6/17910	0.00834719816662277	0.0297028523531569	0.0136664453650481	PPARA	1	BP
GO:0032430	positive regulation of phospholipase A2 activity	1/25	6/17910	0.00834719816662277	0.0297028523531569	0.0136664453650481	EGFR	1	BP
GO:0046498	S-adenosylhomocysteine metabolic process	1/25	6/17910	0.00834719816662277	0.0297028523531569	0.0136664453650481	AHCY	1	BP
GO:0060440	trachea formation	1/25	6/17910	0.00834719816662277	0.0297028523531569	0.0136664453650481	MAPK1	1	BP
GO:0060729	intestinal epithelial structure maintenance	1/25	6/17910	0.00834719816662277	0.0297028523531569	0.0136664453650481	TLR4	1	BP
GO:0061419	positive regulation of transcription from RNA polymerase II promoter in response to hypoxia	1/25	6/17910	0.00834719816662277	0.0297028523531569	0.0136664453650481	NFE2L2	1	BP
GO:0070141	response to UV-A	1/25	6/17910	0.00834719816662277	0.0297028523531569	0.0136664453650481	EGFR	1	BP
GO:0070432	regulation of nucleotide-binding oligomerization domain containing 2 signaling pathway	1/25	6/17910	0.00834719816662277	0.0297028523531569	0.0136664453650481	TLR4	1	BP
GO:0070459	prolactin secretion	1/25	6/17910	0.00834719816662277	0.0297028523531569	0.0136664453650481	EGFR	1	BP
GO:1904415	regulation of xenophagy	1/25	6/17910	0.00834719816662277	0.0297028523531569	0.0136664453650481	TBK1	1	BP
GO:1904417	positive regulation of xenophagy	1/25	6/17910	0.00834719816662277	0.0297028523531569	0.0136664453650481	TBK1	1	BP
GO:0007399	nervous system development	8/25	2216/17910	0.00838872536981337	0.029805395442746	0.0137136260032834	PRKCA/SIRT2/EGFR/MDM2/NFE2L2/TLR4/KDM6B/MAPK1	8	BP
GO:0000278	mitotic cell cycle	5/25	934/17910	0.00847567201041948	0.0300687607631372	0.0138348018324388	PRKCA/SIRT2/EGFR/BRD4/MDM2	5	BP
GO:0051603	proteolysis involved in cellular protein catabolic process	4/25	590/17910	0.00850385211080169	0.03009850609109	0.0138484878210604	SIRT2/MDM2/NFE2L2/KEAP1	4	BP
GO:0007417	central nervous system development	5/25	935/17910	0.0085131801038971	0.03009850609109	0.0138484878210604	SIRT2/EGFR/TLR4/KDM6B/MAPK1	5	BP
GO:0051169	nuclear transport	3/25	305/17910	0.00852256206587792	0.03009850609109	0.0138484878210604	MDM2/MAPK1/MAPK14	3	BP
GO:0010638	positive regulation of organelle organization	4/25	591/17910	0.00855375140643726	0.0301632286437524	0.0138782670227118	SIRT2/BRD4/MAPK8/MAPK1	4	BP
GO:0042826	histone deacetylase binding	2/25	102/16967	0.00981125560297436	0.0302778703382518	0.0138998801923808	SIRT2/MAPK8	2	MF
GO:0005319	lipid transporter activity	2/25	103/16967	0.0099965587758334	0.0302778703382518	0.0138998801923808	FABP4/ABCC1	2	MF
GO:0005021	vascular endothelial growth factor-activated receptor activity	1/25	7/16967	0.010270467031037	0.0302778703382518	0.0138998801923808	FLT3	1	MF
GO:0030235	nitric-oxide synthase regulator activity	1/25	7/16967	0.010270467031037	0.0302778703382518	0.0138998801923808	EGFR	1	MF
GO:0032453	histone demethylase activity (H3-K4 specific)	1/25	7/16967	0.010270467031037	0.0302778703382518	0.0138998801923808	KDM5C	1	MF
GO:0035184	histone threonine kinase activity	1/25	7/16967	0.010270467031037	0.0302778703382518	0.0138998801923808	PRKCA	1	MF
GO:0046624	sphingolipid transporter activity	1/25	7/16967	0.010270467031037	0.0302778703382518	0.0138998801923808	ABCC1	1	MF
GO:0009416	response to light stimulus	3/25	307/17910	0.00867596846694858	0.030474219215287	0.0140213554912666	EGFR/MDM2/MAPK8	3	BP
GO:0002367	cytokine production involved in immune response	2/25	101/17910	0.00868092897049539	0.030474219215287	0.0140213554912666	TLR4/MAPK14	2	BP
GO:0048661	positive regulation of smooth muscle cell proliferation	2/25	101/17910	0.00868092897049539	0.030474219215287	0.0140213554912666	EGFR/MDM2	2	BP
GO:0044057	regulation of system process	4/25	594/17910	0.00870461320251835	0.0305116860387228	0.0140385941823323	PRKCA/PPARA/EGFR/MDM2	4	BP
GO:0055114	oxidation-reduction process	5/25	944/17910	0.00885603007758173	0.0309770382322604	0.0142527052802455	PPARA/DHODH/KDM5C/KDM6B/MAPK14	5	BP
GO:0006629	lipid metabolic process	6/25	1338/17910	0.00886379217648047	0.0309770382322604	0.0142527052802455	SIRT2/PPARA/EGFR/FABP4/FLT3/MAPK14	6	BP
GO:0034655	nucleobase-containing compound catabolic process	4/25	598/17910	0.00890848978850016	0.0310869174911204	0.0143032613302203	PRKCA/PPARA/AHCY/MAPK14	4	BP
GO:0033044	regulation of chromosome organization	3/25	311/17910	0.00898767594668324	0.0312246328148242	0.014366624906383	BRD4/MAPK8/MAPK1	3	BP
GO:0045934	negative regulation of nucleobase-containing compound metabolic process	6/25	1342/17910	0.0089903187883565	0.0312246328148242	0.014366624906383	SIRT2/PPARA/FABP4/MDM2/KDM5C/MAPK14	6	BP
GO:0006606	protein import into nucleus	2/25	103/17910	0.00901453152052708	0.0312246328148242	0.014366624906383	MAPK1/MAPK14	2	BP
GO:0014812	muscle cell migration	2/25	103/17910	0.00901453152052708	0.0312246328148242	0.014366624906383	MDM2/NFE2L2	2	BP
GO:0032091	negative regulation of protein binding	2/25	103/17910	0.00901453152052708	0.0312246328148242	0.014366624906383	PPARA/MAPK8	2	BP
GO:1901214	regulation of neuron death	3/25	313/17910	0.0091459849216684	0.0316332369340891	0.0145546259039126	TBK1/PPARA/TLR4	3	BP
GO:0002764	immune response-regulating signaling pathway	4/25	603/17910	0.00916774713400908	0.0316618071122994	0.0145677711996889	TBK1/TLR4/MAPK8/MAPK1	4	BP
GO:0010506	regulation of autophagy	3/25	314/17910	0.00922575491361401	0.0318152871653307	0.0146383882143256	TBK1/SIRT2/MAPK8	3	BP
GO:0010721	negative regulation of cell development	3/25	317/17910	0.00946753260126111	0.0323705752087852	0.0148938792903175	SIRT2/PPARA/MDM2	3	BP
GO:0044770	cell cycle phase transition	4/25	609/17910	0.00948537729948899	0.0323705752087852	0.0148938792903175	SIRT2/EGFR/BRD4/MDM2	4	BP
GO:0043200	response to amino acid	2/25	106/17910	0.00952560406912154	0.0323705752087852	0.0148938792903175	EGFR/DHODH	2	BP
GO:0043279	response to alkaloid	2/25	106/17910	0.00952560406912154	0.0323705752087852	0.0148938792903175	MDM2/DHODH	2	BP
GO:0043502	regulation of muscle adaptation	2/25	106/17910	0.00952560406912154	0.0323705752087852	0.0148938792903175	PRKCA/PPARA	2	BP
GO:0007568	aging	3/25	318/17910	0.0095489492929423	0.0323705752087852	0.0148938792903175	NFE2L2/MAPK1/MAPK14	3	BP
GO:0001938	positive regulation of endothelial cell proliferation	2/25	107/17910	0.00969879072118091	0.0323705752087852	0.0148938792903175	PRKCA/NR4A1	2	BP
GO:1904659	glucose transmembrane transport	2/25	107/17910	0.00969879072118091	0.0323705752087852	0.0148938792903175	NFE2L2/MAPK14	2	BP
GO:0045786	negative regulation of cell cycle	4/25	613/17910	0.00970111364443183	0.0323705752087852	0.0148938792903175	EGFR/MDM2/NR4A1/MAPK14	4	BP
GO:0051172	negative regulation of nitrogen compound metabolic process	8/25	2271/17910	0.00970636445417156	0.0323705752087852	0.0148938792903175	SIRT2/PPARA/EGFR/FABP4/MDM2/TLR4/KDM5C/MAPK14	8	BP
GO:0002741	positive regulation of cytokine secretion involved in immune response	1/25	7/17910	0.00973187868750258	0.0323705752087852	0.0148938792903175	MAPK14	1	BP
GO:0006152	purine nucleoside catabolic process	1/25	7/17910	0.00973187868750258	0.0323705752087852	0.0148938792903175	AHCY	1	BP
GO:0010887	negative regulation of cholesterol storage	1/25	7/17910	0.00973187868750258	0.0323705752087852	0.0148938792903175	PPARA	1	BP
GO:0034128	negative regulation of MyD88-independent toll-like receptor signaling pathway	1/25	7/17910	0.00973187868750258	0.0323705752087852	0.0148938792903175	TLR4	1	BP
GO:0035095	behavioral response to nicotine	1/25	7/17910	0.00973187868750258	0.0323705752087852	0.0148938792903175	PPARA	1	BP
GO:0035405	histone-threonine phosphorylation	1/25	7/17910	0.00973187868750258	0.0323705752087852	0.0148938792903175	PRKCA	1	BP
GO:0035726	common myeloid progenitor cell proliferation	1/25	7/17910	0.00973187868750258	0.0323705752087852	0.0148938792903175	FLT3	1	BP
GO:0042090	interleukin-12 biosynthetic process	1/25	7/17910	0.00973187868750258	0.0323705752087852	0.0148938792903175	TLR4	1	BP
GO:0045075	regulation of interleukin-12 biosynthetic process	1/25	7/17910	0.00973187868750258	0.0323705752087852	0.0148938792903175	TLR4	1	BP
GO:0046130	purine ribonucleoside catabolic process	1/25	7/17910	0.00973187868750258	0.0323705752087852	0.0148938792903175	AHCY	1	BP
GO:0060020	Bergmann glial cell differentiation	1/25	7/17910	0.00973187868750258	0.0323705752087852	0.0148938792903175	MAPK1	1	BP
GO:0071494	cellular response to UV-C	1/25	7/17910	0.00973187868750258	0.0323705752087852	0.0148938792903175	MDM2	1	BP
GO:1900193	regulation of oocyte maturation	1/25	7/17910	0.00973187868750258	0.0323705752087852	0.0148938792903175	SIRT2	1	BP
GO:1900227	positive regulation of NLRP3 inflammasome complex assembly	1/25	7/17910	0.00973187868750258	0.0323705752087852	0.0148938792903175	TLR4	1	BP
GO:1903071	positive regulation of ER-associated ubiquitin-dependent protein catabolic process	1/25	7/17910	0.00973187868750258	0.0323705752087852	0.0148938792903175	NFE2L2	1	BP
GO:0045184	establishment of protein localization	7/25	1803/17910	0.00976745213346855	0.0324428827945945	0.0149271484073435	PRKCA/EGFR/MDM2/TLR4/MAPK8/MAPK1/MAPK14	7	BP
GO:0009790	embryo development	5/25	968/17910	0.00981757145171612	0.0325632320428208	0.0149825217568809	EGFR/NFE2L2/KEAP1/KDM6B/MAPK1	5	BP
GO:0003300	cardiac muscle hypertrophy	2/25	108/17910	0.00987338535600336	0.0327021026268755	0.0150464168746706	PRKCA/PPARA	2	BP
GO:0043618	regulation of transcription from RNA polymerase II promoter in response to stress	2/25	109/17910	0.0100493840337487	0.0332380896461788	0.0152930274435342	SIRT2/NFE2L2	2	BP
GO:0005381	iron ion transmembrane transporter activity	1/25	8/16967	0.0117293843850595	0.0334466663749615	0.015354602231028	SLC40A1	1	MF
GO:0097371	MDM2/MDM4 family protein binding	1/25	8/16967	0.0117293843850595	0.0334466663749615	0.015354602231028	PPARA	1	MF
GO:0001085	RNA polymerase II transcription factor binding	2/25	113/16967	0.011934713552299	0.0334466663749615	0.015354602231028	PPARA/NFE2L2	2	MF
GO:0005178	integrin binding	2/25	113/16967	0.011934713552299	0.0334466663749615	0.015354602231028	PRKCA/EGFR	2	MF
GO:0048638	regulation of developmental growth	3/25	325/17910	0.0101304507332976	0.0334590239008208	0.0153946805064937	PPARA/MAPK1/MAPK14	3	BP
GO:0009892	negative regulation of metabolic process	10/25	3321/17910	0.0102098887309602	0.0336704958887395	0.0154919799286087	TBK1/PRKCA/SIRT2/PPARA/EGFR/FABP4/MDM2/TLR4/KDM5C/MAPK14	10	BP
GO:0042035	regulation of cytokine biosynthetic process	2/25	110/17910	0.0102267828220671	0.0336704958887395	0.0154919799286087	TBK1/TLR4	2	BP
GO:1901566	organonitrogen compound biosynthetic process	7/25	1819/17910	0.0102375537606274	0.0336704958887395	0.0154919799286087	TBK1/PPARA/EGFR/NFE2L2/DHODH/TLR4/MAPK1	7	BP
GO:0044703	multi-organism reproductive process	5/25	980/17910	0.0103247263499809	0.0339096404631726	0.015602011659635	BRD2/SIRT2/BRDT/DHODH/MAPK1	5	BP
GO:0046677	response to antibiotic	3/25	328/17910	0.0103858959867243	0.0340628336907251	0.015672496704295	MDM2/NFE2L2/KDM6B	3	BP
GO:0014897	striated muscle hypertrophy	2/25	111/17910	0.0104055777960867	0.0340797205751724	0.0156802664524977	PRKCA/PPARA	2	BP
GO:0008645	hexose transmembrane transport	2/25	112/17910	0.0105857650384023	0.0346215049024455	0.0159295443945715	NFE2L2/MAPK14	2	BP
GO:0006869	lipid transport	3/25	332/17910	0.0107323325894814	0.0350519776077075	0.0161276072485244	PPARA/FABP4/ABCC1	3	BP
GO:0014896	muscle hypertrophy	2/25	113/17910	0.0107673406390629	0.0351174044486822	0.0161577104970931	PRKCA/PPARA	2	BP
GO:0048699	generation of neurons	6/25	1398/17910	0.0109033225650562	0.0351423067006118	0.0161691681598596	PRKCA/SIRT2/EGFR/MDM2/NFE2L2/MAPK1	6	BP
GO:0009116	nucleoside metabolic process	2/25	114/17910	0.0109503006955601	0.0351423067006118	0.0161691681598596	DHODH/AHCY	2	BP
GO:0015749	monosaccharide transmembrane transport	2/25	114/17910	0.0109503006955601	0.0351423067006118	0.0161691681598596	NFE2L2/MAPK14	2	BP
GO:0042752	regulation of circadian rhythm	2/25	114/17910	0.0109503006955601	0.0351423067006118	0.0161691681598596	PPARA/MAPK8	2	BP
GO:0051193	regulation of cofactor metabolic process	2/25	114/17910	0.0109503006955601	0.0351423067006118	0.0161691681598596	PPARA/NFE2L2	2	BP
GO:1901222	regulation of NIK/NF-kappaB signaling	2/25	114/17910	0.0109503006955601	0.0351423067006118	0.0161691681598596	EGFR/TLR4	2	BP
GO:0015889	cobalamin transport	1/25	8/17910	0.0111147029645964	0.0351423067006118	0.0161691681598596	ABCC1	1	BP
GO:0031666	positive regulation of lipopolysaccharide-mediated signaling pathway	1/25	8/17910	0.0111147029645964	0.0351423067006118	0.0161691681598596	PRKCA	1	BP
GO:0034127	regulation of MyD88-independent toll-like receptor signaling pathway	1/25	8/17910	0.0111147029645964	0.0351423067006118	0.0161691681598596	TLR4	1	BP
GO:0034351	negative regulation of glial cell apoptotic process	1/25	8/17910	0.0111147029645964	0.0351423067006118	0.0161691681598596	PRKCA	1	BP
GO:0034720	histone H3-K4 demethylation	1/25	8/17910	0.0111147029645964	0.0351423067006118	0.0161691681598596	KDM5C	1	BP
GO:0034983	peptidyl-lysine deacetylation	1/25	8/17910	0.0111147029645964	0.0351423067006118	0.0161691681598596	SIRT2	1	BP
GO:0045348	positive regulation of MHC class II biosynthetic process	1/25	8/17910	0.0111147029645964	0.0351423067006118	0.0161691681598596	TLR4	1	BP
GO:0045416	positive regulation of interleukin-8 biosynthetic process	1/25	8/17910	0.0111147029645964	0.0351423067006118	0.0161691681598596	TLR4	1	BP
GO:0070444	oligodendrocyte progenitor proliferation	1/25	8/17910	0.0111147029645964	0.0351423067006118	0.0161691681598596	SIRT2	1	BP
GO:0070445	regulation of oligodendrocyte progenitor proliferation	1/25	8/17910	0.0111147029645964	0.0351423067006118	0.0161691681598596	SIRT2	1	BP
GO:0071499	cellular response to laminar fluid shear stress	1/25	8/17910	0.0111147029645964	0.0351423067006118	0.0161691681598596	NFE2L2	1	BP
GO:0090045	positive regulation of deacetylase activity	1/25	8/17910	0.0111147029645964	0.0351423067006118	0.0161691681598596	MAPK8	1	BP
GO:0090400	stress-induced premature senescence	1/25	8/17910	0.0111147029645964	0.0351423067006118	0.0161691681598596	MAPK14	1	BP
GO:1900425	negative regulation of defense response to bacterium	1/25	8/17910	0.0111147029645964	0.0351423067006118	0.0161691681598596	SIRT2	1	BP
GO:1901533	negative regulation of hematopoietic progenitor cell differentiation	1/25	8/17910	0.0111147029645964	0.0351423067006118	0.0161691681598596	NFE2L2	1	BP
GO:1903431	positive regulation of cell maturation	1/25	8/17910	0.0111147029645964	0.0351423067006118	0.0161691681598596	SIRT2	1	BP
GO:0043620	regulation of DNA-templated transcription in response to stress	2/25	115/17910	0.0111346413128165	0.0351423067006118	0.0161691681598596	SIRT2/NFE2L2	2	BP
GO:0051153	regulation of striated muscle cell differentiation	2/25	115/17910	0.0111346413128165	0.0351423067006118	0.0161691681598596	PPARA/MAPK14	2	BP
GO:0007166	cell surface receptor signaling pathway	9/25	2831/17910	0.0111605471393525	0.0351767245185237	0.016185003986752	TBK1/PRKCA/SIRT2/EGFR/FLT3/TLR4/MAPK8/MAPK1/MAPK14	9	BP
GO:0034219	carbohydrate transmembrane transport	2/25	116/17910	0.011320358603173	0.0356325381536118	0.0163947263415788	NFE2L2/MAPK14	2	BP
GO:0048666	neuron development	5/25	1003/17910	0.0113473776786056	0.0356689437225766	0.0164114767436386	PRKCA/EGFR/MDM2/NFE2L2/MAPK1	5	BP
GO:0044270	cellular nitrogen compound catabolic process	4/25	642/17910	0.011362345825486	0.0356689437225766	0.0164114767436386	PRKCA/PPARA/AHCY/MAPK14	4	BP
GO:0002761	regulation of myeloid leukocyte differentiation	2/25	117/17910	0.0115074486863782	0.0360279935508102	0.0165766775399306	PRKCA/TLR4	2	BP
GO:1900180	regulation of protein localization to nucleus	2/25	117/17910	0.0115074486863782	0.0360279935508102	0.0165766775399306	MAPK1/MAPK14	2	BP
GO:0001701	in utero embryonic development	3/25	342/17910	0.0116277993174476	0.0363562525325529	0.0167277112987843	EGFR/KEAP1/MAPK1	3	BP
GO:0044257	cellular protein catabolic process	4/25	648/17910	0.0117277613019101	0.036619973705698	0.0168490508577446	SIRT2/MDM2/NFE2L2/KEAP1	4	BP
GO:0003006	developmental process involved in reproduction	4/25	649/17910	0.0117893994846005	0.0367634864247184	0.0169150818473062	SIRT2/EGFR/MAPK1/MAPK14	4	BP
GO:0004713	protein tyrosine kinase activity	2/25	120/16967	0.0133818802434332	0.0368471713908243	0.0169156965809952	EGFR/FLT3	2	MF
GO:0005102	signaling receptor binding	6/25	1386/16967	0.0134727542970855	0.0368471713908243	0.0169156965809952	PRKCA/EGFR/FABP4/MDM2/FLT3/TLR4	6	MF
GO:0033135	regulation of peptidyl-serine phosphorylation	2/25	119/17910	0.0118857317472916	0.0370146626127474	0.0170306493897727	TBK1/EGFR	2	BP
GO:0042089	cytokine biosynthetic process	2/25	120/17910	0.0120769170014253	0.0374560643752758	0.0172337407629481	TBK1/TLR4	2	BP
GO:0051101	regulation of DNA binding	2/25	120/17910	0.0120769170014253	0.0374560643752758	0.0172337407629481	SIRT2/MAPK8	2	BP
GO:1905477	positive regulation of protein localization to membrane	2/25	120/17910	0.0120769170014253	0.0374560643752758	0.0172337407629481	EGFR/MAPK8	2	BP
GO:0070997	neuron death	3/25	347/17910	0.0120913606533406	0.0374560643752758	0.0172337407629481	TBK1/PPARA/TLR4	3	BP
GO:0019439	aromatic compound catabolic process	4/25	655/17910	0.0121636671920644	0.0376303424345529	0.0173139270543897	PRKCA/PPARA/AHCY/MAPK14	4	BP
GO:0042107	cytokine metabolic process	2/25	121/17910	0.0122694596012351	0.0377607655703117	0.0173739354548623	TBK1/TLR4	2	BP
GO:0043500	muscle adaptation	2/25	121/17910	0.0122694596012351	0.0377607655703117	0.0173739354548623	PRKCA/PPARA	2	BP
GO:0055007	cardiac muscle cell differentiation	2/25	121/17910	0.0122694596012351	0.0377607655703117	0.0173739354548623	PPARA/KDM6B	2	BP
GO:0002934	desmosome organization	1/25	9/17910	0.0124956733827556	0.0377607655703117	0.0173739354548623	PRKCA	1	BP
GO:0032627	interleukin-23 production	1/25	9/17910	0.0124956733827556	0.0377607655703117	0.0173739354548623	TLR4	1	BP
GO:0032667	regulation of interleukin-23 production	1/25	9/17910	0.0124956733827556	0.0377607655703117	0.0173739354548623	TLR4	1	BP
GO:0042473	outer ear morphogenesis	1/25	9/17910	0.0124956733827556	0.0377607655703117	0.0173739354548623	MAPK1	1	BP
GO:0060281	regulation of oocyte development	1/25	9/17910	0.0124956733827556	0.0377607655703117	0.0173739354548623	SIRT2	1	BP
GO:0060586	multicellular organismal iron ion homeostasis	1/25	9/17910	0.0124956733827556	0.0377607655703117	0.0173739354548623	SLC40A1	1	BP
GO:0060907	positive regulation of macrophage cytokine production	1/25	9/17910	0.0124956733827556	0.0377607655703117	0.0173739354548623	TLR4	1	BP
GO:0070424	regulation of nucleotide-binding oligomerization domain containing signaling pathway	1/25	9/17910	0.0124956733827556	0.0377607655703117	0.0173739354548623	TLR4	1	BP
GO:0070933	histone H4 deacetylation	1/25	9/17910	0.0124956733827556	0.0377607655703117	0.0173739354548623	SIRT2	1	BP
GO:0097011	cellular response to granulocyte macrophage colony-stimulating factor stimulus	1/25	9/17910	0.0124956733827556	0.0377607655703117	0.0173739354548623	MAPK1	1	BP
GO:0097012	response to granulocyte macrophage colony-stimulating factor	1/25	9/17910	0.0124956733827556	0.0377607655703117	0.0173739354548623	MAPK1	1	BP
GO:0098792	xenophagy	1/25	9/17910	0.0124956733827556	0.0377607655703117	0.0173739354548623	TBK1	1	BP
GO:1903069	regulation of ER-associated ubiquitin-dependent protein catabolic process	1/25	9/17910	0.0124956733827556	0.0377607655703117	0.0173739354548623	NFE2L2	1	BP
GO:1905879	regulation of oogenesis	1/25	9/17910	0.0124956733827556	0.0377607655703117	0.0173739354548623	SIRT2	1	BP
GO:2001182	regulation of interleukin-12 secretion	1/25	9/17910	0.0124956733827556	0.0377607655703117	0.0173739354548623	MAPK14	1	BP
GO:0032479	regulation of type I interferon production	2/25	123/17910	0.0126586014716457	0.0382038873243363	0.0175778182055638	TBK1/TLR4	2	BP
GO:0010631	epithelial cell migration	3/25	354/17910	0.0127581848156245	0.038454940093367	0.0176933289622719	PRKCA/NFE2L2/NR4A1	3	BP
GO:0050776	regulation of immune response	5/25	1033/17910	0.0127842877925143	0.0384841525974917	0.0177067697957262	TBK1/TLR4/MAPK8/MAPK1/MAPK14	5	BP
GO:0003158	endothelium development	2/25	124/17910	0.0128551930774574	0.0385984990609955	0.0177593812310719	SLC40A1/KDM6B	2	BP
GO:0042177	negative regulation of protein catabolic process	2/25	124/17910	0.0128551930774574	0.0385984990609955	0.0177593812310719	SIRT2/EGFR	2	BP
GO:0004012	phospholipid-translocating ATPase activity	1/25	10/16967	0.0146410280110683	0.0386455041687499	0.0177412701725307	ABCC1	1	MF
GO:0016801	hydrolase activity, acting on ether bonds	1/25	10/16967	0.0146410280110683	0.0386455041687499	0.0177412701725307	AHCY	1	MF
GO:0042975	peroxisome proliferator activated receptor binding	1/25	10/16967	0.0146410280110683	0.0386455041687499	0.0177412701725307	MDM2	1	MF
GO:0040008	regulation of growth	4/25	668/17910	0.0130009059216164	0.038986092565461	0.0179377151294344	PPARA/EGFR/MAPK1/MAPK14	4	BP
GO:0090132	epithelium migration	3/25	357/17910	0.0130503627420285	0.038993098229248	0.0179409384737871	PRKCA/NFE2L2/NR4A1	3	BP
GO:0032606	type I interferon production	2/25	125/17910	0.0130531266993431	0.038993098229248	0.0179409384737871	TBK1/TLR4	2	BP
GO:0051170	import into nucleus	2/25	125/17910	0.0130531266993431	0.038993098229248	0.0179409384737871	MAPK1/MAPK14	2	BP
GO:0048514	blood vessel morphogenesis	4/25	670/17910	0.013132937181657	0.0391816001157578	0.0180276692261931	PRKCA/NFE2L2/NR4A1/MAPK14	4	BP
GO:0042692	muscle cell differentiation	3/25	359/17910	0.0132472865241129	0.0394376580417125	0.0181454828830683	PPARA/KDM6B/MAPK14	3	BP
GO:0060359	response to ammonium ion	2/25	126/17910	0.0132523985231853	0.0394376580417125	0.0181454828830683	MDM2/MAPK1	2	BP
GO:0009165	nucleotide biosynthetic process	3/25	360/17910	0.0133463908976801	0.0396670299810643	0.0182510181710654	PPARA/DHODH/MAPK1	3	BP
GO:0090130	tissue migration	3/25	363/17910	0.0136462775869375	0.0404681442780407	0.0186196152552987	PRKCA/NFE2L2/NR4A1	3	BP
GO:1901293	nucleoside phosphate biosynthetic process	3/25	365/17910	0.0138483496495787	0.0404681442780407	0.0186196152552987	PPARA/DHODH/MAPK1	3	BP
GO:0010595	positive regulation of endothelial cell migration	2/25	129/17910	0.0138582051745457	0.0404681442780407	0.0186196152552987	PRKCA/NFE2L2	2	BP
GO:0006222	UMP biosynthetic process	1/25	10/17910	0.0138747923238997	0.0404681442780407	0.0186196152552987	DHODH	1	BP
GO:0009173	pyrimidine ribonucleoside monophosphate metabolic process	1/25	10/17910	0.0138747923238997	0.0404681442780407	0.0186196152552987	DHODH	1	BP
GO:0009174	pyrimidine ribonucleoside monophosphate biosynthetic process	1/25	10/17910	0.0138747923238997	0.0404681442780407	0.0186196152552987	DHODH	1	BP
GO:0010749	regulation of nitric oxide mediated signal transduction	1/25	10/17910	0.0138747923238997	0.0404681442780407	0.0186196152552987	EGFR	1	BP
GO:0032000	positive regulation of fatty acid beta-oxidation	1/25	10/17910	0.0138747923238997	0.0404681442780407	0.0186196152552987	PPARA	1	BP
GO:0032429	regulation of phospholipase A2 activity	1/25	10/17910	0.0138747923238997	0.0404681442780407	0.0186196152552987	EGFR	1	BP
GO:0034350	regulation of glial cell apoptotic process	1/25	10/17910	0.0138747923238997	0.0404681442780407	0.0186196152552987	PRKCA	1	BP
GO:0046049	UMP metabolic process	1/25	10/17910	0.0138747923238997	0.0404681442780407	0.0186196152552987	DHODH	1	BP
GO:0060439	trachea morphogenesis	1/25	10/17910	0.0138747923238997	0.0404681442780407	0.0186196152552987	MAPK1	1	BP
GO:0071281	cellular response to iron ion	1/25	10/17910	0.0138747923238997	0.0404681442780407	0.0186196152552987	SLC40A1	1	BP
GO:0090336	positive regulation of brown fat cell differentiation	1/25	10/17910	0.0138747923238997	0.0404681442780407	0.0186196152552987	MAPK14	1	BP
GO:1903800	positive regulation of production of miRNAs involved in gene silencing by miRNA	1/25	10/17910	0.0138747923238997	0.0404681442780407	0.0186196152552987	EGFR	1	BP
GO:0010876	lipid localization	3/25	366/17910	0.0139500308325284	0.040637046338235	0.018697328020061	PPARA/FABP4/ABCC1	3	BP
GO:0051098	regulation of binding	3/25	368/17910	0.0141546849185142	0.0411820547567195	0.0189480893841937	SIRT2/PPARA/MAPK8	3	BP
GO:0050678	regulation of epithelial cell proliferation	3/25	369/17910	0.014257658378041	0.0413598220971276	0.0190298811130315	PRKCA/EGFR/NR4A1	3	BP
GO:0042770	signal transduction in response to DNA damage	2/25	131/17910	0.0142686976872393	0.0413598220971276	0.0190298811130315	MDM2/MAPK14	2	BP
GO:0045598	regulation of fat cell differentiation	2/25	131/17910	0.0142686976872393	0.0413598220971276	0.0190298811130315	SIRT2/MAPK14	2	BP
GO:0050715	positive regulation of cytokine secretion	2/25	132/17910	0.0144759190337509	0.0418570038645447	0.0192586371725545	TLR4/MAPK14	2	BP
GO:1901657	glycosyl compound metabolic process	2/25	132/17910	0.0144759190337509	0.0418570038645447	0.0192586371725545	DHODH/AHCY	2	BP
GO:0008097	5S rRNA binding	1/25	11/16967	0.0160937598798967	0.0419917642843282	0.0192774619251031	MDM2	1	MF
GO:0000077	DNA damage checkpoint	2/25	133/17910	0.0146844520868533	0.0424076849059987	0.0195120085416446	MDM2/MAPK14	2	BP
GO:0019904	protein domain specific binding	4/25	680/16967	0.016545821800623	0.0426806994175161	0.019593736342843	PPARA/MDM2/NFE2L2/KEAP1	4	MF
GO:0018205	peptidyl-lysine modification	3/25	376/17910	0.0149905641368614	0.0432384660528168	0.0198942555062898	SIRT2/BRD4/MDM2	3	BP
GO:0002328	pro-B cell differentiation	1/25	11/17910	0.015252062167023	0.0433528312505078	0.0199468755613379	FLT3	1	BP
GO:0002730	regulation of dendritic cell cytokine production	1/25	11/17910	0.015252062167023	0.0433528312505078	0.0199468755613379	TLR4	1	BP
GO:0032490	detection of molecule of bacterial origin	1/25	11/17910	0.015252062167023	0.0433528312505078	0.0199468755613379	TLR4	1	BP
GO:0043619	regulation of transcription from RNA polymerase II promoter in response to oxidative stress	1/25	11/17910	0.015252062167023	0.0433528312505078	0.0199468755613379	NFE2L2	1	BP
GO:0060340	positive regulation of type I interferon-mediated signaling pathway	1/25	11/17910	0.015252062167023	0.0433528312505078	0.0199468755613379	TBK1	1	BP
GO:0060992	response to fungicide	1/25	11/17910	0.015252062167023	0.0433528312505078	0.0199468755613379	KDM6B	1	BP
GO:0061307	cardiac neural crest cell differentiation involved in heart development	1/25	11/17910	0.015252062167023	0.0433528312505078	0.0199468755613379	MAPK1	1	BP
GO:0061308	cardiac neural crest cell development involved in heart development	1/25	11/17910	0.015252062167023	0.0433528312505078	0.0199468755613379	MAPK1	1	BP
GO:0072584	caveolin-mediated endocytosis	1/25	11/17910	0.015252062167023	0.0433528312505078	0.0199468755613379	MAPK1	1	BP
GO:0072610	interleukin-12 secretion	1/25	11/17910	0.015252062167023	0.0433528312505078	0.0199468755613379	MAPK14	1	BP
GO:0090042	tubulin deacetylation	1/25	11/17910	0.015252062167023	0.0433528312505078	0.0199468755613379	SIRT2	1	BP
GO:0140052	cellular response to oxidised low-density lipoprotein particle stimulus	1/25	11/17910	0.015252062167023	0.0433528312505078	0.0199468755613379	TLR4	1	BP
GO:1903530	regulation of secretion by cell	4/25	703/17910	0.0154379862521799	0.0438096444967755	0.0201570578427538	PRKCA/EGFR/TLR4/MAPK14	4	BP
GO:0045892	negative regulation of transcription, DNA-templated	5/25	1083/17910	0.0154501390186922	0.0438096444967755	0.0201570578427538	SIRT2/PPARA/FABP4/MDM2/KDM5C	5	BP
GO:1903532	positive regulation of secretion by cell	3/25	381/17910	0.0155270567993612	0.0439344557201777	0.0202144841715552	EGFR/TLR4/MAPK14	3	BP
GO:0015718	monocarboxylic acid transport	2/25	137/17910	0.0155316263505447	0.0439344557201777	0.0202144841715552	PPARA/FABP4	2	BP
GO:0035259	glucocorticoid receptor binding	1/25	12/16967	0.0175444355111187	0.0442509651224883	0.0203146095391901	FLT3	1	MF
GO:0070403	NAD+ binding	1/25	12/16967	0.0175444355111187	0.0442509651224883	0.0203146095391901	SIRT2	1	MF
GO:0002684	positive regulation of immune system process	5/25	1087/17910	0.0156785456345995	0.0442756855836268	0.020371485904261	TBK1/PRKCA/TLR4/MAPK1/MAPK14	5	BP
GO:0002700	regulation of production of molecular mediator of immune response	2/25	138/17910	0.0157466617384839	0.0442756855836268	0.020371485904261	TLR4/MAPK14	2	BP
GO:0030879	mammary gland development	2/25	138/17910	0.0157466617384839	0.0442756855836268	0.020371485904261	DHODH/MAPK1	2	BP
GO:0031056	regulation of histone modification	2/25	138/17910	0.0157466617384839	0.0442756855836268	0.020371485904261	BRD4/MAPK8	2	BP
GO:0044344	cellular response to fibroblast growth factor stimulus	2/25	138/17910	0.0157466617384839	0.0442756855836268	0.020371485904261	NR4A1/MAPK1	2	BP
GO:0010942	positive regulation of cell death	4/25	710/17910	0.0159580904669688	0.0447765587528042	0.0206019403979909	SIRT2/DHODH/TLR4/MAPK8	4	BP
GO:0051384	response to glucocorticoid	2/25	139/17910	0.0159629864039848	0.0447765587528042	0.0206019403979909	EGFR/FLT3	2	BP
GO:0017038	protein import	2/25	140/17910	0.0161805966339311	0.0452786385519911	0.0208329500688097	MAPK1/MAPK14	2	BP
GO:0034250	positive regulation of cellular amide metabolic process	2/25	140/17910	0.0161805966339311	0.0452786385519911	0.0208329500688097	NFE2L2/MAPK1	2	BP
GO:0044092	negative regulation of molecular function	5/25	1096/17910	0.016200859113364	0.0452813046732284	0.0208341767658216	PPARA/FABP4/MDM2/KEAP1/MAPK8	5	BP
GO:0001503	ossification	3/25	388/17910	0.0162963942804057	0.0453388988381548	0.020860676157158	EGFR/MAPK1/MAPK14	3	BP
GO:0031570	DNA integrity checkpoint	2/25	141/17910	0.016399488722335	0.0453388988381548	0.020860676157158	MDM2/MAPK14	2	BP
GO:0022407	regulation of cell-cell adhesion	3/25	389/17910	0.0164080413891668	0.0453388988381548	0.020860676157158	PRKCA/PPARA/MAPK14	3	BP
GO:0140013	meiotic nuclear division	2/25	142/17910	0.016619658970325	0.0453388988381548	0.020860676157158	SIRT2/BRDT	2	BP
GO:0002371	dendritic cell cytokine production	1/25	12/17910	0.0166274852881932	0.0453388988381548	0.020860676157158	TLR4	1	BP
GO:0007077	mitotic nuclear envelope disassembly	1/25	12/17910	0.0166274852881932	0.0453388988381548	0.020860676157158	PRKCA	1	BP
GO:0010452	histone H3-K36 methylation	1/25	12/17910	0.0166274852881932	0.0453388988381548	0.020860676157158	BRD4	1	BP
GO:0010889	regulation of sequestering of triglyceride	1/25	12/17910	0.0166274852881932	0.0453388988381548	0.020860676157158	PPARA	1	BP
GO:0010960	magnesium ion homeostasis	1/25	12/17910	0.0166274852881932	0.0453388988381548	0.020860676157158	EGFR	1	BP
GO:0032968	positive regulation of transcription elongation from RNA polymerase II promoter	1/25	12/17910	0.0166274852881932	0.0453388988381548	0.020860676157158	BRD4	1	BP
GO:0034755	iron ion transmembrane transport	1/25	12/17910	0.0166274852881932	0.0453388988381548	0.020860676157158	SLC40A1	1	BP
GO:0036005	response to macrophage colony-stimulating factor	1/25	12/17910	0.0166274852881932	0.0453388988381548	0.020860676157158	TLR4	1	BP
GO:0036006	cellular response to macrophage colony-stimulating factor stimulus	1/25	12/17910	0.0166274852881932	0.0453388988381548	0.020860676157158	TLR4	1	BP
GO:0045346	regulation of MHC class II biosynthetic process	1/25	12/17910	0.0166274852881932	0.0453388988381548	0.020860676157158	TLR4	1	BP
GO:0045472	response to ether	1/25	12/17910	0.0166274852881932	0.0453388988381548	0.020860676157158	MDM2	1	BP
GO:0045836	positive regulation of meiotic nuclear division	1/25	12/17910	0.0166274852881932	0.0453388988381548	0.020860676157158	SIRT2	1	BP
GO:0051988	regulation of attachment of spindle microtubules to kinetochore	1/25	12/17910	0.0166274852881932	0.0453388988381548	0.020860676157158	SIRT2	1	BP
GO:0097201	negative regulation of transcription from RNA polymerase II promoter in response to stress	1/25	12/17910	0.0166274852881932	0.0453388988381548	0.020860676157158	SIRT2	1	BP
GO:0150065	regulation of deacetylase activity	1/25	12/17910	0.0166274852881932	0.0453388988381548	0.020860676157158	MAPK8	1	BP
GO:1900402	regulation of carbohydrate metabolic process by regulation of transcription from RNA polymerase II promoter	1/25	12/17910	0.0166274852881932	0.0453388988381548	0.020860676157158	PPARA	1	BP
GO:2000121	regulation of removal of superoxide radicals	1/25	12/17910	0.0166274852881932	0.0453388988381548	0.020860676157158	NFE2L2	1	BP
GO:0010212	response to ionizing radiation	2/25	144/17910	0.0170638191850936	0.04642071460446	0.0213584255278067	MDM2/MAPK14	2	BP
GO:0045834	positive regulation of lipid metabolic process	2/25	144/17910	0.0170638191850936	0.04642071460446	0.0213584255278067	PPARA/FLT3	2	BP
GO:0048285	organelle fission	3/25	395/17910	0.0170870886511866	0.0464301539826566	0.0213627686375146	SIRT2/BRDT/DHODH	3	BP
GO:0050806	positive regulation of synaptic transmission	2/25	145/17910	0.0172878017896107	0.0468669308631643	0.0215637320770928	EGFR/MAPK1	2	BP
GO:0071774	response to fibroblast growth factor	2/25	145/17910	0.0172878017896107	0.0468669308631643	0.0215637320770928	NR4A1/MAPK1	2	BP
GO:2001233	regulation of apoptotic signaling pathway	3/25	397/17910	0.0173169337089664	0.0468916969370972	0.0215751270836156	MDM2/NFE2L2/MAPK8	3	BP
GO:0010181	FMN binding	1/25	13/16967	0.0189930576940863	0.0470092566743808	0.0215808783248954	DHODH	1	MF
GO:0001228	DNA-binding transcription activator activity, RNA polymerase II-specific	3/25	390/16967	0.0190522097534935	0.0470092566743808	0.0215808783248954	PPARA/NFE2L2/NR4A1	3	MF
GO:0051248	negative regulation of protein metabolic process	5/25	1116/17910	0.0174036897396886	0.0470722634827793	0.0216582067421609	SIRT2/EGFR/FABP4/MDM2/TLR4	5	BP
GO:0061024	membrane organization	4/25	730/17910	0.0175054424399262	0.0472929291723812	0.0217597362368716	PRKCA/EGFR/ABCC1/MAPK8	4	BP
GO:0032386	regulation of intracellular transport	3/25	400/17910	0.017664983883459	0.0474297699123718	0.0218226974122685	MDM2/MAPK1/MAPK14	3	BP
GO:0002224	toll-like receptor signaling pathway	2/25	147/17910	0.0177395536403081	0.0474297699123718	0.0218226974122685	TBK1/TLR4	2	BP
GO:0008643	carbohydrate transport	2/25	148/17910	0.0179673155666202	0.0474297699123718	0.0218226974122685	NFE2L2/MAPK14	2	BP
GO:0006206	pyrimidine nucleobase metabolic process	1/25	13/17910	0.018001064060559	0.0474297699123718	0.0218226974122685	MAPK1	1	BP
GO:0007494	midgut development	1/25	13/17910	0.018001064060559	0.0474297699123718	0.0218226974122685	EGFR	1	BP
GO:0009130	pyrimidine nucleoside monophosphate biosynthetic process	1/25	13/17910	0.018001064060559	0.0474297699123718	0.0218226974122685	DHODH	1	BP
GO:0010745	negative regulation of macrophage derived foam cell differentiation	1/25	13/17910	0.018001064060559	0.0474297699123718	0.0218226974122685	PPARA	1	BP
GO:0032096	negative regulation of response to food	1/25	13/17910	0.018001064060559	0.0474297699123718	0.0218226974122685	PPARA	1	BP
GO:0032099	negative regulation of appetite	1/25	13/17910	0.018001064060559	0.0474297699123718	0.0218226974122685	PPARA	1	BP
GO:0045342	MHC class II biosynthetic process	1/25	13/17910	0.018001064060559	0.0474297699123718	0.0218226974122685	TLR4	1	BP
GO:0045820	negative regulation of glycolytic process	1/25	13/17910	0.018001064060559	0.0474297699123718	0.0218226974122685	PPARA	1	BP
GO:0048308	organelle inheritance	1/25	13/17910	0.018001064060559	0.0474297699123718	0.0218226974122685	MAPK1	1	BP
GO:0048313	Golgi inheritance	1/25	13/17910	0.018001064060559	0.0474297699123718	0.0218226974122685	MAPK1	1	BP
GO:0050872	white fat cell differentiation	1/25	13/17910	0.018001064060559	0.0474297699123718	0.0218226974122685	FABP4	1	BP
GO:0061029	eyelid development in camera-type eye	1/25	13/17910	0.018001064060559	0.0474297699123718	0.0218226974122685	EGFR	1	BP
GO:0061052	negative regulation of cell growth involved in cardiac muscle cell development	1/25	13/17910	0.018001064060559	0.0474297699123718	0.0218226974122685	PPARA	1	BP
GO:0061469	regulation of type B pancreatic cell proliferation	1/25	13/17910	0.018001064060559	0.0474297699123718	0.0218226974122685	NR4A1	1	BP
GO:0070431	nucleotide-binding oligomerization domain containing 2 signaling pathway	1/25	13/17910	0.018001064060559	0.0474297699123718	0.0218226974122685	TLR4	1	BP
GO:0071285	cellular response to lithium ion	1/25	13/17910	0.018001064060559	0.0474297699123718	0.0218226974122685	FABP4	1	BP
GO:0071872	cellular response to epinephrine stimulus	1/25	13/17910	0.018001064060559	0.0474297699123718	0.0218226974122685	SIRT2	1	BP
GO:0098543	detection of other organism	1/25	13/17910	0.018001064060559	0.0474297699123718	0.0218226974122685	TLR4	1	BP
GO:1902894	negative regulation of pri-miRNA transcription by RNA polymerase II	1/25	13/17910	0.018001064060559	0.0474297699123718	0.0218226974122685	PPARA	1	BP
GO:0060322	head development	4/25	738/17910	0.0181501145352261	0.0477688199608364	0.021978696200138	SIRT2/EGFR/KDM6B/MAPK1	4	BP
GO:0017136	NAD-dependent histone deacetylase activity	1/25	14/16967	0.0204396292145329	0.0478329467185461	0.0219590156509903	SIRT2	1	MF
GO:0031624	ubiquitin conjugating enzyme binding	1/25	14/16967	0.0204396292145329	0.0478329467185461	0.0219590156509903	PPARA	1	MF
GO:0035173	histone kinase activity	1/25	14/16967	0.0204396292145329	0.0478329467185461	0.0219590156509903	PRKCA	1	MF
GO:0036041	long-chain fatty acid binding	1/25	14/16967	0.0204396292145329	0.0478329467185461	0.0219590156509903	FABP4	1	MF
GO:0048038	quinone binding	1/25	14/16967	0.0204396292145329	0.0478329467185461	0.0219590156509903	DHODH	1	MF
GO:0055086	nucleobase-containing small molecule metabolic process	4/25	740/17910	0.0183136011996469	0.0481450614497445	0.0221518069738472	PPARA/DHODH/AHCY/MAPK1	4	BP
GO:0071705	nitrogen compound transport	7/25	2035/17910	0.0183640550498284	0.0482236384007251	0.0221879606601922	PRKCA/EGFR/MDM2/TLR4/ABCC1/MAPK1/MAPK14	7	BP
GO:0043900	regulation of multi-organism process	3/25	408/17910	0.0186124081878458	0.0488211378081637	0.0224628734163922	TBK1/PRKCA/SIRT2	3	BP
GO:1903046	meiotic cell cycle process	2/25	151/17910	0.0186581015779845	0.0488863108384064	0.0224928598852504	SIRT2/BRDT	2	BP
GO:1903507	negative regulation of nucleic acid-templated transcription	5/25	1137/17910	0.0187303096237127	0.0489726244813323	0.0225325732660153	SIRT2/PPARA/FABP4/MDM2/KDM5C	5	BP
GO:0051047	positive regulation of secretion	3/25	409/17910	0.0187328120084244	0.0489726244813323	0.0225325732660153	EGFR/TLR4/MAPK14	3	BP
GO:1902679	negative regulation of RNA biosynthetic process	5/25	1139/17910	0.0188601043127142	0.0492504951150498	0.0226604230694315	SIRT2/PPARA/FABP4/MDM2/KDM5C	5	BP
GO:1903707	negative regulation of hemopoiesis	2/25	152/17910	0.0188908515414646	0.0492759141988148	0.0226721185293615	NFE2L2/TLR4	2	BP
GO:0030099	myeloid cell differentiation	3/25	411/17910	0.0189749384871208	0.0494402563914424	0.0227477332740337	PRKCA/TLR4/MAPK14	3	BP
GO:0009129	pyrimidine nucleoside monophosphate metabolic process	1/25	14/17910	0.0193728008543498	0.0497903951945439	0.0229088340587622	DHODH	1	BP
GO:0010885	regulation of cholesterol storage	1/25	14/17910	0.0193728008543498	0.0497903951945439	0.0229088340587622	PPARA	1	BP
GO:0010935	regulation of macrophage cytokine production	1/25	14/17910	0.0193728008543498	0.0497903951945439	0.0229088340587622	TLR4	1	BP
GO:0045651	positive regulation of macrophage differentiation	1/25	14/17910	0.0193728008543498	0.0497903951945439	0.0229088340587622	PRKCA	1	BP
GO:0051770	positive regulation of nitric-oxide synthase biosynthetic process	1/25	14/17910	0.0193728008543498	0.0497903951945439	0.0229088340587622	TLR4	1	BP
GO:0051775	response to redox state	1/25	14/17910	0.0193728008543498	0.0497903951945439	0.0229088340587622	SIRT2	1	BP
GO:0070166	enamel mineralization	1/25	14/17910	0.0193728008543498	0.0497903951945439	0.0229088340587622	PPARA	1	BP
GO:0071391	cellular response to estrogen stimulus	1/25	14/17910	0.0193728008543498	0.0497903951945439	0.0229088340587622	MDM2	1	BP
GO:0106070	regulation of adenylate cyclase-activating G protein-coupled receptor signaling pathway	1/25	14/17910	0.0193728008543498	0.0497903951945439	0.0229088340587622	PRKCA	1	BP
GO:1903351	cellular response to dopamine	1/25	14/17910	0.0193728008543498	0.0497903951945439	0.0229088340587622	MAPK1	1	BP
GO:1905050	positive regulation of metallopeptidase activity	1/25	14/17910	0.0193728008543498	0.0497903951945439	0.0229088340587622	MAPK14	1	BP
GO:0046903	secretion	6/25	1584/17910	0.0193735866381227	0.0497903951945439	0.0229088340587622	PRKCA/EGFR/DHODH/TLR4/MAPK1/MAPK14	6	BP
GO:0033043	regulation of organelle organization	5/25	1147/17910	0.0193853436301145	0.0497903951945439	0.0229088340587622	SIRT2/BRD4/DHODH/MAPK8/MAPK1	5	BP
GO:0001933	negative regulation of protein phosphorylation	3/25	415/17910	0.0194644706774037	0.0499389318802096	0.0229771766029469	SIRT2/FABP4/TLR4	3	BP
GO:0031960	response to corticosteroid	2/25	155/17910	0.0195965146121963	0.0502227614924595	0.0231077681650863	EGFR/FLT3	2	BP
GO:0051046	regulation of secretion	4/25	757/17910	0.0197409785278743	0.0505377670828224	0.0232527039658368	PRKCA/EGFR/TLR4/MAPK14	4	BP
GO:0034979	NAD-dependent protein deacetylase activity	1/25	15/16967	0.0218841528545752	0.0506908438570263	0.0232710110913313	SIRT2	1	MF
GO:0006338	chromatin remodeling	2/25	156/17910	0.0198341946712417	0.0507210321745494	0.0233370252402259	BRDT/KDM6B	2	BP
GO:0003690	double-stranded DNA binding	4/25	744/16967	0.0222685137132524	0.051060127403114	0.023440540750792	PPARA/EGFR/NFE2L2/MAPK1	4	MF
GO:0002244	hematopoietic progenitor cell differentiation	2/25	158/17910	0.0203132217712208	0.0515271471361168	0.0237079231576792	NFE2L2/FLT3	2	BP
GO:0043488	regulation of mRNA stability	2/25	158/17910	0.0203132217712208	0.0515271471361168	0.0237079231576792	PRKCA/MAPK14	2	BP
GO:0043535	regulation of blood vessel endothelial cell migration	2/25	158/17910	0.0203132217712208	0.0515271471361168	0.0237079231576792	PRKCA/NFE2L2	2	BP
GO:0048732	gland development	3/25	422/17910	0.0203381109547814	0.0515271471361168	0.0237079231576792	EGFR/DHODH/MAPK1	3	BP
GO:0010564	regulation of cell cycle process	4/25	764/17910	0.0203484946095815	0.0515271471361168	0.0237079231576792	SIRT2/EGFR/BRD4/MDM2	4	BP
GO:0001816	cytokine production	4/25	765/17910	0.0204362305199738	0.0515271471361168	0.0237079231576792	TBK1/FABP4/TLR4/MAPK14	4	BP
GO:0010759	positive regulation of macrophage chemotaxis	1/25	15/17910	0.0207426980368846	0.0515271471361168	0.0237079231576792	MAPK14	1	BP
GO:0030730	sequestering of triglyceride	1/25	15/17910	0.0207426980368846	0.0515271471361168	0.0237079231576792	PPARA	1	BP
GO:0030812	negative regulation of nucleotide catabolic process	1/25	15/17910	0.0207426980368846	0.0515271471361168	0.0237079231576792	PPARA	1	BP
GO:0032105	negative regulation of response to extracellular stimulus	1/25	15/17910	0.0207426980368846	0.0515271471361168	0.0237079231576792	PPARA	1	BP
GO:0032108	negative regulation of response to nutrient levels	1/25	15/17910	0.0207426980368846	0.0515271471361168	0.0237079231576792	PPARA	1	BP
GO:0034349	glial cell apoptotic process	1/25	15/17910	0.0207426980368846	0.0515271471361168	0.0237079231576792	PRKCA	1	BP
GO:0034616	response to laminar fluid shear stress	1/25	15/17910	0.0207426980368846	0.0515271471361168	0.0237079231576792	NFE2L2	1	BP
GO:0042535	positive regulation of tumor necrosis factor biosynthetic process	1/25	15/17910	0.0207426980368846	0.0515271471361168	0.0237079231576792	TLR4	1	BP
GO:0042762	regulation of sulfur metabolic process	1/25	15/17910	0.0207426980368846	0.0515271471361168	0.0237079231576792	NFE2L2	1	BP
GO:0043518	negative regulation of DNA damage response, signal transduction by p53 class mediator	1/25	15/17910	0.0207426980368846	0.0515271471361168	0.0237079231576792	MDM2	1	BP
GO:0045414	regulation of interleukin-8 biosynthetic process	1/25	15/17910	0.0207426980368846	0.0515271471361168	0.0237079231576792	TLR4	1	BP
GO:0046321	positive regulation of fatty acid oxidation	1/25	15/17910	0.0207426980368846	0.0515271471361168	0.0237079231576792	PPARA	1	BP
GO:0048012	hepatocyte growth factor receptor signaling pathway	1/25	15/17910	0.0207426980368846	0.0515271471361168	0.0237079231576792	SIRT2	1	BP
GO:0051198	negative regulation of coenzyme metabolic process	1/25	15/17910	0.0207426980368846	0.0515271471361168	0.0237079231576792	PPARA	1	BP
GO:0070935	3'-UTR-mediated mRNA stabilization	1/25	15/17910	0.0207426980368846	0.0515271471361168	0.0237079231576792	MAPK14	1	BP
GO:1900119	positive regulation of execution phase of apoptosis	1/25	15/17910	0.0207426980368846	0.0515271471361168	0.0237079231576792	SIRT2	1	BP
GO:1901741	positive regulation of myoblast fusion	1/25	15/17910	0.0207426980368846	0.0515271471361168	0.0237079231576792	MAPK14	1	BP
GO:1903350	response to dopamine	1/25	15/17910	0.0207426980368846	0.0515271471361168	0.0237079231576792	MAPK1	1	BP
GO:1903358	regulation of Golgi organization	1/25	15/17910	0.0207426980368846	0.0515271471361168	0.0237079231576792	MAPK1	1	BP
GO:1904294	positive regulation of ERAD pathway	1/25	15/17910	0.0207426980368846	0.0515271471361168	0.0237079231576792	NFE2L2	1	BP
GO:1990000	amyloid fibril formation	1/25	15/17910	0.0207426980368846	0.0515271471361168	0.0237079231576792	MDM2	1	BP
GO:0048608	reproductive structure development	3/25	426/17910	0.0208470375403665	0.0517315376001688	0.0238019643318025	EGFR/MAPK1/MAPK14	3	BP
GO:0004697	protein kinase C activity	1/25	16/16967	0.0233266313927208	0.0519131894720356	0.0238321621040182	PRKCA	1	MF
GO:0033612	receptor serine/threonine kinase binding	1/25	16/16967	0.0233266313927208	0.0519131894720356	0.0238321621040182	MDM2	1	MF
GO:0072509	divalent inorganic cation transmembrane transporter activity	1/25	16/16967	0.0233266313927208	0.0519131894720356	0.0238321621040182	SLC40A1	1	MF
GO:0098609	cell-cell adhesion	4/25	771/17910	0.0209676405203823	0.051975810803696	0.0239143557732189	PRKCA/PPARA/EGFR/MAPK14	4	BP
GO:0061458	reproductive system development	3/25	429/17910	0.0212333687683114	0.0525789332224819	0.0241918557077966	EGFR/MAPK1/MAPK14	3	BP
GO:0051100	negative regulation of binding	2/25	162/17910	0.0212858437176722	0.0526532737531027	0.0242260601938863	PPARA/MAPK8	2	BP
GO:0015711	organic anion transport	3/25	430/17910	0.0213630294382738	0.0527885184749759	0.0242882870325891	PPARA/FABP4/ABCC1	3	BP
GO:0043487	regulation of RNA stability	2/25	163/17910	0.0215320133609767	0.0530941864684441	0.0244289265537673	PRKCA/MAPK14	2	BP
GO:2001242	regulation of intrinsic apoptotic signaling pathway	2/25	163/17910	0.0215320133609767	0.0530941864684441	0.0244289265537673	MDM2/NFE2L2	2	BP
GO:0034728	nucleosome organization	2/25	165/17910	0.0220279447954283	0.0536746660928319	0.0246960084143879	BRD2/BRDT	2	BP
GO:1902275	regulation of chromatin organization	2/25	165/17910	0.0220279447954283	0.0536746660928319	0.0246960084143879	BRD4/MAPK8	2	BP
GO:0045321	leukocyte activation	5/25	1186/17910	0.0220868749436459	0.0536746660928319	0.0246960084143879	TBK1/FLT3/TLR4/MAPK1/MAPK14	5	BP
GO:0002739	regulation of cytokine secretion involved in immune response	1/25	16/17910	0.0221107579725696	0.0536746660928319	0.0246960084143879	MAPK14	1	BP
GO:0007096	regulation of exit from mitosis	1/25	16/17910	0.0221107579725696	0.0536746660928319	0.0246960084143879	SIRT2	1	BP
GO:0010225	response to UV-C	1/25	16/17910	0.0221107579725696	0.0536746660928319	0.0246960084143879	MDM2	1	BP
GO:0010878	cholesterol storage	1/25	16/17910	0.0221107579725696	0.0536746660928319	0.0246960084143879	PPARA	1	BP
GO:0010934	macrophage cytokine production	1/25	16/17910	0.0221107579725696	0.0536746660928319	0.0246960084143879	TLR4	1	BP
GO:0030397	membrane disassembly	1/25	16/17910	0.0221107579725696	0.0536746660928319	0.0246960084143879	PRKCA	1	BP
GO:0042228	interleukin-8 biosynthetic process	1/25	16/17910	0.0221107579725696	0.0536746660928319	0.0246960084143879	TLR4	1	BP
GO:0045722	positive regulation of gluconeogenesis	1/25	16/17910	0.0221107579725696	0.0536746660928319	0.0246960084143879	PPARA	1	BP
GO:0051081	nuclear envelope disassembly	1/25	16/17910	0.0221107579725696	0.0536746660928319	0.0246960084143879	PRKCA	1	BP
GO:0071871	response to epinephrine	1/25	16/17910	0.0221107579725696	0.0536746660928319	0.0246960084143879	SIRT2	1	BP
GO:0090335	regulation of brown fat cell differentiation	1/25	16/17910	0.0221107579725696	0.0536746660928319	0.0246960084143879	MAPK14	1	BP
GO:2001170	negative regulation of ATP biosynthetic process	1/25	16/17910	0.0221107579725696	0.0536746660928319	0.0246960084143879	PPARA	1	BP
GO:0016241	regulation of macroautophagy	2/25	166/17910	0.0222776995168224	0.0539681873625502	0.0248310591613125	TBK1/MAPK8	2	BP
GO:0021543	pallium development	2/25	166/17910	0.0222776995168224	0.0539681873625502	0.0248310591613125	EGFR/KDM6B	2	BP
GO:0008329	signaling pattern recognition receptor activity	1/25	17/16967	0.0247670676038693	0.0540588879430608	0.0248172033682496	TLR4	1	MF
GO:0031435	mitogen-activated protein kinase kinase kinase binding	1/25	17/16967	0.0247670676038693	0.0540588879430608	0.0248172033682496	MAPK1	1	MF
GO:0051427	hormone receptor binding	2/25	170/16967	0.0257448502366968	0.0550800035820909	0.0252859742853095	FABP4/FLT3	2	MF
GO:0048037	cofactor binding	3/25	438/16967	0.0257897890931204	0.0550800035820909	0.0252859742853095	SIRT2/DHODH/AHCY	3	MF
GO:0019789	SUMO transferase activity	1/25	18/16967	0.0262054642593208	0.0550800035820909	0.0252859742853095	MDM2	1	MF
GO:0038187	pattern recognition receptor activity	1/25	18/16967	0.0262054642593208	0.0550800035820909	0.0252859742853095	TLR4	1	MF
GO:0017144	drug metabolic process	4/25	792/17910	0.0228954711800054	0.0554075128143577	0.0254933007001309	PPARA/EGFR/TLR4/ABCC1	4	BP
GO:0030324	lung development	2/25	169/17910	0.0230340774227272	0.0555137837166446	0.0255421965254453	EGFR/MAPK1	2	BP
GO:0038095	Fc-epsilon receptor signaling pathway	2/25	169/17910	0.0230340774227272	0.0555137837166446	0.0255421965254453	MAPK8/MAPK1	2	BP
GO:0046328	regulation of JNK cascade	2/25	169/17910	0.0230340774227272	0.0555137837166446	0.0255421965254453	EGFR/TLR4	2	BP
GO:2001252	positive regulation of chromosome organization	2/25	169/17910	0.0230340774227272	0.0555137837166446	0.0255421965254453	BRD4/MAPK1	2	BP
GO:0001936	regulation of endothelial cell proliferation	2/25	170/17910	0.0232885629353382	0.0557714882560025	0.0256607677981832	PRKCA/NR4A1	2	BP
GO:0033365	protein localization to organelle	4/25	798/17910	0.0234658307101813	0.0557714882560025	0.0256607677981832	MDM2/MAPK8/MAPK1/MAPK14	4	BP
GO:0006750	glutathione biosynthetic process	1/25	17/17910	0.0234769830229039	0.0557714882560025	0.0256607677981832	NFE2L2	1	BP
GO:0030277	maintenance of gastrointestinal epithelium	1/25	17/17910	0.0234769830229039	0.0557714882560025	0.0256607677981832	TLR4	1	BP
GO:0031000	response to caffeine	1/25	17/17910	0.0234769830229039	0.0557714882560025	0.0256607677981832	DHODH	1	BP
GO:0032930	positive regulation of superoxide anion generation	1/25	17/17910	0.0234769830229039	0.0557714882560025	0.0256607677981832	EGFR	1	BP
GO:0035729	cellular response to hepatocyte growth factor stimulus	1/25	17/17910	0.0234769830229039	0.0557714882560025	0.0256607677981832	SIRT2	1	BP
GO:0036270	response to diuretic	1/25	17/17910	0.0234769830229039	0.0557714882560025	0.0256607677981832	DHODH	1	BP
GO:0060438	trachea development	1/25	17/17910	0.0234769830229039	0.0557714882560025	0.0256607677981832	MAPK1	1	BP
GO:0071280	cellular response to copper ion	1/25	17/17910	0.0234769830229039	0.0557714882560025	0.0256607677981832	NFE2L2	1	BP
GO:1903209	positive regulation of oxidative stress-induced cell death	1/25	17/17910	0.0234769830229039	0.0557714882560025	0.0256607677981832	TLR4	1	BP
GO:1904355	positive regulation of telomere capping	1/25	17/17910	0.0234769830229039	0.0557714882560025	0.0256607677981832	MAPK1	1	BP
GO:2000641	regulation of early endosome to late endosome transport	1/25	17/17910	0.0234769830229039	0.0557714882560025	0.0256607677981832	MAPK1	1	BP
GO:0001667	ameboidal-type cell migration	3/25	446/17910	0.0234977528345119	0.0557714882560025	0.0256607677981832	PRKCA/NFE2L2/NR4A1	3	BP
GO:0001819	positive regulation of cytokine production	3/25	446/17910	0.0234977528345119	0.0557714882560025	0.0256607677981832	TBK1/TLR4/MAPK14	3	BP
GO:0048660	regulation of smooth muscle cell proliferation	2/25	172/17910	0.0238010522820401	0.0564342442885583	0.0259657054857018	EGFR/MDM2	2	BP
GO:0010634	positive regulation of epithelial cell migration	2/25	173/17910	0.0240590491417054	0.0568734579005031	0.0261677900787861	PRKCA/NFE2L2	2	BP
GO:0030323	respiratory tube development	2/25	173/17910	0.0240590491417054	0.0568734579005031	0.0261677900787861	EGFR/MAPK1	2	BP
GO:0071478	cellular response to radiation	2/25	173/17910	0.0240590491417054	0.0568734579005031	0.0261677900787861	MDM2/MAPK14	2	BP
GO:0048659	smooth muscle cell proliferation	2/25	174/17910	0.0243182094872369	0.0573346488181648	0.0263799865508333	EGFR/MDM2	2	BP
GO:0008544	epidermis development	3/25	452/17910	0.0243274949143172	0.0573346488181648	0.0263799865508333	PPARA/EGFR/KEAP1	3	BP
GO:0072594	establishment of protein localization to organelle	3/25	452/17910	0.0243274949143172	0.0573346488181648	0.0263799865508333	MAPK8/MAPK1/MAPK14	3	BP
GO:0044390	ubiquitin-like protein conjugating enzyme binding	1/25	19/16967	0.0276418241267772	0.0575660007043892	0.0264272389044031	PPARA	1	MF
GO:0050778	positive regulation of immune response	4/25	809/17910	0.0245342493613577	0.0576762630262442	0.0265371651226126	TBK1/TLR4/MAPK1/MAPK14	4	BP
GO:0010821	regulation of mitochondrion organization	2/25	175/17910	0.0245785298483162	0.0576762630262442	0.0265371651226126	DHODH/MAPK8	2	BP
GO:0007252	I-kappaB phosphorylation	1/25	18/17910	0.0248413755464847	0.0576762630262442	0.0265371651226126	TLR4	1	BP
GO:0010888	negative regulation of lipid storage	1/25	18/17910	0.0248413755464847	0.0576762630262442	0.0265371651226126	PPARA	1	BP
GO:0030809	negative regulation of nucleotide biosynthetic process	1/25	18/17910	0.0248413755464847	0.0576762630262442	0.0265371651226126	PPARA	1	BP
GO:0031998	regulation of fatty acid beta-oxidation	1/25	18/17910	0.0248413755464847	0.0576762630262442	0.0265371651226126	PPARA	1	BP
GO:0035994	response to muscle stretch	1/25	18/17910	0.0248413755464847	0.0576762630262442	0.0265371651226126	MAPK14	1	BP
GO:0038083	peptidyl-tyrosine autophosphorylation	1/25	18/17910	0.0248413755464847	0.0576762630262442	0.0265371651226126	EGFR	1	BP
GO:0051446	positive regulation of meiotic cell cycle	1/25	18/17910	0.0248413755464847	0.0576762630262442	0.0265371651226126	SIRT2	1	BP
GO:0070932	histone H3 deacetylation	1/25	18/17910	0.0248413755464847	0.0576762630262442	0.0265371651226126	SIRT2	1	BP
GO:0090330	regulation of platelet aggregation	1/25	18/17910	0.0248413755464847	0.0576762630262442	0.0265371651226126	PRKCA	1	BP
GO:0098581	detection of external biotic stimulus	1/25	18/17910	0.0248413755464847	0.0576762630262442	0.0265371651226126	TLR4	1	BP
GO:1900372	negative regulation of purine nucleotide biosynthetic process	1/25	18/17910	0.0248413755464847	0.0576762630262442	0.0265371651226126	PPARA	1	BP
GO:1901739	regulation of myoblast fusion	1/25	18/17910	0.0248413755464847	0.0576762630262442	0.0265371651226126	MAPK14	1	BP
GO:1902176	negative regulation of oxidative stress-induced intrinsic apoptotic signaling pathway	1/25	18/17910	0.0248413755464847	0.0576762630262442	0.0265371651226126	NFE2L2	1	BP
GO:2000045	regulation of G1/S transition of mitotic cell cycle	2/25	177/17910	0.0251026367695235	0.0582252059589837	0.0267897367783451	EGFR/MDM2	2	BP
GO:0006367	transcription initiation from RNA polymerase II promoter	2/25	178/17910	0.0253664164226615	0.0587208751343942	0.0270177968859854	PPARA/NR4A1	2	BP
GO:0061013	regulation of mRNA catabolic process	2/25	178/17910	0.0253664164226615	0.0587208751343942	0.0270177968859854	PRKCA/MAPK14	2	BP
GO:0006575	cellular modified amino acid metabolic process	2/25	179/17910	0.0256313422773457	0.0591589543704486	0.0272193595464975	NFE2L2/AHCY	2	BP
GO:0038061	NIK/NF-kappaB signaling	2/25	179/17910	0.0256313422773457	0.0591589543704486	0.0272193595464975	EGFR/TLR4	2	BP
GO:1901796	regulation of signal transduction by p53 class mediator	2/25	179/17910	0.0256313422773457	0.0591589543704486	0.0272193595464975	MDM2/MAPK14	2	BP
GO:0015031	protein transport	6/25	1689/17910	0.0257908827541647	0.0593702747566878	0.0273165892158478	PRKCA/EGFR/MDM2/TLR4/MAPK1/MAPK14	6	BP
GO:0043401	steroid hormone mediated signaling pathway	2/25	180/17910	0.0258974108968396	0.0593702747566878	0.0273165892158478	PPARA/NR4A1	2	BP
GO:1905475	regulation of protein localization to membrane	2/25	181/17910	0.0261646188510908	0.0593702747566878	0.0273165892158478	EGFR/MAPK8	2	BP
GO:0001502	cartilage condensation	1/25	19/17910	0.0262039378990072	0.0593702747566878	0.0273165892158478	MAPK14	1	BP
GO:0002544	chronic inflammatory response	1/25	19/17910	0.0262039378990072	0.0593702747566878	0.0273165892158478	AHCY	1	BP
GO:0019184	nonribosomal peptide biosynthetic process	1/25	19/17910	0.0262039378990072	0.0593702747566878	0.0273165892158478	NFE2L2	1	BP
GO:0032026	response to magnesium ion	1/25	19/17910	0.0262039378990072	0.0593702747566878	0.0273165892158478	MDM2	1	BP
GO:0032095	regulation of response to food	1/25	19/17910	0.0262039378990072	0.0593702747566878	0.0273165892158478	PPARA	1	BP
GO:0032495	response to muramyl dipeptide	1/25	19/17910	0.0262039378990072	0.0593702747566878	0.0273165892158478	MAPK14	1	BP
GO:0032700	negative regulation of interleukin-17 production	1/25	19/17910	0.0262039378990072	0.0593702747566878	0.0273165892158478	TLR4	1	BP
GO:0035728	response to hepatocyte growth factor	1/25	19/17910	0.0262039378990072	0.0593702747566878	0.0273165892158478	SIRT2	1	BP
GO:0045663	positive regulation of myoblast differentiation	1/25	19/17910	0.0262039378990072	0.0593702747566878	0.0273165892158478	MAPK14	1	BP
GO:0051767	nitric-oxide synthase biosynthetic process	1/25	19/17910	0.0262039378990072	0.0593702747566878	0.0273165892158478	TLR4	1	BP
GO:0051769	regulation of nitric-oxide synthase biosynthetic process	1/25	19/17910	0.0262039378990072	0.0593702747566878	0.0273165892158478	TLR4	1	BP
GO:0060716	labyrinthine layer blood vessel development	1/25	19/17910	0.0262039378990072	0.0593702747566878	0.0273165892158478	MAPK1	1	BP
GO:0061081	positive regulation of myeloid leukocyte cytokine production involved in immune response	1/25	19/17910	0.0262039378990072	0.0593702747566878	0.0273165892158478	TLR4	1	BP
GO:1900017	positive regulation of cytokine production involved in inflammatory response	1/25	19/17910	0.0262039378990072	0.0593702747566878	0.0273165892158478	TLR4	1	BP
GO:1900409	positive regulation of cellular response to oxidative stress	1/25	19/17910	0.0262039378990072	0.0593702747566878	0.0273165892158478	TLR4	1	BP
GO:1903798	regulation of production of miRNAs involved in gene silencing by miRNA	1/25	19/17910	0.0262039378990072	0.0593702747566878	0.0273165892158478	EGFR	1	BP
GO:0004709	MAP kinase kinase kinase activity	1/25	20/16967	0.0290761499703477	0.0594620364258462	0.0272976656905113	EGFR	1	MF
GO:0051184	cofactor transmembrane transporter activity	1/25	20/16967	0.0290761499703477	0.0594620364258462	0.0272976656905113	ABCC1	1	MF
GO:1903708	positive regulation of hemopoiesis	2/25	182/17910	0.0264329627167198	0.0598313683114941	0.027528740890711	PRKCA/MAPK14	2	BP
GO:0030182	neuron differentiation	5/25	1244/17910	0.0265505290508561	0.0600395280851084	0.0276245163448485	PRKCA/EGFR/MDM2/NFE2L2/MAPK1	5	BP
GO:0048639	positive regulation of developmental growth	2/25	183/17910	0.0267024390770098	0.0602668138937323	0.0277290917926498	MAPK1/MAPK14	2	BP
GO:0060759	regulation of response to cytokine stimulus	2/25	183/17910	0.0267024390770098	0.0602668138937323	0.0277290917926498	TBK1/TLR4	2	BP
GO:0001223	transcription coactivator binding	1/25	21/16967	0.030508444550553	0.0607492711664521	0.0278886058218352	PPARA	1	MF
GO:0004407	histone deacetylase activity	1/25	21/16967	0.030508444550553	0.0607492711664521	0.0278886058218352	SIRT2	1	MF
GO:0090482	vitamin transmembrane transporter activity	1/25	21/16967	0.030508444550553	0.0607492711664521	0.0278886058218352	ABCC1	1	MF
GO:0006914	autophagy	3/25	471/17910	0.0270602575144937	0.0609570642377403	0.0280466797637454	TBK1/SIRT2/MAPK8	3	BP
GO:0061919	process utilizing autophagic mechanism	3/25	471/17910	0.0270602575144937	0.0609570642377403	0.0280466797637454	TBK1/SIRT2/MAPK8	3	BP
GO:0060429	epithelium development	5/25	1251/17910	0.0271263134718924	0.0610472217769557	0.0280881617422869	EGFR/KEAP1/SLC40A1/KDM6B/MAPK1	5	BP
GO:0001935	endothelial cell proliferation	2/25	185/17910	0.0272447756479527	0.0611963590942998	0.0281567806404028	PRKCA/NR4A1	2	BP
GO:0051147	regulation of muscle cell differentiation	2/25	185/17910	0.0272447756479527	0.0611963590942998	0.0281567806404028	PPARA/MAPK14	2	BP
GO:0002320	lymphoid progenitor cell differentiation	1/25	20/17910	0.0275646724332718	0.0613274732979339	0.0282171070049971	FLT3	1	BP
GO:0002374	cytokine secretion involved in immune response	1/25	20/17910	0.0275646724332718	0.0613274732979339	0.0282171070049971	MAPK14	1	BP
GO:0010801	negative regulation of peptidyl-threonine phosphorylation	1/25	20/17910	0.0275646724332718	0.0613274732979339	0.0282171070049971	SIRT2	1	BP
GO:0010869	regulation of receptor biosynthetic process	1/25	20/17910	0.0275646724332718	0.0613274732979339	0.0282171070049971	PPARA	1	BP
GO:0030878	thyroid gland development	1/25	20/17910	0.0275646724332718	0.0613274732979339	0.0282171070049971	MAPK1	1	BP
GO:0034505	tooth mineralization	1/25	20/17910	0.0275646724332718	0.0613274732979339	0.0282171070049971	PPARA	1	BP
GO:0043586	tongue development	1/25	20/17910	0.0275646724332718	0.0613274732979339	0.0282171070049971	EGFR	1	BP
GO:0098743	cell aggregation	1/25	20/17910	0.0275646724332718	0.0613274732979339	0.0282171070049971	MAPK14	1	BP
GO:1900424	regulation of defense response to bacterium	1/25	20/17910	0.0275646724332718	0.0613274732979339	0.0282171070049971	SIRT2	1	BP
GO:1905523	positive regulation of macrophage migration	1/25	20/17910	0.0275646724332718	0.0613274732979339	0.0282171070049971	MAPK14	1	BP
GO:0009156	ribonucleoside monophosphate biosynthetic process	2/25	188/17910	0.0280666891782978	0.062349130492673	0.0286871770867422	PPARA/DHODH	2	BP
GO:0015833	peptide transport	6/25	1722/17910	0.0280770498082144	0.062349130492673	0.0286871770867422	PRKCA/EGFR/MDM2/TLR4/MAPK1/MAPK14	6	BP
GO:0009968	negative regulation of signal transduction	5/25	1266/17910	0.0283875393435081	0.0629789780137431	0.0289769733875375	EGFR/MDM2/NFE2L2/TLR4/MAPK14	5	BP
GO:0051019	mitogen-activated protein kinase binding	1/25	22/16967	0.0319387106243305	0.0630442374932437	0.0289421725566016	MAPK14	1	MF
GO:0098542	defense response to other organism	3/25	481/17910	0.0285628030629539	0.0631525126774549	0.0290568176386001	TBK1/SIRT2/TLR4	3	BP
GO:0002440	production of molecular mediator of immune response	2/25	191/17910	0.0288986119511891	0.0631525126774549	0.0290568176386001	TLR4/MAPK14	2	BP
GO:0003283	atrial septum development	1/25	21/17910	0.0289235814991841	0.0631525126774549	0.0290568176386001	MDM2	1	BP
GO:0032928	regulation of superoxide anion generation	1/25	21/17910	0.0289235814991841	0.0631525126774549	0.0290568176386001	EGFR	1	BP
GO:0034204	lipid translocation	1/25	21/17910	0.0289235814991841	0.0631525126774549	0.0290568176386001	ABCC1	1	BP
GO:0036499	PERK-mediated unfolded protein response	1/25	21/17910	0.0289235814991841	0.0631525126774549	0.0290568176386001	NFE2L2	1	BP
GO:0042219	cellular modified amino acid catabolic process	1/25	21/17910	0.0289235814991841	0.0631525126774549	0.0290568176386001	AHCY	1	BP
GO:0042454	ribonucleoside catabolic process	1/25	21/17910	0.0289235814991841	0.0631525126774549	0.0290568176386001	AHCY	1	BP
GO:0045332	phospholipid translocation	1/25	21/17910	0.0289235814991841	0.0631525126774549	0.0290568176386001	ABCC1	1	BP
GO:0046132	pyrimidine ribonucleoside biosynthetic process	1/25	21/17910	0.0289235814991841	0.0631525126774549	0.0290568176386001	DHODH	1	BP
GO:0046827	positive regulation of protein export from nucleus	1/25	21/17910	0.0289235814991841	0.0631525126774549	0.0290568176386001	MDM2	1	BP
GO:0070920	regulation of production of small RNA involved in gene silencing by RNA	1/25	21/17910	0.0289235814991841	0.0631525126774549	0.0290568176386001	EGFR	1	BP
GO:0071498	cellular response to fluid shear stress	1/25	21/17910	0.0289235814991841	0.0631525126774549	0.0290568176386001	NFE2L2	1	BP
GO:0097186	amelogenesis	1/25	21/17910	0.0289235814991841	0.0631525126774549	0.0290568176386001	PPARA	1	BP
GO:1902884	positive regulation of response to oxidative stress	1/25	21/17910	0.0289235814991841	0.0631525126774549	0.0290568176386001	TLR4	1	BP
GO:1904753	negative regulation of vascular associated smooth muscle cell migration	1/25	21/17910	0.0289235814991841	0.0631525126774549	0.0290568176386001	NFE2L2	1	BP
GO:2000737	negative regulation of stem cell differentiation	1/25	21/17910	0.0289235814991841	0.0631525126774549	0.0290568176386001	NFE2L2	1	BP
GO:0030258	lipid modification	2/25	192/17910	0.029178128105154	0.0636490329363592	0.0292852693344263	PPARA/MAPK14	2	BP
GO:0007565	female pregnancy	2/25	193/17910	0.0294587429506853	0.0641418312157447	0.0295120085270512	DHODH/MAPK1	2	BP
GO:0060541	respiratory system development	2/25	193/17910	0.0294587429506853	0.0641418312157447	0.0295120085270512	EGFR/MAPK1	2	BP
GO:0031099	regeneration	2/25	194/17910	0.0297404531436463	0.0646951415787111	0.0297665896613978	EGFR/FLT3	2	BP
GO:1902806	regulation of cell cycle G1/S phase transition	2/25	195/17910	0.0300232553464346	0.0649636726733032	0.0298901422916107	EGFR/MDM2	2	BP
GO:0042886	amide transport	6/25	1752/17910	0.030272085643838	0.0649636726733032	0.0298901422916107	PRKCA/EGFR/MDM2/TLR4/MAPK1/MAPK14	6	BP
GO:0009220	pyrimidine ribonucleotide biosynthetic process	1/25	22/17910	0.0302806674437601	0.0649636726733032	0.0298901422916107	DHODH	1	BP
GO:0009235	cobalamin metabolic process	1/25	22/17910	0.0302806674437601	0.0649636726733032	0.0298901422916107	ABCC1	1	BP
GO:0009595	detection of biotic stimulus	1/25	22/17910	0.0302806674437601	0.0649636726733032	0.0298901422916107	TLR4	1	BP
GO:0010226	response to lithium ion	1/25	22/17910	0.0302806674437601	0.0649636726733032	0.0298901422916107	FABP4	1	BP
GO:0019430	removal of superoxide radicals	1/25	22/17910	0.0302806674437601	0.0649636726733032	0.0298901422916107	NFE2L2	1	BP
GO:0032786	positive regulation of DNA-templated transcription, elongation	1/25	22/17910	0.0302806674437601	0.0649636726733032	0.0298901422916107	BRD4	1	BP
GO:0034243	regulation of transcription elongation from RNA polymerase II promoter	1/25	22/17910	0.0302806674437601	0.0649636726733032	0.0298901422916107	BRD4	1	BP
GO:0043950	positive regulation of cAMP-mediated signaling	1/25	22/17910	0.0302806674437601	0.0649636726733032	0.0298901422916107	PRKCA	1	BP
GO:0044342	type B pancreatic cell proliferation	1/25	22/17910	0.0302806674437601	0.0649636726733032	0.0298901422916107	NR4A1	1	BP
GO:0045649	regulation of macrophage differentiation	1/25	22/17910	0.0302806674437601	0.0649636726733032	0.0298901422916107	PRKCA	1	BP
GO:0051195	negative regulation of cofactor metabolic process	1/25	22/17910	0.0302806674437601	0.0649636726733032	0.0298901422916107	PPARA	1	BP
GO:1901522	positive regulation of transcription from RNA polymerase II promoter involved in cellular response to chemical stimulus	1/25	22/17910	0.0302806674437601	0.0649636726733032	0.0298901422916107	NFE2L2	1	BP
GO:1903429	regulation of cell maturation	1/25	22/17910	0.0302806674437601	0.0649636726733032	0.0298901422916107	SIRT2	1	BP
GO:0009124	nucleoside monophosphate biosynthetic process	2/25	196/17910	0.0303071462279717	0.0649636726733032	0.0298901422916107	PPARA/DHODH	2	BP
GO:0033558	protein deacetylase activity	1/25	23/16967	0.0333669509450383	0.0652956712458939	0.0299757544787549	SIRT2	1	MF
GO:0000075	cell cycle checkpoint	2/25	197/17910	0.0305921224636925	0.0654548605632837	0.0301161405352332	MDM2/MAPK14	2	BP
GO:0002221	pattern recognition receptor signaling pathway	2/25	197/17910	0.0305921224636925	0.0654548605632837	0.0301161405352332	TBK1/TLR4	2	BP
GO:0002699	positive regulation of immune effector process	2/25	198/17910	0.0308781807355342	0.0660066853462423	0.0303700381460659	TLR4/MAPK14	2	BP
GO:0030278	regulation of ossification	2/25	199/17910	0.0311653177319268	0.0664387909830622	0.0305688523207895	MAPK1/MAPK14	2	BP
GO:0034764	positive regulation of transmembrane transport	2/25	199/17910	0.0311653177319268	0.0664387909830622	0.0305688523207895	NFE2L2/MAPK14	2	BP
GO:0090276	regulation of peptide hormone secretion	2/25	199/17910	0.0311653177319268	0.0664387909830622	0.0305688523207895	PRKCA/EGFR	2	BP
GO:0000902	cell morphogenesis	4/25	873/17910	0.031343873837089	0.0667142643642967	0.0306955991351831	PRKCA/EGFR/MAPK1/MAPK14	4	BP
GO:0007141	male meiosis I	1/25	23/17910	0.0316359326111292	0.0667142643642967	0.0306955991351831	BRDT	1	BP
GO:0009404	toxin metabolic process	1/25	23/17910	0.0316359326111292	0.0667142643642967	0.0306955991351831	NFE2L2	1	BP
GO:0010758	regulation of macrophage chemotaxis	1/25	23/17910	0.0316359326111292	0.0667142643642967	0.0306955991351831	MAPK14	1	BP
GO:0032098	regulation of appetite	1/25	23/17910	0.0316359326111292	0.0667142643642967	0.0306955991351831	PPARA	1	BP
GO:0051968	positive regulation of synaptic transmission, glutamatergic	1/25	23/17910	0.0316359326111292	0.0667142643642967	0.0306955991351831	EGFR	1	BP
GO:0060143	positive regulation of syncytium formation by plasma membrane fusion	1/25	23/17910	0.0316359326111292	0.0667142643642967	0.0306955991351831	MAPK14	1	BP
GO:0071157	negative regulation of cell cycle arrest	1/25	23/17910	0.0316359326111292	0.0667142643642967	0.0306955991351831	MDM2	1	BP
GO:0090140	regulation of mitochondrial fission	1/25	23/17910	0.0316359326111292	0.0667142643642967	0.0306955991351831	DHODH	1	BP
GO:1902254	negative regulation of intrinsic apoptotic signaling pathway by p53 class mediator	1/25	23/17910	0.0316359326111292	0.0667142643642967	0.0306955991351831	MDM2	1	BP
GO:2000637	positive regulation of gene silencing by miRNA	1/25	23/17910	0.0316359326111292	0.0667142643642967	0.0306955991351831	EGFR	1	BP
GO:2000726	negative regulation of cardiac muscle cell differentiation	1/25	23/17910	0.0316359326111292	0.0667142643642967	0.0306955991351831	PPARA	1	BP
GO:0050707	regulation of cytokine secretion	2/25	201/17910	0.031742814684481	0.066819479744262	0.030744009308885	TLR4/MAPK14	2	BP
GO:2001020	regulation of response to DNA damage stimulus	2/25	201/17910	0.031742814684481	0.066819479744262	0.030744009308885	EGFR/MDM2	2	BP
GO:0045766	positive regulation of angiogenesis	2/25	203/17910	0.0323245869582374	0.0679221831694147	0.0312513692059926	PRKCA/NFE2L2	2	BP
GO:0051321	meiotic cell cycle	2/25	203/17910	0.0323245869582374	0.0679221831694147	0.0312513692059926	SIRT2/BRDT	2	BP
GO:0006006	glucose metabolic process	2/25	204/17910	0.0326170681303214	0.0680986747871951	0.0313325739678487	PPARA/MAPK14	2	BP
GO:0003181	atrioventricular valve morphogenesis	1/25	24/17910	0.0329893793425389	0.0680986747871951	0.0313325739678487	MDM2	1	BP
GO:0009218	pyrimidine ribonucleotide metabolic process	1/25	24/17910	0.0329893793425389	0.0680986747871951	0.0313325739678487	DHODH	1	BP
GO:0010971	positive regulation of G2/M transition of mitotic cell cycle	1/25	24/17910	0.0329893793425389	0.0680986747871951	0.0313325739678487	BRD4	1	BP
GO:0032800	receptor biosynthetic process	1/25	24/17910	0.0329893793425389	0.0680986747871951	0.0313325739678487	PPARA	1	BP
GO:0036003	positive regulation of transcription from RNA polymerase II promoter in response to stress	1/25	24/17910	0.0329893793425389	0.0680986747871951	0.0313325739678487	NFE2L2	1	BP
GO:0046697	decidualization	1/25	24/17910	0.0329893793425389	0.0680986747871951	0.0313325739678487	MAPK1	1	BP
GO:0048143	astrocyte activation	1/25	24/17910	0.0329893793425389	0.0680986747871951	0.0313325739678487	EGFR	1	BP
GO:0050996	positive regulation of lipid catabolic process	1/25	24/17910	0.0329893793425389	0.0680986747871951	0.0313325739678487	PPARA	1	BP
GO:0051984	positive regulation of chromosome segregation	1/25	24/17910	0.0329893793425389	0.0680986747871951	0.0313325739678487	SIRT2	1	BP
GO:0060148	positive regulation of posttranscriptional gene silencing	1/25	24/17910	0.0329893793425389	0.0680986747871951	0.0313325739678487	EGFR	1	BP
GO:0060343	trabecula formation	1/25	24/17910	0.0329893793425389	0.0680986747871951	0.0313325739678487	SLC40A1	1	BP
GO:0060571	morphogenesis of an epithelial fold	1/25	24/17910	0.0329893793425389	0.0680986747871951	0.0313325739678487	EGFR	1	BP
GO:0071450	cellular response to oxygen radical	1/25	24/17910	0.0329893793425389	0.0680986747871951	0.0313325739678487	NFE2L2	1	BP
GO:0071451	cellular response to superoxide	1/25	24/17910	0.0329893793425389	0.0680986747871951	0.0313325739678487	NFE2L2	1	BP
GO:1901032	negative regulation of response to reactive oxygen species	1/25	24/17910	0.0329893793425389	0.0680986747871951	0.0313325739678487	NFE2L2	1	BP
GO:1903206	negative regulation of hydrogen peroxide-induced cell death	1/25	24/17910	0.0329893793425389	0.0680986747871951	0.0313325739678487	NFE2L2	1	BP
GO:1903649	regulation of cytoplasmic transport	1/25	24/17910	0.0329893793425389	0.0680986747871951	0.0313325739678487	MAPK1	1	BP
GO:2000178	negative regulation of neural precursor cell proliferation	1/25	24/17910	0.0329893793425389	0.0680986747871951	0.0313325739678487	SIRT2	1	BP
GO:2001039	negative regulation of cellular response to drug	1/25	24/17910	0.0329893793425389	0.0680986747871951	0.0313325739678487	NFE2L2	1	BP
GO:0046982	protein heterodimerization activity	3/25	497/16967	0.0356278623882712	0.069124143266133	0.0317333187263954	EGFR/TLR4/NR4A1	3	MF
GO:0060284	regulation of cell development	4/25	893/17910	0.0336827928683145	0.0694689087741403	0.0319630261445377	SIRT2/PPARA/MDM2/NFE2L2	4	BP
GO:0001556	oocyte maturation	1/25	25/17910	0.0343410099763551	0.0701340150406826	0.0322690451876107	SIRT2	1	BP
GO:0006730	one-carbon metabolic process	1/25	25/17910	0.0343410099763551	0.0701340150406826	0.0322690451876107	AHCY	1	BP
GO:0010669	epithelial structure maintenance	1/25	25/17910	0.0343410099763551	0.0701340150406826	0.0322690451876107	TLR4	1	BP
GO:0031664	regulation of lipopolysaccharide-mediated signaling pathway	1/25	25/17910	0.0343410099763551	0.0701340150406826	0.0322690451876107	PRKCA	1	BP
GO:0032104	regulation of response to extracellular stimulus	1/25	25/17910	0.0343410099763551	0.0701340150406826	0.0322690451876107	PPARA	1	BP
GO:0032107	regulation of response to nutrient levels	1/25	25/17910	0.0343410099763551	0.0701340150406826	0.0322690451876107	PPARA	1	BP
GO:0034110	regulation of homotypic cell-cell adhesion	1/25	25/17910	0.0343410099763551	0.0701340150406826	0.0322690451876107	PRKCA	1	BP
GO:0061050	regulation of cell growth involved in cardiac muscle cell development	1/25	25/17910	0.0343410099763551	0.0701340150406826	0.0322690451876107	PPARA	1	BP
GO:1900739	regulation of protein insertion into mitochondrial membrane involved in apoptotic signaling pathway	1/25	25/17910	0.0343410099763551	0.0701340150406826	0.0322690451876107	MAPK8	1	BP
GO:1900740	positive regulation of protein insertion into mitochondrial membrane involved in apoptotic signaling pathway	1/25	25/17910	0.0343410099763551	0.0701340150406826	0.0322690451876107	MAPK8	1	BP
GO:1904385	cellular response to angiotensin	1/25	25/17910	0.0343410099763551	0.0701340150406826	0.0322690451876107	NFE2L2	1	BP
GO:0007411	axon guidance	2/25	210/17910	0.0343940798706972	0.0701340150406826	0.0322690451876107	PRKCA/MAPK1	2	BP
GO:0046777	protein autophosphorylation	2/25	210/17910	0.0343940798706972	0.0701340150406826	0.0322690451876107	EGFR/FLT3	2	BP
GO:0034404	nucleobase-containing small molecule biosynthetic process	2/25	211/17910	0.0346939056080765	0.0706839345360029	0.0325220661651456	PPARA/DHODH	2	BP
GO:0046983	protein dimerization activity	5/25	1285/16967	0.0367940880811283	0.0707818474103061	0.0324943329173211	EGFR/FLT3/KEAP1/TLR4/NR4A1	5	MF
GO:0035035	histone acetyltransferase binding	1/25	26/16967	0.0376395448687218	0.0712014723766654	0.0326869731754689	SIRT2	1	MF
GO:0046915	transition metal ion transmembrane transporter activity	1/25	26/16967	0.0376395448687218	0.0712014723766654	0.0326869731754689	SLC40A1	1	MF
GO:0097485	neuron projection guidance	2/25	212/17910	0.0349947676056218	0.0712350087110965	0.0327756184171805	PRKCA/MAPK1	2	BP
GO:0008015	blood circulation	3/25	523/17910	0.0353560574635953	0.0716566686290422	0.0329696264593281	PPARA/EGFR/MDM2	3	BP
GO:2000113	negative regulation of cellular macromolecule biosynthetic process	5/25	1343/17910	0.0354624041588349	0.0716566686290422	0.0329696264593281	SIRT2/PPARA/FABP4/MDM2/KDM5C	5	BP
GO:0003171	atrioventricular valve development	1/25	26/17910	0.0356908268480688	0.0716566686290422	0.0329696264593281	MDM2	1	BP
GO:0007263	nitric oxide mediated signal transduction	1/25	26/17910	0.0356908268480688	0.0716566686290422	0.0329696264593281	EGFR	1	BP
GO:0022011	myelination in peripheral nervous system	1/25	26/17910	0.0356908268480688	0.0716566686290422	0.0329696264593281	SIRT2	1	BP
GO:0032292	peripheral nervous system axon ensheathment	1/25	26/17910	0.0356908268480688	0.0716566686290422	0.0329696264593281	SIRT2	1	BP
GO:0033598	mammary gland epithelial cell proliferation	1/25	26/17910	0.0356908268480688	0.0716566686290422	0.0329696264593281	MAPK1	1	BP
GO:0060142	regulation of syncytium formation by plasma membrane fusion	1/25	26/17910	0.0356908268480688	0.0716566686290422	0.0329696264593281	MAPK14	1	BP
GO:0099560	synaptic membrane adhesion	1/25	26/17910	0.0356908268480688	0.0716566686290422	0.0329696264593281	MAPK14	1	BP
GO:0140115	export across plasma membrane	1/25	26/17910	0.0356908268480688	0.0716566686290422	0.0329696264593281	SLC40A1	1	BP
GO:1902175	regulation of oxidative stress-induced intrinsic apoptotic signaling pathway	1/25	26/17910	0.0356908268480688	0.0716566686290422	0.0329696264593281	NFE2L2	1	BP
GO:1903203	regulation of oxidative stress-induced neuron death	1/25	26/17910	0.0356908268480688	0.0716566686290422	0.0329696264593281	TLR4	1	BP
GO:1903579	negative regulation of ATP metabolic process	1/25	26/17910	0.0356908268480688	0.0716566686290422	0.0329696264593281	PPARA	1	BP
GO:1904353	regulation of telomere capping	1/25	26/17910	0.0356908268480688	0.0716566686290422	0.0329696264593281	MAPK1	1	BP
GO:1904754	positive regulation of vascular associated smooth muscle cell migration	1/25	26/17910	0.0356908268480688	0.0716566686290422	0.0329696264593281	MDM2	1	BP
GO:1905048	regulation of metallopeptidase activity	1/25	26/17910	0.0356908268480688	0.0716566686290422	0.0329696264593281	MAPK14	1	BP
GO:0009755	hormone-mediated signaling pathway	2/25	215/17910	0.035903538973163	0.0719605118735618	0.0331094264035017	PPARA/NR4A1	2	BP
GO:0042113	B cell activation	2/25	215/17910	0.035903538973163	0.0719605118735618	0.0331094264035017	FLT3/TLR4	2	BP
GO:0043393	regulation of protein binding	2/25	217/17910	0.0365145089552235	0.0731225649017925	0.0336440933786723	PPARA/MAPK8	2	BP
GO:0003013	circulatory system process	3/25	532/17910	0.0369127233101688	0.0735445061140931	0.0338382308458963	PPARA/EGFR/MDM2	3	BP
GO:0000303	response to superoxide	1/25	27/17910	0.0370388322902959	0.0735445061140931	0.0338382308458963	NFE2L2	1	BP
GO:0009112	nucleobase metabolic process	1/25	27/17910	0.0370388322902959	0.0735445061140931	0.0338382308458963	MAPK1	1	BP
GO:0035902	response to immobilization stress	1/25	27/17910	0.0370388322902959	0.0735445061140931	0.0338382308458963	MDM2	1	BP
GO:0036475	neuron death in response to oxidative stress	1/25	27/17910	0.0370388322902959	0.0735445061140931	0.0338382308458963	TLR4	1	BP
GO:0040020	regulation of meiotic nuclear division	1/25	27/17910	0.0370388322902959	0.0735445061140931	0.0338382308458963	SIRT2	1	BP
GO:0042745	circadian sleep/wake cycle	1/25	27/17910	0.0370388322902959	0.0735445061140931	0.0338382308458963	AHCY	1	BP
GO:0045671	negative regulation of osteoclast differentiation	1/25	27/17910	0.0370388322902959	0.0735445061140931	0.0338382308458963	TLR4	1	BP
GO:0045907	positive regulation of vasoconstriction	1/25	27/17910	0.0370388322902959	0.0735445061140931	0.0338382308458963	EGFR	1	BP
GO:1902751	positive regulation of cell cycle G2/M phase transition	1/25	27/17910	0.0370388322902959	0.0735445061140931	0.0338382308458963	BRD4	1	BP
GO:0042277	peptide binding	2/25	215/16967	0.0396077051952499	0.0743053642919151	0.03411189921122	TLR4/SLC40A1	2	MF
GO:0010648	negative regulation of cell communication	5/25	1364/17910	0.037570108773216	0.0745362987082839	0.0342945600610441	EGFR/MDM2/NFE2L2/TLR4/MAPK14	5	BP
GO:0120036	plasma membrane bounded cell projection organization	5/25	1367/17910	0.0378775486922469	0.0750827148633297	0.0345459691324937	PRKCA/EGFR/MDM2/NFE2L2/MAPK1	5	BP
GO:0023057	negative regulation of signaling	5/25	1368/17910	0.0379803821508362	0.075222969715972	0.0346105011598569	EGFR/MDM2/NFE2L2/TLR4/MAPK14	5	BP
GO:0005504	fatty acid binding	1/25	28/16967	0.0404778623700518	0.0753153668688669	0.0345755683747638	FABP4	1	MF
GO:0051054	positive regulation of DNA metabolic process	2/25	222/17910	0.0380596762277174	0.0753164056995758	0.0346534915686523	EGFR/MAPK1	2	BP
GO:2001234	negative regulation of apoptotic signaling pathway	2/25	223/17910	0.0383717258387366	0.0753876818625484	0.034686286122371	MDM2/NFE2L2	2	BP
GO:0000305	response to oxygen radical	1/25	28/17910	0.0383850286327858	0.0753876818625484	0.034686286122371	NFE2L2	1	BP
GO:0010458	exit from mitosis	1/25	28/17910	0.0383850286327858	0.0753876818625484	0.034686286122371	SIRT2	1	BP
GO:0031063	regulation of histone deacetylation	1/25	28/17910	0.0383850286327858	0.0753876818625484	0.034686286122371	MAPK8	1	BP
GO:0042533	tumor necrosis factor biosynthetic process	1/25	28/17910	0.0383850286327858	0.0753876818625484	0.034686286122371	TLR4	1	BP
GO:0042534	regulation of tumor necrosis factor biosynthetic process	1/25	28/17910	0.0383850286327858	0.0753876818625484	0.034686286122371	TLR4	1	BP
GO:0045737	positive regulation of cyclin-dependent protein serine/threonine kinase activity	1/25	28/17910	0.0383850286327858	0.0753876818625484	0.034686286122371	EGFR	1	BP
GO:1900543	negative regulation of purine nucleotide metabolic process	1/25	28/17910	0.0383850286327858	0.0753876818625484	0.034686286122371	PPARA	1	BP
GO:1990776	response to angiotensin	1/25	28/17910	0.0383850286327858	0.0753876818625484	0.034686286122371	NFE2L2	1	BP
GO:0006820	anion transport	3/25	542/17910	0.0386838872429804	0.0759110590667691	0.0349270948461175	PPARA/FABP4/ABCC1	3	BP
GO:0044706	multi-multicellular organism process	2/25	225/17910	0.0389988159587039	0.0764396670949243	0.0351703103006609	DHODH/MAPK1	2	BP
GO:0051094	positive regulation of developmental process	5/25	1378/17910	0.039018456935021	0.0764396670949243	0.0351703103006609	PRKCA/SIRT2/NFE2L2/MAPK1/MAPK14	5	BP
GO:0000083	regulation of transcription involved in G1/S transition of mitotic cell cycle	1/25	29/17910	0.0397294182024192	0.0770599550741711	0.0354557082038045	BRD4	1	BP
GO:0001844	protein insertion into mitochondrial membrane involved in apoptotic signaling pathway	1/25	29/17910	0.0397294182024192	0.0770599550741711	0.0354557082038045	MAPK8	1	BP
GO:0008608	attachment of spindle microtubules to kinetochore	1/25	29/17910	0.0397294182024192	0.0770599550741711	0.0354557082038045	SIRT2	1	BP
GO:0010800	positive regulation of peptidyl-threonine phosphorylation	1/25	29/17910	0.0397294182024192	0.0770599550741711	0.0354557082038045	MAPK1	1	BP
GO:0014044	Schwann cell development	1/25	29/17910	0.0397294182024192	0.0770599550741711	0.0354557082038045	SIRT2	1	BP
GO:0045980	negative regulation of nucleotide metabolic process	1/25	29/17910	0.0397294182024192	0.0770599550741711	0.0354557082038045	PPARA	1	BP
GO:0046134	pyrimidine nucleoside biosynthetic process	1/25	29/17910	0.0397294182024192	0.0770599550741711	0.0354557082038045	DHODH	1	BP
GO:0050718	positive regulation of interleukin-1 beta secretion	1/25	29/17910	0.0397294182024192	0.0770599550741711	0.0354557082038045	TLR4	1	BP
GO:0071480	cellular response to gamma radiation	1/25	29/17910	0.0397294182024192	0.0770599550741711	0.0354557082038045	MDM2	1	BP
GO:0071549	cellular response to dexamethasone stimulus	1/25	29/17910	0.0397294182024192	0.0770599550741711	0.0354557082038045	EGFR	1	BP
GO:1900117	regulation of execution phase of apoptosis	1/25	29/17910	0.0397294182024192	0.0770599550741711	0.0354557082038045	SIRT2	1	BP
GO:1904292	regulation of ERAD pathway	1/25	29/17910	0.0397294182024192	0.0770599550741711	0.0354557082038045	NFE2L2	1	BP
GO:0001103	RNA polymerase II repressing transcription factor binding	1/25	29/16967	0.0418940057929661	0.0773165797967748	0.0354942796192011	PPARA	1	MF
GO:1902532	negative regulation of intracellular signal transduction	3/25	550/17910	0.040132187649441	0.0777768430065613	0.0357855522754911	MDM2/NFE2L2/TLR4	3	BP
GO:0050663	cytokine secretion	2/25	230/17910	0.0405838417647586	0.0785872080415845	0.0361584056750641	TLR4/MAPK14	2	BP
GO:0040007	growth	4/25	948/17910	0.0406414881625623	0.0786339024267398	0.0361798900179142	PPARA/EGFR/MAPK1/MAPK14	4	BP
GO:0006352	DNA-templated transcription, initiation	2/25	231/17910	0.0409037877415908	0.0787521241152387	0.0362342844655458	PPARA/NR4A1	2	BP
GO:0010594	regulation of endothelial cell migration	2/25	231/17910	0.0409037877415908	0.0787521241152387	0.0362342844655458	PRKCA/NFE2L2	2	BP
GO:0006471	protein ADP-ribosylation	1/25	30/17910	0.041072003323214	0.0787521241152387	0.0362342844655458	SIRT2	1	BP
GO:0007202	activation of phospholipase C activity	1/25	30/17910	0.041072003323214	0.0787521241152387	0.0362342844655458	EGFR	1	BP
GO:0010743	regulation of macrophage derived foam cell differentiation	1/25	30/17910	0.041072003323214	0.0787521241152387	0.0362342844655458	PPARA	1	BP
GO:0019433	triglyceride catabolic process	1/25	30/17910	0.041072003323214	0.0787521241152387	0.0362342844655458	FABP4	1	BP
GO:0032689	negative regulation of interferon-gamma production	1/25	30/17910	0.041072003323214	0.0787521241152387	0.0362342844655458	TLR4	1	BP
GO:0046320	regulation of fatty acid oxidation	1/25	30/17910	0.041072003323214	0.0787521241152387	0.0362342844655458	PPARA	1	BP
GO:0051194	positive regulation of cofactor metabolic process	1/25	30/17910	0.041072003323214	0.0787521241152387	0.0362342844655458	NFE2L2	1	BP
GO:0060338	regulation of type I interferon-mediated signaling pathway	1/25	30/17910	0.041072003323214	0.0787521241152387	0.0362342844655458	TBK1	1	BP
GO:0061082	myeloid leukocyte cytokine production	1/25	30/17910	0.041072003323214	0.0787521241152387	0.0362342844655458	TLR4	1	BP
GO:0001530	lipopolysaccharide binding	1/25	30/16967	0.0433081426364645	0.0788517536073803	0.0361990429266434	TLR4	1	MF
GO:0038023	signaling receptor activity	5/25	1344/16967	0.0434205691670597	0.0788517536073803	0.0361990429266434	PPARA/EGFR/FLT3/TLR4/NR4A1	5	MF
GO:1904018	positive regulation of vasculature development	2/25	232/17910	0.0412247067352792	0.0789803409266583	0.0363392882728424	PRKCA/NFE2L2	2	BP
GO:0030030	cell projection organization	5/25	1400/17910	0.0413648389670438	0.0791841203083411	0.0364330482846143	PRKCA/EGFR/MDM2/NFE2L2/MAPK1	5	BP
GO:0048812	neuron projection morphogenesis	3/25	559/17910	0.0417947265351375	0.0799417893351529	0.0367816559616347	PRKCA/EGFR/MAPK1	3	BP
GO:0032989	cellular component morphogenesis	4/25	959/17910	0.0421265793080107	0.0805108626546741	0.037043489718793	PRKCA/EGFR/MAPK1/MAPK14	4	BP
GO:0000266	mitochondrial fission	1/25	31/17910	0.0424127863163306	0.0805327804953808	0.0370535742375784	DHODH	1	BP
GO:0006691	leukotriene metabolic process	1/25	31/17910	0.0424127863163306	0.0805327804953808	0.0370535742375784	ABCC1	1	BP
GO:0035767	endothelial cell chemotaxis	1/25	31/17910	0.0424127863163306	0.0805327804953808	0.0370535742375784	NR4A1	1	BP
GO:0043330	response to exogenous dsRNA	1/25	31/17910	0.0424127863163306	0.0805327804953808	0.0370535742375784	MAPK1	1	BP
GO:0045648	positive regulation of erythrocyte differentiation	1/25	31/17910	0.0424127863163306	0.0805327804953808	0.0370535742375784	MAPK14	1	BP
GO:0051204	protein insertion into mitochondrial membrane	1/25	31/17910	0.0424127863163306	0.0805327804953808	0.0370535742375784	MAPK8	1	BP
GO:1902253	regulation of intrinsic apoptotic signaling pathway by p53 class mediator	1/25	31/17910	0.0424127863163306	0.0805327804953808	0.0370535742375784	MDM2	1	BP
GO:1903205	regulation of hydrogen peroxide-induced cell death	1/25	31/17910	0.0424127863163306	0.0805327804953808	0.0370535742375784	NFE2L2	1	BP
GO:0045597	positive regulation of cell differentiation	4/25	962/17910	0.0425370271603728	0.0807033403649467	0.03713204976953	PRKCA/SIRT2/NFE2L2/MAPK14	4	BP
GO:0008104	protein localization	7/25	2417/17910	0.0427547093731801	0.0810507627163358	0.0372919006999189	PRKCA/EGFR/MDM2/TLR4/MAPK8/MAPK1/MAPK14	7	BP
GO:0031348	negative regulation of defense response	2/25	237/17910	0.0428437887763349	0.0810885267800688	0.0373092761528764	SIRT2/PPARA	2	BP
GO:0048863	stem cell differentiation	2/25	237/17910	0.0428437887763349	0.0810885267800688	0.0373092761528764	NFE2L2/MAPK1	2	BP
GO:0002757	immune response-activating signal transduction	3/25	567/17910	0.0433019354359128	0.081889547255819	0.0376778300694488	TBK1/TLR4/MAPK1	3	BP
GO:0019318	hexose metabolic process	2/25	239/17910	0.0434981247873632	0.0819472040556429	0.0377043582794452	PPARA/MAPK14	2	BP
GO:0009164	nucleoside catabolic process	1/25	32/17910	0.0437517695000703	0.0819472040556429	0.0377043582794452	AHCY	1	BP
GO:0032733	positive regulation of interleukin-10 production	1/25	32/17910	0.0437517695000703	0.0819472040556429	0.0377043582794452	TLR4	1	BP
GO:0043552	positive regulation of phosphatidylinositol 3-kinase activity	1/25	32/17910	0.0437517695000703	0.0819472040556429	0.0377043582794452	FLT3	1	BP
GO:0045745	positive regulation of G protein-coupled receptor signaling pathway	1/25	32/17910	0.0437517695000703	0.0819472040556429	0.0377043582794452	PRKCA	1	BP
GO:0046688	response to copper ion	1/25	32/17910	0.0437517695000703	0.0819472040556429	0.0377043582794452	NFE2L2	1	BP
GO:0055022	negative regulation of cardiac muscle tissue growth	1/25	32/17910	0.0437517695000703	0.0819472040556429	0.0377043582794452	PPARA	1	BP
GO:0060674	placenta blood vessel development	1/25	32/17910	0.0437517695000703	0.0819472040556429	0.0377043582794452	MAPK1	1	BP
GO:0061117	negative regulation of heart growth	1/25	32/17910	0.0437517695000703	0.0819472040556429	0.0377043582794452	PPARA	1	BP
GO:0071295	cellular response to vitamin	1/25	32/17910	0.0437517695000703	0.0819472040556429	0.0377043582794452	MDM2	1	BP
GO:0097421	liver regeneration	1/25	32/17910	0.0437517695000703	0.0819472040556429	0.0377043582794452	EGFR	1	BP
GO:1904031	positive regulation of cyclin-dependent protein kinase activity	1/25	32/17910	0.0437517695000703	0.0819472040556429	0.0377043582794452	EGFR	1	BP
GO:0071824	protein-DNA complex subunit organization	2/25	240/17910	0.0438267169381623	0.0820220680127618	0.037738803596939	BRD2/BRDT	2	BP
GO:0031324	negative regulation of cellular metabolic process	7/25	2432/17910	0.0440181928095965	0.0823147225984879	0.0378734555778028	SIRT2/PPARA/FABP4/MDM2/TLR4/KDM5C/MAPK14	7	BP
GO:0030072	peptide hormone secretion	2/25	241/17910	0.0441562544528578	0.0824414145636557	0.0379317472462112	PRKCA/EGFR	2	BP
GO:0038093	Fc receptor signaling pathway	2/25	241/17910	0.0441562544528578	0.0824414145636557	0.0379317472462112	MAPK8/MAPK1	2	BP
GO:0120039	plasma membrane bounded cell projection morphogenesis	3/25	573/17910	0.0444504287149378	0.0829246263615983	0.0381540756461175	PRKCA/EGFR/MAPK1	3	BP
GO:0010558	negative regulation of macromolecule biosynthetic process	5/25	1432/17910	0.0449326897707267	0.0834519336387372	0.0383966926179803	SIRT2/PPARA/FABP4/MDM2/KDM5C	5	BP
GO:0032094	response to food	1/25	33/17910	0.0450889551898849	0.0834519336387372	0.0383966926179803	PPARA	1	BP
GO:0042455	ribonucleoside biosynthetic process	1/25	33/17910	0.0450889551898849	0.0834519336387372	0.0383966926179803	DHODH	1	BP
GO:0042554	superoxide anion generation	1/25	33/17910	0.0450889551898849	0.0834519336387372	0.0383966926179803	EGFR	1	BP
GO:0043032	positive regulation of macrophage activation	1/25	33/17910	0.0450889551898849	0.0834519336387372	0.0383966926179803	TLR4	1	BP
GO:0043516	regulation of DNA damage response, signal transduction by p53 class mediator	1/25	33/17910	0.0450889551898849	0.0834519336387372	0.0383966926179803	MDM2	1	BP
GO:0055094	response to lipoprotein particle	1/25	33/17910	0.0450889551898849	0.0834519336387372	0.0383966926179803	TLR4	1	BP
GO:0071353	cellular response to interleukin-4	1/25	33/17910	0.0450889551898849	0.0834519336387372	0.0383966926179803	KEAP1	1	BP
GO:1901797	negative regulation of signal transduction by p53 class mediator	1/25	33/17910	0.0450889551898849	0.0834519336387372	0.0383966926179803	MDM2	1	BP
GO:2000352	negative regulation of endothelial cell apoptotic process	1/25	33/17910	0.0450889551898849	0.0834519336387372	0.0383966926179803	NFE2L2	1	BP
GO:0048858	cell projection morphogenesis	3/25	577/17910	0.0452246760138624	0.0836371177070248	0.0384818968240154	PRKCA/EGFR/MAPK1	3	BP
GO:0050730	regulation of peptidyl-tyrosine phosphorylation	2/25	245/17910	0.0454837973981924	0.0840500432614351	0.0386718861375697	EGFR/FLT3	2	BP
GO:0021537	telencephalon development	2/25	246/17910	0.0458180162208406	0.0846009827069853	0.0389253763998025	EGFR/KDM6B	2	BP
GO:0043009	chordate embryonic development	3/25	581/17910	0.0460057735474742	0.0847858961547402	0.0390104560918454	EGFR/KEAP1/MAPK1	3	BP
GO:0007611	learning or memory	2/25	247/17910	0.046153162244942	0.0847858961547402	0.0390104560918454	EGFR/MAPK1	2	BP
GO:0007435	salivary gland morphogenesis	1/25	34/17910	0.0464243456983737	0.0847858961547402	0.0390104560918454	EGFR	1	BP
GO:0014072	response to isoquinoline alkaloid	1/25	34/17910	0.0464243456983737	0.0847858961547402	0.0390104560918454	MDM2	1	BP
GO:0032212	positive regulation of telomere maintenance via telomerase	1/25	34/17910	0.0464243456983737	0.0847858961547402	0.0390104560918454	MAPK1	1	BP
GO:0032660	regulation of interleukin-17 production	1/25	34/17910	0.0464243456983737	0.0847858961547402	0.0390104560918454	TLR4	1	BP
GO:0034142	toll-like receptor 4 signaling pathway	1/25	34/17910	0.0464243456983737	0.0847858961547402	0.0390104560918454	TLR4	1	BP
GO:0043278	response to morphine	1/25	34/17910	0.0464243456983737	0.0847858961547402	0.0390104560918454	MDM2	1	BP
GO:0048536	spleen development	1/25	34/17910	0.0464243456983737	0.0847858961547402	0.0390104560918454	SLC40A1	1	BP
GO:0051180	vitamin transport	1/25	34/17910	0.0464243456983737	0.0847858961547402	0.0390104560918454	ABCC1	1	BP
GO:0071392	cellular response to estradiol stimulus	1/25	34/17910	0.0464243456983737	0.0847858961547402	0.0390104560918454	EGFR	1	BP
GO:1901030	positive regulation of mitochondrial outer membrane permeabilization involved in apoptotic signaling pathway	1/25	34/17910	0.0464243456983737	0.0847858961547402	0.0390104560918454	MAPK8	1	BP
GO:2001024	negative regulation of response to drug	1/25	34/17910	0.0464243456983737	0.0847858961547402	0.0390104560918454	NFE2L2	1	BP
GO:2001038	regulation of cellular response to drug	1/25	34/17910	0.0464243456983737	0.0847858961547402	0.0390104560918454	NFE2L2	1	BP
GO:0032940	secretion by cell	5/25	1449/17910	0.0469033897690158	0.0855941237419005	0.0393823260399273	PRKCA/EGFR/TLR4/MAPK1/MAPK14	5	BP
GO:0019213	deacetylase activity	1/25	33/16967	0.0475385409215893	0.0856448316603235	0.0393175902359009	SIRT2	1	MF
GO:0060089	molecular transducer activity	5/25	1381/16967	0.0479318748550828	0.0856735085992425	0.0393307551649664	PPARA/EGFR/FLT3/TLR4/NR4A1	5	MF
GO:0016054	organic acid catabolic process	2/25	250/17910	0.0471641334955243	0.0859362028337252	0.0395397185072689	PPARA/AHCY	2	BP
GO:0046395	carboxylic acid catabolic process	2/25	250/17910	0.0471641334955243	0.0859362028337252	0.0395397185072689	PPARA/AHCY	2	BP
GO:0055080	cation homeostasis	3/25	588/17910	0.0473891298648263	0.0859496370846184	0.0395458996798267	EGFR/SLC40A1/MAPK1	3	BP
GO:0090257	regulation of muscle system process	2/25	251/17910	0.0475029583248823	0.0859496370846184	0.0395458996798267	PRKCA/PPARA	2	BP
GO:0001893	maternal placenta development	1/25	35/17910	0.0477579433352912	0.0859496370846184	0.0395458996798267	MAPK1	1	BP
GO:0003203	endocardial cushion morphogenesis	1/25	35/17910	0.0477579433352912	0.0859496370846184	0.0395458996798267	MDM2	1	BP
GO:0003230	cardiac atrium development	1/25	35/17910	0.0477579433352912	0.0859496370846184	0.0395458996798267	MDM2	1	BP
GO:0010831	positive regulation of myotube differentiation	1/25	35/17910	0.0477579433352912	0.0859496370846184	0.0395458996798267	MAPK14	1	BP
GO:0036474	cell death in response to hydrogen peroxide	1/25	35/17910	0.0477579433352912	0.0859496370846184	0.0395458996798267	NFE2L2	1	BP
GO:0045740	positive regulation of DNA replication	1/25	35/17910	0.0477579433352912	0.0859496370846184	0.0395458996798267	EGFR	1	BP
GO:0045923	positive regulation of fatty acid metabolic process	1/25	35/17910	0.0477579433352912	0.0859496370846184	0.0395458996798267	PPARA	1	BP
GO:0046131	pyrimidine ribonucleoside metabolic process	1/25	35/17910	0.0477579433352912	0.0859496370846184	0.0395458996798267	DHODH	1	BP
GO:0048246	macrophage chemotaxis	1/25	35/17910	0.0477579433352912	0.0859496370846184	0.0395458996798267	MAPK14	1	BP
GO:0048333	mesodermal cell differentiation	1/25	35/17910	0.0477579433352912	0.0859496370846184	0.0395458996798267	KDM6B	1	BP
GO:0050716	positive regulation of interleukin-1 secretion	1/25	35/17910	0.0477579433352912	0.0859496370846184	0.0395458996798267	TLR4	1	BP
GO:0070423	nucleotide-binding oligomerization domain containing signaling pathway	1/25	35/17910	0.0477579433352912	0.0859496370846184	0.0395458996798267	TLR4	1	BP
GO:0071312	cellular response to alkaloid	1/25	35/17910	0.0477579433352912	0.0859496370846184	0.0395458996798267	MDM2	1	BP
GO:0071402	cellular response to lipoprotein particle stimulus	1/25	35/17910	0.0477579433352912	0.0859496370846184	0.0395458996798267	TLR4	1	BP
GO:0046883	regulation of hormone secretion	2/25	254/17910	0.0485248943002116	0.0872629425874204	0.0401501587485606	PRKCA/EGFR	2	BP
GO:0032990	cell part morphogenesis	3/25	595/17910	0.0487933286657983	0.0874073384249843	0.0402165960658103	PRKCA/EGFR/MAPK1	3	BP
GO:0019752	carboxylic acid metabolic process	4/25	1006/17910	0.0488244595723346	0.0874073384249843	0.0402165960658103	PPARA/AHCY/ABCC1/MAPK14	4	BP
GO:0002755	MyD88-dependent toll-like receptor signaling pathway	1/25	36/17910	0.0490897504075498	0.0874073384249843	0.0402165960658103	TLR4	1	BP
GO:0010742	macrophage derived foam cell differentiation	1/25	36/17910	0.0490897504075498	0.0874073384249843	0.0402165960658103	PPARA	1	BP
GO:0035872	nucleotide-binding domain, leucine rich repeat containing receptor signaling pathway	1/25	36/17910	0.0490897504075498	0.0874073384249843	0.0402165960658103	TLR4	1	BP
GO:0045776	negative regulation of blood pressure	1/25	36/17910	0.0490897504075498	0.0874073384249843	0.0402165960658103	PPARA	1	BP
GO:0046825	regulation of protein export from nucleus	1/25	36/17910	0.0490897504075498	0.0874073384249843	0.0402165960658103	MDM2	1	BP
GO:0048255	mRNA stabilization	1/25	36/17910	0.0490897504075498	0.0874073384249843	0.0402165960658103	MAPK14	1	BP
GO:0051973	positive regulation of telomerase activity	1/25	36/17910	0.0490897504075498	0.0874073384249843	0.0402165960658103	MAPK1	1	BP
GO:0070670	response to interleukin-4	1/25	36/17910	0.0490897504075498	0.0874073384249843	0.0402165960658103	KEAP1	1	BP
GO:0090077	foam cell differentiation	1/25	36/17910	0.0490897504075498	0.0874073384249843	0.0402165960658103	PPARA	1	BP
GO:0090218	positive regulation of lipid kinase activity	1/25	36/17910	0.0490897504075498	0.0874073384249843	0.0402165960658103	FLT3	1	BP
GO:1905521	regulation of macrophage migration	1/25	36/17910	0.0490897504075498	0.0874073384249843	0.0402165960658103	MAPK14	1	BP
GO:0019901	protein kinase binding	3/25	568/16967	0.0497141791372519	0.0881649895637202	0.0404745372910192	EGFR/MAPK1/MAPK14	3	MF
GO:0016323	basolateral plasma membrane	3/25	201/18675	0.002372491682061	0.0884288889922321	0.0685128982306901	EGFR/SLC40A1/ABCC1	3	CC
GO:0035866	alphav-beta3 integrin-PKCalpha complex	1/25	3/18675	0.00401090489274203	0.0884288889922321	0.0685128982306901	PRKCA	1	CC
GO:0043219	lateral loop	1/25	4/18675	0.00534443784998695	0.0884288889922321	0.0685128982306901	SIRT2	1	CC
GO:0097487	multivesicular body, internal vesicle	1/25	4/18675	0.00534443784998695	0.0884288889922321	0.0685128982306901	EGFR	1	CC
GO:0031982	vesicle	11/25	3756/18675	0.00577612698404589	0.0884288889922321	0.0685128982306901	TBK1/PRKCA/EGFR/FABP4/MDM2/TLR4/AHCY/SLC40A1/ABCC1/MAPK1/MAPK14	11	CC
GO:0031410	cytoplasmic vesicle	8/25	2179/18675	0.00588689649281247	0.0884288889922321	0.0685128982306901	TBK1/EGFR/MDM2/TLR4/AHCY/SLC40A1/MAPK1/MAPK14	8	CC
GO:0097708	intracellular vesicle	8/25	2182/18675	0.00593652145361019	0.0884288889922321	0.0685128982306901	TBK1/EGFR/MDM2/TLR4/AHCY/SLC40A1/MAPK1/MAPK14	8	CC
GO:0046696	lipopolysaccharide receptor complex	1/25	5/18675	0.00667625666278515	0.0884288889922321	0.0685128982306901	TLR4	1	CC
GO:0072686	mitotic spindle	2/25	97/18675	0.00741096434261632	0.0884288889922321	0.0685128982306901	SIRT2/MAPK1	2	CC
GO:0005819	spindle	3/25	326/18675	0.00912040838970019	0.0884288889922321	0.0685128982306901	SIRT2/MAPK1/MAPK14	3	CC
GO:0005677	chromatin silencing complex	1/25	7/18675	0.00933476029932601	0.0884288889922321	0.0685128982306901	SIRT2	1	CC
GO:0097441	basal dendrite	1/25	7/18675	0.00933476029932601	0.0884288889922321	0.0685128982306901	MAPK8	1	CC
GO:0031983	vesicle lumen	3/25	339/18675	0.010142744995204	0.0884288889922321	0.0685128982306901	EGFR/MAPK1/MAPK14	3	CC
GO:0005769	early endosome	3/25	340/18675	0.0102240535533308	0.0884288889922321	0.0685128982306901	EGFR/TLR4/MAPK1	3	CC
GO:0044433	cytoplasmic vesicle part	6/25	1450/18675	0.010637391603829	0.0884288889922321	0.0685128982306901	TBK1/EGFR/MDM2/TLR4/MAPK1/MAPK14	6	CC
GO:0033010	paranodal junction	1/25	8/18675	0.0106614493389936	0.0884288889922321	0.0685128982306901	SIRT2	1	CC
GO:1904813	ficolin-1-rich granule lumen	2/25	124/18675	0.0118738846729816	0.0884288889922321	0.0685128982306901	MAPK1/MAPK14	2	CC
GO:0005815	microtubule organizing center	4/25	681/18675	0.0120472822335389	0.0884288889922321	0.0685128982306901	SIRT2/NFE2L2/KEAP1/MAPK1	4	CC
GO:0005739	mitochondrion	6/25	1492/18675	0.0121577501609129	0.0884288889922321	0.0685128982306901	PRKCA/SIRT2/DHODH/MAPK8/MAPK1/MAPK14	6	CC
GO:0043204	perikaryon	2/25	127/18675	0.0124273492329334	0.0884288889922321	0.0685128982306901	SIRT2/MAPK1	2	CC
GO:0097458	neuron part	6/25	1500/18675	0.0124641915058615	0.0884288889922321	0.0685128982306901	SIRT2/DHODH/AHCY/SLC40A1/MAPK8/MAPK1	6	CC
GO:0044224	juxtaparanode region of axon	1/25	10/18675	0.0133097123823099	0.0884288889922321	0.0685128982306901	SIRT2	1	CC
GO:0072687	meiotic spindle	1/25	10/18675	0.0133097123823099	0.0884288889922321	0.0685128982306901	SIRT2	1	CC
GO:0045202	synapse	5/25	1091/18675	0.013462931738909	0.0884288889922321	0.0685128982306901	EGFR/MDM2/SLC40A1/MAPK1/MAPK14	5	CC
GO:0048471	perinuclear region of cytoplasm	4/25	705/18675	0.0135452785950845	0.0884288889922321	0.0685128982306901	PRKCA/SIRT2/EGFR/TLR4	4	CC
GO:0015630	microtubule cytoskeleton	5/25	1102/18675	0.0140159361816306	0.0884288889922321	0.0685128982306901	SIRT2/NFE2L2/KEAP1/MAPK1/MAPK14	5	CC
GO:0012505	endomembrane system	11/25	4213/18675	0.0140222846850765	0.0884288889922321	0.0685128982306901	TBK1/PRKCA/EGFR/NFE2L2/FLT3/KEAP1/TLR4/NR4A1/SLC40A1/MAPK1/MAPK14	11	CC
GO:0043220	Schmidt-Lanterman incisure	1/25	11/18675	0.0146312905869949	0.0884288889922321	0.0685128982306901	SIRT2	1	CC
GO:0036477	somatodendritic compartment	4/25	724/18675	0.0148129611002216	0.0884288889922321	0.0685128982306901	SIRT2/DHODH/MAPK8/MAPK1	4	CC
GO:0009792	embryo development ending in birth or egg hatching	3/25	600/17910	0.0498090378872658	0.0885535965471101	0.040743995718006	EGFR/KEAP1/MAPK1	3	BP
GO:0098771	inorganic ion homeostasis	3/25	600/17910	0.0498090378872658	0.0885535965471101	0.040743995718006	EGFR/SLC40A1/MAPK1	3	BP
GO:0060485	mesenchyme development	2/25	258/17910	0.0499001083463825	0.0886482985395963	0.0407875686244355	MDM2/MAPK1	2	BP
GO:0033270	paranode region of axon	1/25	12/18675	0.0159511693769288	0.0924229519780872	0.0716074167075749	SIRT2	1	CC
GO:0043218	compact myelin	1/25	13/18675	0.0172693508464447	0.0972017747642742	0.0753099510596835	SIRT2	1	CC

## Sheet: Figure 5 E
			Supplementary Table 2.5 KEGG enrichment analysis of 25 potential targets
ID	Description	GeneRatio	BgRatio	pvalue	p.adjust	qvalue	geneID	Count	one_type	two_type
hsa05161	Hepatitis B	6/19	162/7914	1.45952260923356e-06	0.000122956114809517	4.59016095678125e-05	TBK1/PRKCA/TLR4/MAPK8/MAPK1/MAPK14	6	Human Diseases	Infectious disease: viral
hsa04912	GnRH signaling pathway	5/19	93/7914	2.05323874256401e-06	0.000122956114809517	4.59016095678125e-05	PRKCA/EGFR/MAPK8/MAPK1/MAPK14	5	Organismal Systems	Endocrine system
hsa01522	Endocrine resistance	5/19	98/7914	2.66312043930339e-06	0.000122956114809517	4.59016095678125e-05	EGFR/MDM2/MAPK8/MAPK1/MAPK14	5	Human Diseases	Drug resistance: antineoplastic
hsa04010	MAPK signaling pathway	7/19	295/7914	3.19091620267872e-06	0.000122956114809517	4.59016095678125e-05	PRKCA/EGFR/FLT3/NR4A1/MAPK8/MAPK1/MAPK14	7	Environmental Information Processing	Signal transduction
hsa04620	Toll-like receptor signaling pathway	5/19	104/7914	3.57430566306737e-06	0.000122956114809517	4.59016095678125e-05	TBK1/TLR4/MAPK8/MAPK1/MAPK14	5	Organismal Systems	Immune system
hsa05205	Proteoglycans in cancer	6/19	204/7914	5.58810021671646e-06	0.000138232554209478	5.16045643009679e-05	PRKCA/EGFR/MDM2/TLR4/MAPK1/MAPK14	6	Human Diseases	Cancer: overview
hsa04071	Sphingolipid signaling pathway	5/19	119/7914	6.94203627869477e-06	0.000138232554209478	5.16045643009679e-05	PRKCA/ABCC1/MAPK8/MAPK1/MAPK14	5	Environmental Information Processing	Signal transduction
hsa05170	Human immunodeficiency virus 1 infection	6/19	212/7914	6.97823956219489e-06	0.000138232554209478	5.16045643009679e-05	TBK1/PRKCA/TLR4/MAPK8/MAPK1/MAPK14	6	Human Diseases	Infectious disease: viral
hsa05135	Yersinia infection	5/19	120/7914	7.233098766775e-06	0.000138232554209478	5.16045643009679e-05	TBK1/TLR4/MAPK8/MAPK1/MAPK14	5	Human Diseases	Infectious disease: bacterial
hsa05163	Human cytomegalovirus infection	6/19	225/7914	9.82955101094987e-06	0.000143976246989322	5.37487825357934e-05	TBK1/PRKCA/EGFR/MDM2/MAPK1/MAPK14	6	Human Diseases	Infectious disease: viral
hsa04926	Relaxin signaling pathway	5/19	129/7914	1.03071695919845e-05	0.000143976246989322	5.37487825357934e-05	PRKCA/EGFR/MAPK8/MAPK1/MAPK14	5	Organismal Systems	Endocrine system
hsa04151	PI3K-Akt signaling pathway	7/19	354/7914	1.06747991161068e-05	0.000143976246989322	5.37487825357934e-05	PRKCA/EGFR/MDM2/FLT3/TLR4/NR4A1/MAPK1	7	Environmental Information Processing	Signal transduction
hsa04068	FoxO signaling pathway	5/19	131/7914	1.11117091217077e-05	0.000143976246989322	5.37487825357934e-05	EGFR/MDM2/MAPK8/MAPK1/MAPK14	5	Environmental Information Processing	Signal transduction
hsa04014	Ras signaling pathway	6/19	232/7914	1.17189968479681e-05	0.000143976246989322	5.37487825357934e-05	TBK1/PRKCA/EGFR/FLT3/MAPK8/MAPK1	6	Environmental Information Processing	Signal transduction
hsa05200	Pathways in cancer	8/19	530/7914	1.4997953937388e-05	0.000171976538482049	6.42017677319767e-05	PRKCA/EGFR/MDM2/NFE2L2/FLT3/KEAP1/MAPK8/MAPK1	8	Human Diseases	Cancer: overview
hsa04664	Fc epsilon RI signaling pathway	4/19	68/7914	1.75354227833866e-05	0.000188505794921406	7.03724203806963e-05	PRKCA/MAPK8/MAPK1/MAPK14	4	Organismal Systems	Immune system
hsa05214	Glioma	4/19	75/7914	2.58937784199528e-05	0.000260778147752419	9.73529192955788e-05	PRKCA/EGFR/MDM2/MAPK1	4	Human Diseases	Cancer: specific types
hsa05133	Pertussis	4/19	76/7914	2.7290736392695e-05	0.000260778147752419	9.73529192955788e-05	TLR4/MAPK8/MAPK1/MAPK14	4	Human Diseases	Infectious disease: bacterial
hsa05132	Salmonella infection	4/19	80/7914	3.34381998508594e-05	0.000302703703913043	0.000113004442709276	TLR4/MAPK8/MAPK1/MAPK14	4	Human Diseases	Infectious disease: bacterial
hsa05225	Hepatocellular carcinoma	5/19	168/7914	3.71091267706281e-05	0.000319138490227401	0.000119139828053069	PRKCA/EGFR/NFE2L2/KEAP1/MAPK1	5	Human Diseases	Cancer: specific types
hsa04012	ErbB signaling pathway	4/19	85/7914	4.24838026768518e-05	0.000347962574305643	0.00012990034903699	PRKCA/EGFR/MAPK8/MAPK1	4	Environmental Information Processing	Signal transduction
hsa05235	PD-L1 expression and PD-1 checkpoint pathway in cancer	4/19	89/7914	5.09187034460068e-05	0.000396817759555529	0.000148138820886703	EGFR/TLR4/MAPK1/MAPK14	4	Human Diseases	Cancer: overview
hsa04621	NOD-like receptor signaling pathway	5/19	181/7914	5.30628399405649e-05	0.000396817759555529	0.000148138820886703	TBK1/TLR4/MAPK8/MAPK1/MAPK14	5	Organismal Systems	Immune system
hsa04657	IL-17 signaling pathway	4/19	93/7914	6.05194461948029e-05	0.000433722697729421	0.00016191606218785	TBK1/MAPK8/MAPK1/MAPK14	4	Organismal Systems	Immune system
hsa05231	Choline metabolism in cancer	4/19	98/7914	7.43060162383968e-05	0.00051122539172017	0.000190849136443882	PRKCA/EGFR/MAPK8/MAPK1	4	Human Diseases	Cancer: overview
hsa04933	AGE-RAGE signaling pathway in diabetic complications	4/19	100/7914	8.04156505335559e-05	0.000531980457375831	0.000198597355568701	PRKCA/MAPK8/MAPK1/MAPK14	4	Human Diseases	Endocrine and metabolic disease
hsa05142	Chagas disease (American trypanosomiasis)	4/19	102/7914	8.68841302329877e-05	0.000553484088891625	0.000206625027064805	TLR4/MAPK8/MAPK1/MAPK14	4	Human Diseases	Infectious disease: parasitic
hsa04625	C-type lectin receptor signaling pathway	4/19	104/7914	9.37242271243568e-05	0.00057573453804962	0.000214931498292698	MDM2/MAPK8/MAPK1/MAPK14	4	Organismal Systems	Immune system
hsa04066	HIF-1 signaling pathway	4/19	109/7914	0.00011253543907462	0.000667451569683956	0.000249171026626201	PRKCA/EGFR/TLR4/MAPK1	4	Environmental Information Processing	Signal transduction
hsa05219	Bladder cancer	3/19	41/7914	0.000118074714504434	0.000676961696492091	0.000252721318763877	EGFR/MDM2/MAPK1	3	Human Diseases	Cancer: specific types
hsa05145	Toxoplasmosis	4/19	112/7914	0.000125061342394173	0.00069388873844509	0.000259040471512549	TLR4/MAPK8/MAPK1/MAPK14	4	Human Diseases	Infectious disease: parasitic
hsa05418	Fluid shear stress and atherosclerosis	4/19	139/7914	0.000287758046732939	0.00154669950118954	0.000577409238510173	NFE2L2/KEAP1/MAPK8/MAPK14	4	Human Diseases	Cardiovascular disease
hsa04370	VEGF signaling pathway	3/19	59/7914	0.000350378435453865	0.00182621487569893	0.000681757083339259	PRKCA/MAPK1/MAPK14	3	Environmental Information Processing	Signal transduction
hsa04723	Retrograde endocannabinoid signaling	4/19	148/7914	0.000365769149686628	0.00185036158076765	0.000690771459160505	PRKCA/MAPK8/MAPK1/MAPK14	4	Organismal Systems	Nervous system
hsa05160	Hepatitis C	4/19	155/7914	0.000436166464085155	0.00214344662350419	0.000800185092005848	TBK1/PPARA/EGFR/MAPK1	4	Human Diseases	Infectious disease: viral
hsa05223	Non-small cell lung cancer	3/19	66/7914	0.000487983847139161	0.00233147838077599	0.000870380546066925	PRKCA/EGFR/MAPK1	3	Human Diseases	Cancer: specific types
hsa05131	Shigellosis	3/19	67/7914	0.000510083289920681	0.00237119799638803	0.000885208554343145	MAPK8/MAPK1/MAPK14	3	Human Diseases	Infectious disease: bacterial
hsa05230	Central carbon metabolism in cancer	3/19	69/7914	0.000556190361869105	0.00243406468953848	0.000908677760476421	EGFR/FLT3/MAPK1	3	Human Diseases	Cancer: overview
hsa04622	RIG-I-like receptor signaling pathway	3/19	70/7914	0.000580213094599289	0.00243406468953848	0.000908677760476421	TBK1/MAPK8/MAPK14	3	Organismal Systems	Immune system
hsa04917	Prolactin signaling pathway	3/19	70/7914	0.000580213094599289	0.00243406468953848	0.000908677760476421	MAPK8/MAPK1/MAPK14	3	Organismal Systems	Endocrine system
hsa05120	Epithelial cell signaling in Helicobacter pylori infection	3/19	70/7914	0.000580213094599289	0.00243406468953848	0.000908677760476421	EGFR/MAPK8/MAPK14	3	Human Diseases	Infectious disease: bacterial
hsa05164	Influenza A	4/19	170/7914	0.000618976786385149	0.00252093720532042	0.00094110874862023	TBK1/PRKCA/TLR4/MAPK1	4	Human Diseases	Infectious disease: viral
hsa05218	Melanoma	3/19	72/7914	0.000630234301330104	0.00252093720532042	0.00094110874862023	EGFR/MDM2/MAPK1	3	Human Diseases	Cancer: specific types
hsa05206	MicroRNAs in cancer	5/19	310/7914	0.0006596934614744	0.00257880171303629	0.000962710553826278	PRKCA/EGFR/MDM2/ABCC1/MAPK1	5	Human Diseases	Cancer: overview
hsa05212	Pancreatic cancer	3/19	75/7914	0.00071031587519035	0.00271498512294978	0.00101355013769851	EGFR/MAPK8/MAPK1	3	Human Diseases	Cancer: specific types
hsa05140	Leishmaniasis	3/19	76/7914	0.000738385401442309	0.00275124231154755	0.00102708556306243	TLR4/MAPK1/MAPK14	3	Human Diseases	Infectious disease: parasitic
hsa05152	Tuberculosis	4/19	179/7914	0.000751792957225201	0.00275124231154755	0.00102708556306243	TLR4/MAPK8/MAPK1/MAPK14	4	Human Diseases	Infectious disease: bacterial
hsa01521	EGFR tyrosine kinase inhibitor resistance	3/19	79/7914	0.00082682102315476	0.00296277533297122	0.00110605443886931	PRKCA/EGFR/MAPK1	3	Human Diseases	Drug resistance: antineoplastic
hsa05167	Kaposi sarcoma-associated herpesvirus infection	4/19	186/7914	0.000868251084494719	0.00304773850067534	0.00113777263489104	TBK1/MAPK8/MAPK1/MAPK14	4	Human Diseases	Infectious disease: viral
hsa05210	Colorectal cancer	3/19	86/7914	0.00105872181249663	0.0036420030349884	0.0013596216960483	EGFR/MAPK8/MAPK1	3	Human Diseases	Cancer: specific types
hsa04510	Focal adhesion	4/19	199/7914	0.00111763019167593	0.00369494418447725	0.00137938552786482	PRKCA/EGFR/MAPK8/MAPK1	4	Cellular Processes	Cellular community - eukaryotes
hsa04540	Gap junction	3/19	88/7914	0.00113179390570857	0.00369494418447725	0.00137938552786482	PRKCA/EGFR/MAPK1	3	Cellular Processes	Cellular community - eukaryotes
hsa05130	Pathogenic Escherichia coli infection	4/19	201/7914	0.00116004061605681	0.00369494418447725	0.00137938552786482	TLR4/MAPK8/MAPK1/MAPK14	4	Human Diseases	Infectious disease: bacterial
hsa05169	Epstein-Barr virus infection	4/19	201/7914	0.00116004061605681	0.00369494418447725	0.00137938552786482	TBK1/MDM2/MAPK8/MAPK14	4	Human Diseases	Infectious disease: viral
hsa04658	Th1 and Th2 cell differentiation	3/19	92/7914	0.00128736679934581	0.00402594708159054	0.00150295454086306	MAPK8/MAPK1/MAPK14	3	Organismal Systems	Immune system
hsa04015	Rap1 signaling pathway	4/19	210/7914	0.00136504795994826	0.00419264730555537	0.00156518657061737	PRKCA/EGFR/MAPK1/MAPK14	4	Environmental Information Processing	Signal transduction
hsa05215	Prostate cancer	3/19	97/7914	0.00150003619513821	0.00452642500989075	0.00168979146636068	EGFR/MDM2/MAPK1	3	Human Diseases	Cancer: specific types
hsa04914	Progesterone-mediated oocyte maturation	3/19	98/7914	0.00154505925341926	0.00458189985496745	0.00171050116984709	MAPK8/MAPK1/MAPK14	3	Organismal Systems	Endocrine system
hsa04750	Inflammatory mediator regulation of TRP channels	3/19	100/7914	0.00163764302732838	0.00477414577458442	0.00178226984240912	PRKCA/MAPK8/MAPK14	3	Organismal Systems	Sensory system
hsa04660	T cell receptor signaling pathway	3/19	104/7914	0.00183312679591334	0.00525496348161824	0.00196176727281954	MAPK8/MAPK1/MAPK14	3	Organismal Systems	Immune system
hsa04928	Parathyroid hormone synthesis, secretion and action	3/19	106/7914	0.0019361196849233	0.00545922271814438	0.00203802072097189	PRKCA/EGFR/MAPK1	3	Organismal Systems	Endocrine system
hsa04659	Th17 cell differentiation	3/19	107/7914	0.00198894882610259	0.0055177290014459	0.00205986211192289	MAPK8/MAPK1/MAPK14	3	Organismal Systems	Immune system
hsa04668	TNF signaling pathway	3/19	112/7914	0.00226664379742418	0.00618829735169777	0.00231019668576233	MAPK8/MAPK1/MAPK14	3	Environmental Information Processing	Signal transduction
hsa04722	Neurotrophin signaling pathway	3/19	119/7914	0.00269433453452035	0.00712962369134616	0.00266160982357476	MAPK8/MAPK1/MAPK14	3	Organismal Systems	Nervous system
hsa04919	Thyroid hormone signaling pathway	3/19	119/7914	0.00269433453452035	0.00712962369134616	0.00266160982357476	PRKCA/MDM2/MAPK1	3	Organismal Systems	Endocrine system
hsa04380	Osteoclast differentiation	3/19	128/7914	0.00331352632624686	0.00863525042597666	0.00322368589953841	MAPK8/MAPK1/MAPK14	3	Organismal Systems	Development and regeneration
hsa04960	Aldosterone-regulated sodium reabsorption	2/19	37/7914	0.0034594420092099	0.00888095560573289	0.00331541182343761	PRKCA/MAPK1	2	Organismal Systems	Excretory system
hsa04728	Dopaminergic synapse	3/19	131/7914	0.00353780437744382	0.00894856401353438	0.00334065119232311	PRKCA/MAPK8/MAPK14	3	Organismal Systems	Nervous system
hsa04140	Autophagy - animal	3/19	137/7914	0.00401392627508984	0.0100057292654413	0.00373530896690282	TBK1/MAPK8/MAPK1	3	Cellular Processes	Transport and catabolism
hsa05162	Measles	3/19	138/7914	0.00409690454483789	0.0100666797387445	0.00375806281556559	TBK1/TLR4/MAPK8	3	Human Diseases	Infectious disease: viral
hsa04072	Phospholipase D signaling pathway	3/19	148/7914	0.00498495097299311	0.0120762192585185	0.00450825810752527	PRKCA/EGFR/MAPK1	3	Environmental Information Processing	Signal transduction
hsa04261	Adrenergic signaling in cardiomyocytes	3/19	149/7914	0.00507967011878834	0.0121347675059944	0.0045301151644165	PRKCA/MAPK1/MAPK14	3	Organismal Systems	Circulatory system
hsa04930	Type II diabetes mellitus	2/19	46/7914	0.0053074790696842	0.0125052931504888	0.00466843869143095	MAPK8/MAPK1	2	Human Diseases	Endocrine and metabolic disease
hsa04921	Oxytocin signaling pathway	3/19	153/7914	0.00546949267858866	0.0127128748745574	0.00474593248070993	PRKCA/EGFR/MAPK1	3	Organismal Systems	Endocrine system
hsa04934	Cushing syndrome	3/19	155/7914	0.00567102306716366	0.0130055462340287	0.00485519167855415	EGFR/NR4A1/MAPK1	3	Human Diseases	Endocrine and metabolic disease
hsa04218	Cellular senescence	3/19	160/7914	0.00619438352152238	0.0140188679697612	0.00523348192261586	MDM2/MAPK1/MAPK14	3	Cellular Processes	Cell growth and death
hsa05165	Human papillomavirus infection	4/19	330/7914	0.0069980061648066	0.0156319098746329	0.00583565790913469	TBK1/EGFR/MDM2/MAPK1	4	Human Diseases	Infectious disease: viral
hsa05213	Endometrial cancer	2/19	58/7914	0.00833264055242765	0.0183745407053533	0.00685952865989321	EGFR/MAPK1	2	Human Diseases	Cancer: specific types
hsa04730	Long-term depression	2/19	60/7914	0.00889701164599476	0.0193707089001405	0.00723141519527888	PRKCA/MAPK1	2	Organismal Systems	Nervous system
hsa04929	GnRH secretion New!	2/19	64/7914	0.0100759104456929	0.0216632074582397	0.00808724391035874	PRKCA/MAPK1	2	Organismal Systems	Endocrine system
hsa04137	Mitophagy - animal	2/19	65/7914	0.0103809707676018	0.0220435428645372	0.00822922958835233	TBK1/MAPK8	2	Cellular Processes	Transport and catabolism
hsa04720	Long-term potentiation	2/19	67/7914	0.0110033587109877	0.0228021409432516	0.00851242715751744	PRKCA/MAPK1	2	Organismal Systems	Nervous system
hsa05221	Acute myeloid leukemia	2/19	67/7914	0.0110033587109877	0.0228021409432516	0.00851242715751744	FLT3/MAPK1	2	Human Diseases	Cancer: specific types
hsa04920	Adipocytokine signaling pathway	2/19	69/7914	0.011641974965886	0.0238383296920523	0.00889925404660458	PPARA/MAPK8	2	Organismal Systems	Endocrine system
hsa04520	Adherens junction	2/19	71/7914	0.0122966666704412	0.0248826666743046	0.00928912280986893	EGFR/MAPK1	2	Cellular Processes	Cellular community - eukaryotes
hsa01524	Platinum drug resistance	2/19	73/7914	0.0129672819224786	0.0259345638449573	0.00968181392008809	MDM2/MAPK1	2	Human Diseases	Drug resistance: antineoplastic
hsa03320	PPAR signaling pathway	2/19	76/7914	0.014002731514363	0.0271889725921329	0.0101501060472467	PPARA/FABP4	2	Organismal Systems	Endocrine system
hsa05220	Chronic myeloid leukemia	2/19	76/7914	0.014002731514363	0.0271889725921329	0.0101501060472467	MDM2/MAPK1	2	Human Diseases	Cancer: specific types
hsa04024	cAMP signaling pathway	3/19	216/7914	0.0140687125622083	0.0271889725921329	0.0101501060472467	PPARA/MAPK8/MAPK1	3	Environmental Information Processing	Signal transduction
hsa04666	Fc gamma R-mediated phagocytosis	2/19	93/7914	0.0205164873951287	0.0392092870218016	0.0146374939310275	PRKCA/MAPK1	2	Organismal Systems	Immune system
hsa04713	Circadian entrainment	2/19	97/7914	0.0222026977588407	0.0419655386211056	0.0156664495464348	PRKCA/MAPK1	2	Organismal Systems	Environmental adaptation
hsa04925	Aldosterone synthesis and secretion	2/19	98/7914	0.0226330652277037	0.0423139915126634	0.015796532939244	PRKCA/NR4A1	2	Organismal Systems	Endocrine system
hsa04916	Melanogenesis	2/19	101/7914	0.0239450447187337	0.044285459049701	0.0165325153123119	PRKCA/MAPK1	2	Organismal Systems	Endocrine system
hsa05146	Amoebiasis	2/19	102/7914	0.0243892726144775	0.0446271796775546	0.0166600854365412	PRKCA/TLR4	2	Human Diseases	Infectious disease: parasitic
hsa04931	Insulin resistance	2/19	108/7914	0.0271259050764201	0.0491121649804659	0.0183344067552535	PPARA/MAPK8	2	Human Diseases	Endocrine and metabolic disease
hsa04670	Leukocyte transendothelial migration	2/19	112/7914	0.02901695555389	0.051452745930609	0.0192081854453314	PRKCA/MAPK14	2	Organismal Systems	Immune system
hsa04725	Cholinergic synapse	2/19	112/7914	0.02901695555389	0.051452745930609	0.0192081854453314	PRKCA/MAPK1	2	Organismal Systems	Nervous system
hsa04724	Glutamatergic synapse	2/19	114/7914	0.029982066982888	0.0526215869495584	0.0196445336837397	PRKCA/MAPK1	2	Organismal Systems	Nervous system
hsa04726	Serotonergic synapse	2/19	115/7914	0.0304694611656186	0.0529368416210747	0.0197622236161907	PRKCA/MAPK1	2	Organismal Systems	Nervous system
hsa04611	Platelet activation	2/19	124/7914	0.0349982142648875	0.0601969285356065	0.022472537580612	MAPK1/MAPK14	2	Organismal Systems	Immune system
hsa04114	Oocyte meiosis	2/19	127/7914	0.0365634185126761	0.0622664156849533	0.023245112342608	MAPK1/MAPK14	2	Cellular Processes	Cell growth and death
hsa04650	Natural killer cell mediated cytotoxicity	2/19	131/7914	0.0386924256270945	0.0652460510574535	0.0243574609210812	PRKCA/MAPK1	2	Organismal Systems	Immune system
hsa04270	Vascular smooth muscle contraction	2/19	132/7914	0.0392320846247616	0.065513772383097	0.024457405846811	PRKCA/MAPK1	2	Organismal Systems	Circulatory system
hsa04120	Ubiquitin mediated proteolysis	2/19	136/7914	0.041419881842771	0.0678497112091107	0.0253294515529728	MDM2/KEAP1	2	Genetic Information Processing	Folding, sorting and degradation
hsa04210	Apoptosis	2/19	136/7914	0.041419881842771	0.0678497112091107	0.0253294515529728	MAPK8/MAPK1	2	Cellular Processes	Cell growth and death
hsa04910	Insulin signaling pathway	2/19	137/7914	0.0419740441474774	0.0681088263525105	0.0254261836444501	MAPK8/MAPK1	2	Organismal Systems	Endocrine system
hsa04915	Estrogen signaling pathway	2/19	138/7914	0.0425310609063397	0.0683676866905648	0.0255228206127568	EGFR/MAPK1	2	Organismal Systems	Endocrine system
hsa04550	Signaling pathways regulating pluripotency of stem cells	2/19	140/7914	0.0436535966967074	0.0695223947392007	0.0259538927728962	MAPK1/MAPK14	2	Cellular Processes	Cellular community - eukaryotes
hsa05224	Breast cancer	2/19	147/7914	0.0476701566136432	0.0752226324545563	0.028081888492827	EGFR/MAPK1	2	Human Diseases	Cancer: specific types
hsa04932	Non-alcoholic fatty liver disease (NAFLD)	2/19	149/7914	0.0488423033538078	0.0756835691608553	0.0282539640074184	PPARA/MAPK8	2	Human Diseases	Endocrine and metabolic disease
hsa05226	Gastric cancer	2/19	149/7914	0.0488423033538078	0.0756835691608553	0.0282539640074184	EGFR/MAPK1	2	Human Diseases	Cancer: specific types

## Sheet: Figure 5F,G
Supplementary Table 2.6 Specific parameters for molecular docking
Protein name	PDB ID	Parameterization	Search space	Exhaustiveness	Binding energy
BRD2	6WWB	center_x = 5.2，center_y =85.0，center_z =16.7	size_x:60, size_y: 60, size_z:60	10	-5.2kcal/mol
KEAP1	7K2A	center_x = -42.7，center_y =19.5，center_z =39.8	size_x:60, size_y: 60, size_z:60	10	-5.7kcal/mol
