# Supplementary material for: 4‐octyl itaconate alleviates cisplatin‐induced ferroptosis possibly via activating the NRF2/HO‐1 signalling pathway
Source: J Cell Mol Med. 2024 Mar 20;28(7):e18207. doi: 10.1111/jcmm.18207 (PMC10951885; doi:10.1111/jcmm.18207)
Supplement: Supplementary file 4 — Table S3. [file JCMM-28-e18207-s003.xlsx]

## Sheet: DEGs
Supplementary Table 3 Differential gene analysis between the 4-OI + cisplatin group and the cisplatin group
#ID	Symbol	CP3_Count	CP2_Count	CP1_Count	OICP3_Count	OICP2_Count	OICP1_Count	CP3_FPKM	CP2_FPKM	CP1_FPKM	OICP3_FPKM	OICP2_FPKM	OICP1_FPKM	FDR	log2FC
ENSRNOG00000013271	Ireb2	1373	2019	1796	2656	3227	2630	12.9209	18.8064	19.0271	20.9414	24.7304	23.2358	0.0087516	0.38072
ENSRNOG00000002225	Scarb2	553	573	566	2164	2385	2123	7.99615	8.20008	9.20875	26.2127	28.0762	28.807	3.47949e-59	1.64262
NewGene_10641	NewGene_10641	163	147	84	155	55	84	10.8997	9.0752	6.53086	7.65205	2.8108	5.48456	0.111452	-0.750087
ENSRNOG00000042915	Mxra7	412	425	323	585	520	519	25.4551	25.8389	22.2912	30.2157	25.6206	29.3172	0.375197	0.154465
NewGene_10644	NewGene_10644	18	47	36	45	45	41	0.347729	0.890266	0.783787	0.723459	0.705397	0.737335	0.927415	0.0510527
NewGene_11110	NewGene_11110	2123	2616	2259	1889	1833	2003	23.7145	28.9156	28.4054	17.6724	16.6684	21.0041	4.45656e-07	-0.615416
ENSRNOG00000030017	Ercc6	1481	1724	1566	2176	2126	1786	7.49778	8.63876	8.91561	9.22818	8.7614	8.48429	0.889486	0.0137889
ENSRNOG00000030018	Gzmc	48	48	54	29	29	7	1.70653	1.65892	2.15528	0.844625	0.83148	0.232901	0.00796385	-1.57943
ENSRNOG00000030019	Atp1a1	15739	16723	15814	36624	37553	32225	134.313	141.231	151.898	261.796	260.899	258.114	4.35714e-48	0.801757
ENSRNOG00000057806	Trpm7	1038	1801	1675	3506	4294	3324	5.75986	9.89148	10.4594	16.2964	19.399	17.3138	2.216e-07	0.966022
ENSRNOG00000031760	Fmn1	11	6	12	54	89	84	0.099971	0.042436	0.116031	0.417741	0.673011	0.710387	2.51672e-06	2.6275
ENSRNOG00000031766	Mt-cyb	114997	112837	101790	93125	85387	78886	3122.81	3032.36	3111.19	2118.2	1887.64	2010.6	3.2243e-17	-0.693663
ENSRNOG00000031769	Chchd7	906	698	744	374	432	496	108.887	83.0657	100.68	37.6359	42.2798	55.8965	1.6564e-08	-1.18151
NewGene_8778	NewGene_8778	1914	2618	2279	273	317	316	6.58702	7.84115	7.78428	0.755705	0.623227	0.760111	1.69959e-108	-3.23771
ENSRNOG00000029813	AABR07035218.1	116	113	107	57	53	81	5.0346	4.86594	5.23869	2.04869	1.86878	3.30964	0.00105452	-1.13439
ENSRNOG00000029810	Tspan4	1258	1446	1306	1226	1503	1082	27.6743	31.4889	32.3585	22.6039	26.9174	22.3525	0.000359601	-0.414816
ENSRNOG00000019503	Rec8	96	111	103	20	17	7	1.46618	1.6781	1.77268	0.246026	0.20799	0.095003	2.64263e-13	-3.16832
ENSRNOG00000038574	Rassf9	1252	1467	1305	750	828	712	7.9036	9.16579	9.27255	3.96428	4.25222	4.21455	4.38395e-31	-1.1486
ENSRNOG00000038572	Ncapg	1632	2523	2225	2272	2881	2323	15.1145	23.1337	23.2	17.6298	21.7271	20.1956	0.541448	-0.104284
ENSRNOG00000019501	Rmnd1	6282	6464	6114	6748	7104	6239	97.7846	99.5734	107.107	87.9798	90.0204	91.145	0.000209256	-0.246267
ENSRNOG00000015541	Gnb3	105	82	86	47	45	27	1.94029	1.50037	1.79123	0.730903	0.685297	0.45156	2.99131e-05	-1.5516
ENSRNOG00000015540	Ppp6r3	1416	1514	1549	8277	8339	7211	10.9725	12.2975	14.0964	48.1627	57.3155	46.7422	4.10499e-143	2.07188
ENSRNOG00000015546	MGC116121	734	626	686	612	670	598	21.2625	17.927	22.3667	14.8399	15.7892	16.2477	0.00197288	-0.463004
ENSRNOG00000015544	LOC100909441	27328	24381	22834	26580	27065	23207	629.708	555.97	592.219	513.014	507.695	501.89	0.00206582	-0.296444
ENSRNOG00000019506	Dnajb2	1998	2009	1957	2103	2214	1795	34.0625	33.8747	37.537	30.0258	30.7196	28.7092	0.000473151	-0.305857
ENSRNOG00000011653	Washc2c	2467	2943	2791	7098	7643	5925	17.962	21.2115	22.8928	43.464	45.4954	40.6087	1.32938e-28	0.992736
ENSRNOG00000011652	Sppl2a	814	853	754	1977	2210	2024	5.02396	5.61916	5.48703	11.3674	11.8468	12.9767	1.57872e-23	1.02555
ENSRNOG00000011655	Dcaf10	823	1086	1090	1027	1139	1056	5.03922	6.57895	7.5118	5.26543	5.67835	6.06863	0.133358	-0.229842
ENSRNOG00000011654	Plk4	3152	4286	3741	4857	5083	4339	28.66	38.5587	38.2899	36.9918	37.6498	37.0215	0.869579	0.0191498
ENSRNOG00000039191	Yjefn3	123	112	108	28	6	4	5.05025	4.5453	4.9874	0.963263	0.185441	0.118329	2.72142e-08	-3.53256
NewGene_154	NewGene_154	20	51	36	536	639	396	0.305173	0.783651	0.631572	7.08605	8.21287	5.9957	1.63448e-30	3.53788
ENSRNOG00000049605	Zfp296	857	651	611	145	85	83	19.6794	14.7798	15.7746	2.78022	1.5787	1.77999	1.00953e-32	-3.10339
ENSRNOG00000049604	Mvk	447	455	388	1443	1261	1115	11.6761	11.7619	11.3941	31.5667	26.8138	27.3275	7.65628e-21	1.22814
ENSRNOG00000054572	AABR07026361.2	34	47	57	10	7	10	5.52028	7.63852	10.5496	1.33254	0.895714	1.53283	3.54601e-06	-2.68492
ENSRNOG00000016381	Ust	63	28	50	158	134	118	0.948026	0.420412	0.844766	2.01482	1.65922	1.67341	0.00369773	1.18446
ENSRNOG00000016383	Commd3	3830	3258	3181	2589	2828	2664	129.35	108.881	120.893	73.2341	77.7512	84.4295	2.69601e-08	-0.68267
ENSRNOG00000016384	Pik3cb	169	293	309	1787	1901	1628	1.0824	1.85916	2.22792	9.61382	9.94098	9.81301	3.62048e-32	2.4498
ENSRNOG00000016387	Rpl34	12675	10160	7605	7350	7021	6389	1111.29	882.099	750.431	540.11	501.516	526.098	9.25049e-08	-0.88869
ENSRNOG00000037352	RGD1562747	518	435	445	563	580	489	12.3031	9.98894	11.259	9.69955	10.3339	11.2566	0.473664	-0.119276
ENSRNOG00000000439	Ager	851	839	641	190	190	154	20.2844	19.378	17.706	3.66071	3.88452	3.28286	9.63232e-50	-2.46339
NewGene_10640	NewGene_10640	168	55	95	26	85	120	11.7507	3.81234	7.44264	1.51594	4.84684	7.85004	0.236233	-0.785613
ENSRNOG00000042916	Rwdd1	2751	2597	2265	3045	2762	2792	73.8582	68.9921	68.4486	68.4641	60.3536	70.3568	0.188547	-0.157512
ENSRNOG00000047171	Rnf8	791	774	720	889	907	653	11.5581	11.1836	11.8163	10.8738	10.7883	8.94788	0.0770772	-0.245219
ENSRNOG00000047174	Pcdha4	27	50	33	70	62	29	0.342362	0.642932	0.474794	0.752665	0.651574	0.345596	0.709976	0.203567
ENSRNOG00000047179	Aplp2	3815	4180	3885	9848	10471	8611	35.8776	39.631	41.996	82.5144	84.9879	79.1101	1.65373e-51	0.9451
ENSRNOG00000022896	Rrp7a	3258	3283	3581	2792	3057	2415	22.2448	22.1868	27.5193	15.9688	16.9913	15.4785	5.98111e-10	-0.6368
ENSRNOG00000022894	Bivm	199	332	273	574	500	394	4.08746	6.7439	6.29769	9.87924	8.36703	7.5965	0.0181762	0.532656
NewGene_12758	NewGene_12758	67	56	38	13	19	9	4.96325	4.12528	3.13522	0.800886	1.12345	0.628148	1.32284e-05	-2.32235
NewGene_13407	NewGene_13407	563	590	515	545	461	517	5.90752	6.23653	6.07205	4.60497	3.77693	4.73833	0.003593	-0.460551
NewGene_13400	NewGene_13400	223	248	236	360	397	276	2.34996	2.63866	2.84266	3.90913	4.778	3.67843	0.283581	0.202662
NewGene_13402	NewGene_13402	38	49	36	4	6	0	0.557036	0.833566	0.5673	0.047551	0.068399	0	6.88559e-07	-3.98166
ENSRNOG00000021272	Mcm8	1687	1784	1564	1811	2004	1901	16.2271	16.9792	16.9372	14.5898	15.696	17.1646	0.158998	-0.149145
ENSRNOG00000021273	Crls1	1817	1571	1411	890	959	916	30.159	25.7996	26.3493	12.3699	12.9478	14.2577	3.12687e-16	-1.13056
ENSRNOG00000021270	Trmt6	5134	5287	4659	2587	2607	2432	54.6592	55.7117	55.8318	23.0648	22.5939	24.2998	1.16723e-64	-1.31804
NewGene_14753	NewGene_14753	844	913	979	846	1367	1492	9.65217	10.29	12.4119	8.11209	12.741	16.0354	0.660471	0.112704
NewGene_14755	NewGene_14755	32	21	31	44	20	29	0.7939	0.385861	0.756299	1.07719	0.303099	0.6858	0.755895	-0.19561
NewGene_14757	NewGene_14757	33	55	38	53	68	53	2.79092	4.62495	3.62398	3.76627	4.7299	4.23593	0.756925	0.135932
NewGene_10988	NewGene_10988	573	579	618	397	424	391	12.6649	12.517	15.1673	6.737	6.74544	7.33686	6.23106e-10	-0.884309
NewGene_10985	NewGene_10985	147	258	208	131	136	125	20.0875	34.9975	32.1295	15.0523	15.1856	15.9918	0.000257904	-0.972441
ENSRNOG00000056325	Mocs2	2424	2277	2012	4287	4182	3708	48.422	45.1813	45.2106	71.9589	68.0462	69.6286	1.31297e-07	0.521303
ENSRNOG00000017163	Pfkp	2847	3124	2939	6516	6823	5932	39.1637	42.5289	45.498	75.09	76.4135	76.593	2.40372e-32	0.775849
ENSRNOG00000017166	Mycbp	1135	1164	819	1416	1479	1395	22.9236	23.2582	18.6127	23.9661	24.3232	26.4469	0.399263	0.130804
ENSRNOG00000017165	Akr1e2	193	228	172	369	495	332	4.40605	5.15288	4.42734	7.06553	9.21445	7.12106	0.000954351	0.672177
ENSRNOG00000050445	Gde1	2169	1819	1839	3458	3452	2999	48.5949	40.3408	46.366	64.9	62.9709	63.077	0.000361706	0.423957
NewGene_10325	NewGene_10325	219	211	206	218	234	181	3.54233	3.38214	3.75575	2.96269	3.11071	2.74943	0.0753208	-0.349382
NewGene_10323	NewGene_10323	197	172	215	148	188	161	2.32162	2.01345	2.91481	1.47105	1.7794	1.75263	0.0187535	-0.575575
NewGene_7758	NewGene_7758	202	203	189	89	137	89	2.33514	2.45017	2.39391	0.838694	1.33109	1.01759	7.06893e-07	-1.25956
ENSRNOG00000057147	Praf2	860	723	633	548	567	511	49.9841	41.5399	41.362	26.6375	26.7892	27.8363	1.0612e-06	-0.784397
NewGene_1349	NewGene_1349	290	282	254	9	18	0	2.91303	2.73644	2.90242	0.062129	0.130861	0	9.5317e-07	-5.33278
ENSRNOG00000021712	Rcbtb1	180	334	237	647	655	534	3.47999	6.38029	5.15371	10.4993	10.3677	9.7173	1.15563e-05	0.960709
ENSRNOG00000053790	AABR07036007.1	879	663	504	406	458	450	59.4381	44.3467	38.3263	22.9513	25.1963	28.5041	2.07058e-05	-0.971411
ENSRNOG00000020635	Exosc5	1325	955	901	904	1041	856	40.1212	28.6175	30.6886	22.9189	25.655	24.3125	0.00447355	-0.526886
NewGene_3270	NewGene_3270	42	52	50	2	8	2	0.627366	0.767481	0.842006	0.025071	0.096168	0.027906	2.84159e-08	-3.93923
NewGene_5513	NewGene_5513	57	47	38	0	0	0	0.929678	0.7636	0.70544	0	0	0	5.64291e-10	-8.34303
ENSRNOG00000042492	Cop1	866	997	961	3380	3559	3037	8.16958	9.42177	10.2347	27.0252	27.988	27.1376	8.09301e-65	1.48307
NewGene_1697	NewGene_1697	47	48	47	43	78	53	0.703277	0.540547	0.812079	0.405508	0.655336	0.596399	0.911768	-0.0495247
NewGene_1694	NewGene_1694	52	59	47	46	41	53	0.354326	0.40191	0.360774	0.26308	0.225219	0.342802	0.222635	-0.496668
ENSRNOG00000042496	Cyp4f5	31	38	47	80	102	73	0.382662	0.47852	0.671116	0.855081	1.0642	0.867048	0.0406565	0.790598
ENSRNOG00000042499	LOC100364435	24700	19437	14063	14412	13137	13307	1601.21	1246.86	1025.23	786.721	696.975	813.684	3.00294e-06	-0.84289
ENSRNOG00000053869	Ppp1r3d	340	337	323	419	532	479	3.42716	3.36501	3.66332	3.53873	4.36932	4.53578	0.31287	0.18096
ENSRNOG00000010248	Serpini1	19	29	26	90	95	73	0.186121	0.279377	0.287222	0.74329	0.768414	0.67841	0.000197439	1.46371
ENSRNOG00000010241	Hspb11	359	320	250	502	457	454	15.685	13.8218	12.2746	18.2396	16.1723	18.4955	0.170226	0.272017
ENSRNOG00000010240	Tent5a	695	1506	1204	443	527	430	6.90545	14.8114	13.4605	3.68485	4.25946	4.00351	3.64045e-11	-1.6096
ENSRNOG00000051420	Cables2	264	427	385	1049	1167	897	5.67792	9.10283	9.33827	18.9238	20.4633	18.1457	7.91379e-11	1.19598
ENSRNOG00000012683	Abhd17c	795	800	615	1235	1220	1217	11.3345	11.2841	9.86246	14.7389	14.1504	16.2782	0.00408276	0.402672
ENSRNOG00000027360	Srsf7	6200	5927	5163	5292	5720	5159	183.092	173.205	171.593	130.894	137.508	142.986	5.78616e-06	-0.431986
ENSRNOG00000027365	Hoxa4	193	167	176	143	130	125	6.96462	5.9749	7.15653	4.32903	3.80361	4.2159	0.00092729	-0.768868
ENSRNOG00000029360	Serinc1	3595	5052	4374	7911	8798	6429	74.7185	103.921	102.349	137.75	148.895	125.431	6.33285e-05	0.490464
ENSRNOG00000027368	LOC100910875	2	210	32	336	284	282	0.03475	4.89126	0.82921	6.62944	5.44783	6.23379	0.272068	1.62308
ENSRNOG00000033134	Mef2c	60	104	38	191	109	134	0.2945	0.631159	0.236144	1.07627	0.579837	0.645787	0.0727167	0.79299
NewGene_2586	NewGene_2586	21	51	23	52	103	45	0.892515	2.13303	1.08038	1.83941	3.56835	1.74204	0.194205	0.738893
NewGene_2589	NewGene_2589	253	305	251	335	285	275	2.27247	2.71371	3.02378	2.71168	1.87292	2.05576	0.320595	-0.186749
ENSRNOG00000060912	Qars	6171	6265	5752	6843	7064	5629	69.1455	69.4698	72.5411	64.2246	64.4315	59.1962	0.00176514	-0.238016
ENSRNOG00000033688	Cep170b	1434	2132	1935	4547	4991	3796	6.4983	9.56196	9.87217	17.2648	18.4153	16.1507	1.91782e-11	0.93935
ENSRNOG00000026704	Drp2	89	116	98	90	70	82	0.40027	0.518792	0.495403	0.340957	0.257832	0.344715	0.0332955	-0.651109
ENSRNOG00000022466	LOC100361898	3016	3037	2367	1638	1597	1429	69.7468	69.5093	61.603	31.7236	30.0676	31.0028	1.14801e-26	-1.1867
ENSRNOG00000022288	Pafah2	91	172	174	449	516	488	1.06489	2.03148	2.33295	4.45182	5.24434	5.44407	2.1357e-07	1.40413
ENSRNOG00000022289	Aip	2161	1975	1776	2301	2275	2076	44.6618	40.2111	39.579	37.7385	36.7711	40.087	0.139471	-0.167036
ENSRNOG00000060005	Surf4	1480	5462	4877	5826	5808	5070	20.5138	61.4678	62.4761	55.6258	53.9299	54.1113	0.7697	0.173677
ENSRNOG00000060008	Cog7	774	826	820	1810	1919	1465	8.64844	9.14236	10.3054	17.1741	17.4636	15.3616	1.3038e-12	0.758797
ENSRNOG00000024703	Dock5	57	181	131	1268	1421	989	0.293887	0.920624	0.757445	5.48466	5.97513	4.7927	2.07107e-21	2.98743
NewGene_6635	NewGene_6635	112	98	58	112	149	146	2.61705	2.27666	1.53721	2.1906	2.84292	3.2066	0.456571	0.277256
ENSRNOG00000006652	Ddx1	5979	6150	5759	9223	9515	8800	74.1727	75.4995	80.4009	95.8324	96.0914	102.458	5.62468e-05	0.287017
ENSRNOG00000030568	Rgs12	222	300	276	1262	1247	1032	1.35417	1.91652	1.92968	6.28887	6.09825	5.74619	3.30241e-37	1.81236
NewGene_8579	NewGene_8579	23	605	46	53	108	80	0.429603	3.11892	1.03997	0.904823	1.43712	1.21163	0.196867	-1.74288
ENSRNOG00000031213	Slc39a11	91	116	99	518	507	380	0.876405	1.11191	1.07301	4.20281	3.99131	3.44967	1.7867e-21	1.85854
ENSRNOG00000031216	AABR07055776.1	665	794	702	682	680	573	11.8395	13.9885	14.0611	10.1619	9.85298	9.56383	2.03163e-05	-0.496098
ENSRNOG00000011658	Tex30	2152	1938	1602	1077	1116	1114	34.2625	30.5378	28.7115	14.3586	14.4668	16.6413	1.90392e-15	-1.11524
ENSRNOG00000001453	Baz1b	4187	5643	5101	9789	10550	8135	19.0177	25.3646	26.0755	37.2451	39.0127	34.6825	6.06153e-08	0.59277
ENSRNOG00000004563	Sec24a	619	932	777	1947	2085	1753	3.77806	5.62481	5.35106	9.9277	10.3546	10.0279	2.58028e-12	0.980754
ENSRNOG00000004560	Cacna1b	12	24	26	238	225	198	0.044815	0.086201	0.106016	0.75487	0.72975	0.707919	9.29177e-19	3.0782
ENSRNOG00000018279	Sfxn1	2654	3025	2828	5196	5340	4518	27.4367	30.9494	32.9007	44.9989	44.9456	43.8352	1.33593e-11	0.485565
ENSRNOG00000018272	Zfp511	627	513	544	646	720	547	15.9421	12.9088	15.5515	13.7649	14.8975	13.0433	0.336011	-0.162693
ENSRNOG00000018273	Ncl	33194	34112	29887	31077	32448	27161	399.033	405.808	404.381	312.913	317.539	306.442	8.299e-12	-0.438108
ENSRNOG00000018271	Scamp4	2413	2089	2076	1969	1946	1751	43.4052	37.1982	42.0305	29.6703	28.4985	29.5649	1.29156e-06	-0.555449
ENSRNOG00000018276	Mgat4a	152	162	139	207	139	176	0.652468	0.68805	0.674064	0.745843	0.488288	0.710274	0.666968	-0.123203
NewGene_4096	NewGene_4096	894	1319	1138	292	283	244	4.03893	5.89816	5.78729	1.10373	1.03845	1.03385	2.43518e-49	-2.36592
ENSRNOG00000037113	Slfn2	3312	3060	2622	1098	1168	944	58.2603	53.1089	51.8559	16.1487	16.6438	15.507	1.56005e-58	-1.82646
ENSRNOG00000015239	Ginm1	1816	1818	1686	1932	1987	1856	45.1589	44.7394	47.1703	40.2318	40.2204	43.3157	0.0198421	-0.216908
ENSRNOG00000048394	Zfp560	113	178	132	138	214	142	1.09222	1.70059	1.4364	1.11696	1.67894	1.28851	0.720894	-0.111482
ENSRNOG00000052226	LOC108348144	100	92	50	50	101	131	5.20606	4.19875	1.33606	1.48393	2.77927	6.5568	0.874304	-0.0852944
ENSRNOG00000017194	Prdx1	29715	24055	22064	52715	51722	51046	1037.46	831.139	867.06	1541.63	1470.09	1672.75	8.32925e-08	0.699969
ENSRNOG00000017195	Ctr9	3481	4204	3549	6552	6821	6143	25.3335	30.2819	29.0767	39.9456	40.4205	41.9679	8.2399e-10	0.464181
ENSRNOG00000019639	Pgpep1	178	360	382	1140	1126	955	3.2929	6.59878	7.96019	17.7007	16.9963	16.6241	1.54927e-08	1.47184
ENSRNOG00000019638	Lmna	13915	14109	13359	28771	27573	24880	143.818	143.486	154.5	247.013	229.969	239.5	1.1398e-20	0.635128
ENSRNOG00000019635	Cops8	3470	3259	3277	3407	3628	3120	67.5953	62.8396	71.8647	55.6011	57.5354	57.0469	0.000435674	-0.319006
ENSRNOG00000019634	Eif4e2	3744	3935	3386	3274	3419	2967	112.214	116.982	114.342	82.3729	83.6779	83.6725	3.40457e-13	-0.531991
ENSRNOG00000012347	Gata2	43	34	61	82	49	26	0.389346	0.297294	0.6191	0.617987	0.357407	0.216363	0.756925	-0.185779
ENSRNOG00000019630	Hacl1	791	735	681	1602	1429	1411	4.21242	3.8706	4.08179	7.1462	6.19427	7.05293	9.58962e-08	0.673563
ENSRNOG00000013844	Fam172a	23	24	14	305	328	289	0.533496	0.629346	0.360373	6.8689	7.18315	7.32523	1.31218e-33	3.58539
ENSRNOG00000013841	Dcaf1	795	1353	1150	2894	3036	2397	5.136	8.59629	8.3976	15.7596	15.9356	14.5075	3.47122e-09	1.00205
ENSRNOG00000007141	Preb	1090	961	905	2440	2327	2076	16.9876	14.8219	15.8675	31.861	29.5246	30.3614	1.19754e-13	0.871411
ENSRNOG00000007147	Cyp46a1	93	51	68	131	116	77	1.17034	0.62592	0.95474	1.40815	1.19023	0.912622	0.54204	0.251814
ENSRNOG00000006238	Traf2	3319	3485	3037	2099	2277	2080	49.765	51.7053	51.2463	26.3597	27.7874	29.2592	2.47698e-29	-0.942097
ENSRNOG00000006236	Dsn1	8096	9215	7613	3828	4419	3631	77.7447	87.5713	82.2883	30.7884	34.5418	32.7199	3.55893e-72	-1.40458
ENSRNOG00000018075	Spcs1	8885	7657	6411	5181	4988	4412	314.799	268.471	255.639	153.749	143.87	146.692	4.13304e-15	-0.992949
ENSRNOG00000000699	Selplg	73	70	89	138	154	155	1.77555	1.68353	2.4406	2.81944	3.05775	3.55983	0.0387455	0.60936
ENSRNOG00000018077	Gpat4	5666	5889	5154	9369	9280	8081	56.0946	57.6982	57.4267	77.693	74.7924	75.0928	6.47033e-07	0.34085
ENSRNOG00000029238	Hgh1	2357	2327	2313	1742	1796	1739	32.391	31.6527	35.7776	20.052	20.0961	22.4344	6.69883e-14	-0.742322
ENSRNOG00000029235	Sfmbt2	5	35	27	373	530	268	0.05544	0.402261	0.357704	3.70901	5.12463	2.98397	1.51498e-14	3.78792
ENSRNOG00000000695	Ssh1	91	192	114	600	702	420	0.810063	1.6946	1.1419	4.47959	5.10034	3.51744	2.31983e-10	1.78247
ENSRNOG00000000697	Coro1c	2955	3501	3286	11779	12009	9818	26.8802	31.5128	33.6434	89.7512	88.9334	83.8209	1.64122e-75	1.4474
ENSRNOG00000013596	Dimt1	1548	1650	1540	1091	1271	1084	35.6961	37.6431	39.9473	21.0566	23.8481	23.4567	3.19295e-16	-0.796276
ENSRNOG00000013594	Acp2	1822	1873	1830	3034	3147	2546	27.7186	28.2015	31.33	38.6594	38.9744	36.3513	0.000171337	0.318206
ENSRNOG00000013591	Tmem9b	1051	963	989	1691	1831	1701	23.0536	19.7984	23.4786	31.5438	34.2818	32.1795	8.73729e-05	0.460987
ENSRNOG00000013598	Melk	1973	2135	2191	3507	3876	3233	21.5472	23.0685	26.9314	32.0793	34.456	33.1379	7.81868e-06	0.413107
ENSRNOG00000012469	Ints14	2227	2066	1875	3011	2905	2752	30.469	27.969	28.8766	34.509	32.3633	35.3488	0.156563	0.15496
ENSRNOG00000012460	Cntf	154	188	130	123	108	87	4.36117	5.27187	4.13949	2.90435	2.47495	2.31353	0.000492977	-0.904582
ENSRNOG00000015857	Ctsa	9849	9237	8535	14902	14789	12906	134.908	125.207	131.575	170.968	164.91	165.92	0.000862039	0.285841
ENSRNOG00000015851	Nat8b	217	146	201	74	69	82	6.94091	4.62546	7.25499	1.98979	1.7838	2.47024	7.23264e-08	-1.66464
ENSRNOG00000015852	Arhgap35	838	1271	1058	6704	6660	5250	3.15739	4.70474	4.43076	21.1865	20.1333	18.339	3.88292e-62	2.21947
ENSRNOG00000015858	Hyal1	25	36	53	67	69	84	0.462376	0.642076	1.1013	1.03156	1.02692	1.44769	0.192413	0.618063
NewGene_11839	NewGene_11839	1634	2449	1999	4067	4225	3428	8.84649	13.1145	12.1515	18.4408	18.6486	17.4278	2.41137e-06	0.612762
ENSRNOG00000003343	Canx	13079	15669	14376	29110	31433	25507	81.4184	96.5277	100.723	151.785	159.294	149.03	2.64707e-19	0.658574
ENSRNOG00000001271	Card6	1307	2200	1793	854	938	764	6.16587	10.2923	9.52242	3.37433	3.62534	3.3825	3.28454e-16	-1.38347
ENSRNOG00000001272	Mcm3ap	3104	4038	3579	6048	6670	5215	15.5542	20.0151	20.1781	25.3666	27.1758	24.5037	5.25033e-05	0.404452
ENSRNOG00000001273	Psmg3	1727	1255	1007	1077	1124	1105	67.5883	48.5858	44.3318	35.3022	35.7934	40.571	0.00322009	-0.605606
ENSRNOG00000001274	Vps29	2240	2137	1754	3235	3253	2877	59.9973	56.643	55.449	76.4611	73.7599	78.0098	0.0133127	0.275037
ENSRNOG00000001276	Pcnt	356	428	433	2369	2513	1858	1.16786	1.39119	1.60023	6.51905	6.72038	5.72841	1.08239e-61	2.12583
ENSRNOG00000001277	Mafk	4033	4288	3821	2505	2804	2357	47.3255	49.7869	50.4575	24.6157	26.7869	25.9547	3.67394e-42	-1.00051
ENSRNOG00000001278	Gpn3	1228	1302	1184	1269	1292	1144	23.8628	25.0549	25.908	20.6641	20.4496	20.8648	0.000139126	-0.340018
ENSRNOG00000037967	Thap7	1505	1185	1147	1040	915	1081	23.4247	18.259	20.0907	13.56	11.5907	15.7926	0.000188644	-0.669044
ENSRNOG00000013330	Cdhr1	176	187	191	13	6	18	1.27677	1.34051	1.55953	0.073418	0.03217	0.118356	7.75184e-25	-4.2247
ENSRNOG00000013331	Sdha	5838	6304	5392	7162	7680	6672	79.5793	85.0327	82.7272	81.77	85.225	85.354	0.579681	-0.0401504
ENSRNOG00000013339	Gmeb2	456	645	698	533	878	487	7.79721	10.8063	12.9567	7.57915	12.01	7.53963	0.290809	-0.273828
NewGene_4871	NewGene_4871	84	65	74	4	15	11	1.83312	1.40657	1.81844	0.068394	0.255493	0.225504	4.03727e-09	-3.2367
ENSRNOG00000014027	RGD1304728	174	317	262	760	872	626	1.6841	3.04393	2.8571	6.18095	6.89105	5.69934	1.23991e-08	1.24831
ENSRNOG00000014029	Klhl13	44	82	84	265	335	330	0.419944	0.780363	0.913463	2.15243	2.64353	3.0037	4.25605e-09	1.81989
ENSRNOG00000010733	Vps11	2687	2546	2503	2877	3197	2690	23.4004	21.9473	24.5402	20.9885	22.669	21.9904	0.0939402	-0.160172
ENSRNOG00000010732	Sap18	6044	4756	4205	3027	3170	3218	247.137	192.469	193.531	103.665	105.508	123.492	8.20506e-11	-1.00602
ENSRNOG00000010737	Mbnl2	769	991	839	4121	4881	3737	5.213	6.64345	6.39596	23.3995	26.9392	23.7759	7.34969e-75	1.95597
NewGene_11301	NewGene_11301	252	250	262	552	583	469	2.03094	2.0117	2.37281	3.77723	3.82602	3.78768	1.9077e-06	0.727743
NewGene_11309	NewGene_11309	127	165	97	111	154	135	1.72648	2.08815	1.43842	1.18351	1.70973	1.62032	0.3619	-0.283776
ENSRNOG00000038436	RGD1307100	361	564	423	4677	5109	3973	0.719952	1.14781	1.05574	8.43947	9.28525	7.71849	1.09849e-107	3.01813
ENSRNOG00000037356	Dph6	26	39	35	198	192	137	0.996173	1.47381	1.48834	6.37748	5.98185	4.91529	1.11021e-10	2.05598
NewGene_2035	NewGene_2035	61	65	64	40	32	62	1.10521	1.16932	1.29713	0.600215	0.46746	1.05083	0.074241	-0.815408
ENSRNOG00000045960	AC103179.1	149	93	107	26	16	9	1.92395	1.18803	1.55465	0.275299	0.163095	0.107436	2.5695e-11	-3.1349
ENSRNOG00000045961	Lyrm7	401	422	346	468	437	461	6.93566	7.23213	6.73578	6.78026	6.15254	7.49033	0.541533	-0.104705
ENSRNOG00000016777	AABR07018321.1	4552	4410	3867	3547	3357	3025	79.2742	76.0019	75.7952	51.7432	47.6012	49.4515	2.694e-14	-0.706774
ENSRNOG00000045965	N4bp3	252	237	224	213	275	215	2.1076	1.96077	2.11422	1.49604	1.87251	1.69225	0.0752151	-0.360906
ENSRNOG00000016779	Fam120a	1419	2361	2269	7171	7882	5632	13.138	21.6416	23.6544	55.6344	59.4333	48.9543	4.59457e-16	1.43314
ENSRNOG00000016778	Cops7a	3947	3837	3427	4948	5240	4402	72.7977	71.619	71.4874	75.3757	78.2531	76.2054	0.651461	0.0412667
ENSRNOG00000043498	Sik2	649	836	799	2134	2514	2126	2.87157	3.65918	3.97838	7.90573	9.08426	8.85721	4.34513e-23	1.23289
ENSRNOG00000017828	Egr3	217	330	327	81	95	81	2.98039	4.95386	5.23594	0.912704	0.93787	1.00797	1.44645e-16	-2.10057
ENSRNOG00000017829	Ssu72	2835	2579	2201	2173	2089	1759	84.7501	76.3005	74.0751	54.4015	50.83	49.3637	1.41315e-08	-0.678697
ENSRNOG00000012850	Kat6b	89	63	83	685	805	542	0.492086	0.34097	0.517817	3.1827	3.63652	2.82179	1.3642e-34	2.75886
ENSRNOG00000012852	Bin1	2106	2220	1946	9229	9006	7909	33.2834	34.7371	34.1727	122.376	116.265	117.654	2.93693e-134	1.72279
ENSRNOG00000012853	Tk2	1135	1038	868	1196	1150	1114	14.7458	13.3339	12.6909	13.0128	12.1597	13.5791	0.304315	-0.147728
ENSRNOG00000017822	Oga	2806	3651	3396	4642	5389	4342	20.7638	26.7329	28.2825	28.7699	32.4647	30.1571	0.0644905	0.207753
ENSRNOG00000017820	Nqo2	395	416	380	763	808	756	8.93255	9.29175	9.67124	14.4524	14.8783	16.0355	6.2556e-07	0.632188
ENSRNOG00000017824	Ncoa5	3036	3473	3214	3022	3265	2931	29.4387	33.3187	35.0759	24.541	25.769	26.6706	2.61506e-07	-0.411708
ENSRNOG00000015080	Wdfy1	120	203	205	607	592	510	2.70573	4.47407	5.20866	11.4806	10.8527	10.8507	3.61909e-09	1.35876
ENSRNOG00000015084	Necab2	21	10	0	79	112	68	0.411352	0.185097	0	1.30527	1.79726	1.2433	0.00177779	2.71816
ENSRNOG00000015085	Dmpk	2090	2249	2187	1011	883	705	23.3592	24.8701	27.5118	9.46018	8.03304	7.3911	2.20696e-43	-1.67125
ENSRNOG00000022911	Hjurp	1690	2977	2733	1626	1733	1358	18.3416	31.9779	33.3914	14.7818	15.3081	13.833	1.58486e-07	-0.985256
ENSRNOG00000013433	Gnrh1	70	97	71	19	42	23	6.7017	9.22021	7.72438	1.52797	3.24981	2.00122	2.72663e-05	-1.8421
NewGene_3843	NewGene_3843	213	331	259	315	399	246	1.1853	1.78412	1.67356	1.41143	1.74442	1.24486	0.740571	-0.0830114
ENSRNOG00000016190	Coq9	2224	2289	1886	2004	2127	1963	40.4737	41.2241	38.6281	30.557	31.5171	33.5282	5.49413e-05	-0.403417
ENSRNOG00000016193	RGD1562114	423	378	310	262	218	222	19.3043	17.0684	15.906	10.006	8.10759	9.52461	8.37836e-07	-0.996499
ENSRNOG00000016196	Dlgap1	152	128	110	69	62	39	1.01181	0.844271	0.82543	0.385075	0.335932	0.239075	2.36428e-06	-1.54733
ENSRNOG00000046619	Pla2g12b	187	146	122	9	21	17	5.21695	4.01782	3.82061	0.189236	0.455938	0.430209	5.34912e-18	-3.61201
ENSRNOG00000046617	LOC103690149	38	14	17	79	99	88	2.7737	0.946443	1.3677	4.84991	5.88948	6.01254	0.00201134	1.59951
ENSRNOG00000042728	Fbrs	1007	1161	1058	1673	1688	1593	22.3095	25.451	26.3698	31.0419	30.4399	33.1112	0.0034925	0.285528
ENSRNOG00000020860	Tdrkh	83	75	75	86	97	89	1.12001	0.937115	0.911208	0.970208	1.02829	0.953369	0.723163	-0.113966
ENSRNOG00000042720	Mrpl28	2465	1880	1818	2197	2036	2033	98.8193	74.591	82.0468	73.7719	66.4445	76.4952	0.049879	-0.31389
ENSRNOG00000014844	Kif21a	372	751	639	2075	2283	1553	2.31986	4.87686	4.48491	11.1614	11.6109	9.16764	4.49552e-10	1.40831
ENSRNOG00000014846	Anp32a	1929	1772	1865	3705	3620	3135	57.5102	52.2755	62.569	92.5189	87.8451	87.7242	2.18005e-08	0.568151
ENSRNOG00000005018	Scn2a	30	40	44	150	147	118	0.104556	0.167261	0.209891	0.57156	0.521139	0.472555	2.59431e-06	1.52267
ENSRNOG00000005012	Utp14a	3945	3842	3551	1943	2130	1902	47.123	45.4201	47.7496	19.434	20.7164	21.3227	8.75231e-46	-1.26081
ENSRNOG00000005015	Rabep1	401	512	396	1970	1925	1582	3.58562	4.5336	3.98748	14.7725	14.0278	13.2902	2.06893e-48	1.72962
NewGene_10822	NewGene_10822	37	75	102	64	119	76	0.63524	1.37468	1.25862	1.03604	1.75098	0.890553	0.891075	-0.0721287
NewGene_5879	NewGene_5879	337	388	375	493	512	446	2.86922	3.19127	4.4557	4.79953	4.17219	4.42017	0.68468	0.0624571
ENSRNOG00000021758	Tnpo3	1937	2334	2140	5817	6139	5220	14.4582	17.3141	18.0584	36.7523	37.6248	37.2986	9.63618e-43	1.08535
ENSRNOG00000021750	Id1	2934	2288	2045	2726	2581	2164	95.0591	73.3524	74.5653	73.9622	68.0656	65.7992	0.0563225	-0.303111
ENSRNOG00000050636	Arhgef10l	452	445	385	1650	1705	1454	3.64252	3.54911	3.48752	11.1397	11.1912	11.0044	2.87221e-46	1.5697
ENSRNOG00000004760	Lars2	201	286	274	1080	1162	1064	1.99267	2.80555	3.06405	8.98693	9.3942	9.92091	1.21084e-28	1.7865
ENSRNOG00000004763	Sirpa	339	544	367	1223	1236	1093	2.72245	4.5058	3.3236	8.46825	8.35164	8.502	2.09631e-12	1.18029
ENSRNOG00000050630	AABR07070043.1	20798	15995	18380	28176	26477	19156	544.751	414.612	541.853	618.149	564.574	470.927	0.68697	0.0663377
ENSRNOG00000004766	Glis2	983	1292	1007	1780	1704	1490	9.07818	11.8031	10.4606	13.7703	12.8139	12.9183	0.0218614	0.267414
ENSRNOG00000027756	Usf3	355	624	606	2056	2325	1606	1.41409	2.47273	2.71369	6.87577	7.5832	6.02973	3.1814e-14	1.57584
ENSRNOG00000013712	Tex261	2920	3454	3022	5223	5505	4540	86.8709	101.697	101.204	130.171	133.367	126.795	5.84415e-07	0.36347
ENSRNOG00000009222	Epha2	4923	6020	5393	2945	3545	2919	39.0496	47.2504	48.1458	19.5656	22.8889	21.728	1.34308e-32	-1.13152
ENSRNOG00000009220	Tmem17	537	485	498	391	368	401	7.4345	6.63862	7.75272	4.53789	4.1407	5.21111	1.80812e-05	-0.723503
ENSRNOG00000009225	Copz2	1792	1404	1232	2149	2026	2133	60.8325	47.1634	47.0583	61.1003	55.9966	67.968	0.31461	0.177132
ENSRNOG00000009224	E4f1	1736	1493	1300	1256	1426	1186	19.7265	16.788	16.6183	11.9522	13.1926	12.6446	4.33555e-05	-0.567114
NewGene_7655	NewGene_7655	20	32	30	67	62	96	0.165725	0.413683	0.331653	0.521132	0.470244	0.942389	0.0147915	1.14405
ENSRNOG00000059919	Mtg2	1589	1346	1343	1899	1891	1701	27.0055	22.6382	25.6829	27.0278	26.1656	27.1345	0.884768	0.0198523
ENSRNOG00000059911	AABR07026294.1	1041	1042	917	1723	1833	1600	14.9614	14.8213	14.8317	20.7536	21.4576	21.599	5.03256e-06	0.444702
ENSRNOG00000058359	Fkbp8	4259	4059	3555	8478	8017	7266	80.0578	75.5057	75.2116	133.493	122.688	128.209	1.70168e-12	0.663889
ENSRNOG00000049937	Pdxk	216	305	291	491	494	445	5.27281	7.37079	7.9847	10.0572	9.824	10.1977	0.00883078	0.482391
ENSRNOG00000008642	Snx11	1570	1609	1559	1201	1521	1403	19.6239	19.9821	21.8833	12.5858	15.757	16.5165	4.69093e-05	-0.533798
ENSRNOG00000049931	LOC288913	3503	3260	2863	3372	3221	2880	164.726	151.677	151.498	132.792	123.279	127.079	0.000581744	-0.360912
ENSRNOG00000002903	Specc1	203	350	334	3725	3823	2790	0.943117	1.65511	2.22698	15.0088	15.1904	12.1504	3.03924e-66	3.20251
ENSRNOG00000008641	Gnpnat1	628	706	665	1091	987	981	11.814	13.0936	14.0832	17.1899	15.1233	17.2704	0.0231739	0.280261
NewGene_1554	NewGene_1554	37	38	28	125	107	104	0.469835	0.478988	0.404294	1.35836	1.12488	1.26908	5.87118e-05	1.37319
ENSRNOG00000020401	Adcy4	1008	1052	1060	557	534	341	9.11933	9.42613	10.7984	4.22381	3.92987	2.89325	1.20101e-18	-1.47409
ENSRNOG00000020406	Tmed6	65	53	50	4	0	0	2.32489	1.86239	1.98681	0.107952	0	0	1.67676e-09	-5.74101
NewGene_1553	NewGene_1553	406	618	605	1108	851	846	3.33947	4.90601	4.67262	5.47779	4.67089	5.86059	0.0282899	0.450661
NewGene_6019	NewGene_6019	62	55	51	52	28	39	1.32319	1.14536	1.22717	0.925306	0.471793	0.765205	0.0629506	-0.82924
NewGene_6013	NewGene_6013	12	31	5	122	67	30	0.135469	0.350018	0.055987	1.16055	0.609741	0.300491	0.0151621	1.86378
NewGene_3023	NewGene_3023	742	834	834	300	398	300	7.0182	6.99432	9.27577	2.39029	2.91414	2.96582	2.08201e-26	-1.61282
ENSRNOG00000008648	Mogs	1392	1386	1326	1840	1864	1619	16.4572	16.2149	17.6473	18.2168	17.9373	17.9665	0.710142	0.0364309
NewGene_3028	NewGene_3028	121	153	128	64	75	87	3.45474	3.25163	4.15486	1.29884	1.69077	2.08558	9.79611e-05	-1.15331
ENSRNOG00000002908	Slc35a4	8011	7861	7363	7457	7845	6478	100.222	97.3245	103.677	78.1349	79.8957	76.0571	4.25275e-09	-0.433644
ENSRNOG00000023278	Sec61a2	1104	1214	1178	1903	1993	1745	23.022	24.7976	27.4243	32.7698	33.365	33.7082	9.60349e-05	0.352921
ENSRNOG00000023274	Lrrc28	97	131	146	871	797	709	1.02461	1.36583	1.73054	7.72251	6.86548	7.04324	2.77923e-33	2.32926
ENSRNOG00000023271	Parl	2534	2297	2042	2002	2118	1869	66.0553	56.5335	57.0044	45.6788	42.6943	43.1002	1.53727e-06	-0.536263
ENSRNOG00000059008	Socs7	168	296	286	234	359	300	2.99416	5.23428	5.75508	3.49691	5.22226	5.02116	0.800447	-0.0789486
ENSRNOG00000022586	Cdk9	11387	10136	9046	6554	6445	6089	211.118	185.988	188.785	101.785	97.2771	105.953	2.97311e-21	-1.01545
ENSRNOG00000022582	Ccnq	2040	1421	1404	665	772	712	54.4295	37.5119	42.1512	14.8488	16.7643	17.8128	6.20641e-16	-1.51862
ENSRNOG00000023187	RGD1565685	969	980	863	777	918	728	23.1051	23.1317	23.1511	15.5266	17.829	16.2857	2.22555e-06	-0.55379
NewGene_2771	NewGene_2771	841	1639	1182	726	691	652	6.2078	11.8905	9.75299	4.4416	4.14733	4.43914	3.73647e-08	-1.14647
NewGene_2772	NewGene_2772	7053	6727	6057	4616	5464	4950	53.7857	50.9081	52.5963	28.3951	32.6666	34.1165	3.64928e-12	-0.735161
ENSRNOG00000060707	Atg2a	772	983	929	2287	2300	1875	3.77661	4.75981	5.11678	9.37655	9.16349	8.61246	4.10949e-16	0.928963
ENSRNOG00000060701	AC130232.2	971	1275	1018	356	312	349	20.2867	26.3555	23.9434	6.22206	5.30466	6.82759	5.51237e-40	-2.00739
ENSRNOG00000060703	Troap	6012	6459	6177	6253	6089	4960	82.7149	87.9357	95.6433	72.0569	68.1982	64.0407	1.038e-08	-0.449176
ENSRNOG00000033498	Cib1	1898	1366	1361	1679	1603	1503	66.999	47.7252	54.0856	49.6598	46.0789	49.7872	0.0934349	-0.292093
ENSRNOG00000026936	Mpig6b	103	174	127	4	10	2	4.64665	7.77208	6.43906	0.137393	0.351371	0.083356	3.29209e-20	-5.00155
ENSRNOG00000026937	Arsk	192	205	193	541	524	461	1.91997	2.02917	2.16469	4.5338	4.27157	4.32781	1.43232e-11	1.03335
ENSRNOG00000033496	Igdcc4	29	93	97	355	357	264	0.237935	0.767498	0.903987	2.47786	2.42042	2.06629	8.90164e-06	1.81797
ENSRNOG00000022636	Alpk1	35	38	41	291	317	191	0.128309	0.136496	0.1664	0.897542	0.949857	0.660011	4.23735e-17	2.45761
ENSRNOG00000001074	Mphosph9	728	908	792	1636	1680	1448	3.54836	4.30909	4.2705	6.66274	6.6042	6.60101	4.32188e-10	0.63739
ENSRNOG00000001073	RGD1563482	572	689	610	565	643	524	13.1058	16.7542	17.7367	13.0717	14.9805	13.1691	0.000397831	-0.44793
ENSRNOG00000001070	Cdk2ap1	12814	10915	9783	11900	11220	10450	324.395	273.457	278.768	252.345	231.243	248.305	0.00558964	-0.33532
ENSRNOG00000001079	Daglb	647	574	629	1602	1675	1426	12.4196	11.5176	13.6741	26.9326	28.1332	27.4593	3.04006e-16	1.00354
NewGene_4329	NewGene_4329	106	128	106	30	11	20	3.23832	4.0357	3.94534	0.652778	0.280749	0.620708	1.11774e-10	-2.80446
NewGene_11467	NewGene_11467	120	188	166	150	159	141	0.911628	1.43667	1.41456	0.987845	0.982494	1.00287	0.118095	-0.406644
NewGene_6846	NewGene_6846	8	4	10	50	57	49	0.2347	0.10839	0.298946	1.22604	1.34701	1.32573	5.09245e-05	2.47561
NewGene_325	NewGene_325	81	49	64	120	96	127	4.28029	2.58284	3.84117	5.34373	4.17283	6.3586	0.20592	0.487374
NewGene_323	NewGene_323	65	163	111	4	12	3	0.423329	1.05057	0.811474	0.019149	0.063264	0.016195	1.47768e-13	-4.49883
ENSRNOG00000032840	Sumo4	2008	2015	1774	1841	1907	1554	62.6956	62.2482	62.3365	48.1339	48.4546	45.5414	2.95172e-07	-0.468222
NewGene_329	NewGene_329	68	96	41	100	82	85	1.38105	1.94156	0.902767	1.73403	1.32367	1.58964	0.883253	0.0636015
ENSRNOG00000049099	AABR07017250.1	1169	848	672	473	422	554	71.9402	51.668	46.5597	24.3904	21.1113	31.9903	8.19837e-07	-1.2166
ENSRNOG00000006868	Ube2z	4223	4649	4533	11953	11888	10697	45.8853	49.9932	55.4434	108.808	105.173	109.104	1.45793e-47	1.02843
ENSRNOG00000049090	LOC102550892	83	193	164	47	79	60	1.51182	3.48295	3.37451	0.717493	1.17604	1.01832	9.42468e-05	-1.57059
ENSRNOG00000006865	Laptm4a	17077	15638	14311	18334	18690	17267	412.96	374.053	389.316	371.492	367.778	391.776	0.187803	-0.129325
ENSRNOG00000049097	Rpl7a	10683	9603	7887	8679	7076	7793	415.522	369.621	345.272	282.752	224.053	284.467	3.64823e-05	-0.589365
ENSRNOG00000055583	Ttyh3	1201	1513	1461	6672	7079	6310	8.3275	10.4187	11.4037	38.8305	40.0491	41.1412	3.21751e-82	1.92956
NewGene_589	NewGene_589	43	20	57	28	30	59	1.39069	0.622973	2.12976	0.674655	0.668523	1.67129	0.595058	-0.363784
ENSRNOG00000040110	Foxn2	2012	2755	2427	2168	2553	2197	13.1304	17.7948	17.8302	11.8492	13.5644	13.458	0.00181379	-0.388865
ENSRNOG00000003563	Blmh	1932	1988	1812	3630	3680	3282	27.8274	28.1682	29.4166	43.3058	42.6676	43.8723	2.66011e-13	0.549281
ENSRNOG00000018755	Acss2	1127	1154	1166	3838	3881	3126	12.1907	12.3573	14.2015	34.7979	34.2022	31.7633	1.49693e-46	1.31126
ENSRNOG00000018757	Insl3	44	52	34	13	15	4	2.28002	2.66868	1.9838	0.547351	0.626543	0.164511	0.00011419	-2.37715
ENSRNOG00000018752	Clcf1	2673	2553	2291	1402	1337	1124	36.7511	34.7403	35.4503	16.1446	14.9667	14.5078	2.45759e-36	-1.30058
ENSRNOG00000026323	Eqtn	40	45	76	22	35	28	1.17897	1.33107	2.55747	0.537836	0.851854	0.762451	0.0126337	-1.2692
ENSRNOG00000033824	Gpd2	277	382	332	1386	1343	1238	2.62426	3.76865	3.80794	11.7973	11.4354	11.6457	8.4461e-35	1.6689
ENSRNOG00000001847	Ccdc91	88	83	74	933	856	720	1.1057	1.03287	1.04726	9.92545	8.85045	8.58467	2.71382e-66	3.01625
ENSRNOG00000001845	Top3b	2375	2651	2726	2598	2710	2241	24.917	27.5187	32.1931	22.8274	23.1419	22.0673	8.90281e-05	-0.378959
ENSRNOG00000001844	Klhl42	213	456	380	465	526	370	2.03876	4.33565	4.10369	3.73761	4.11078	3.33245	0.892098	0.0405156
ENSRNOG00000001843	Bcl6	551	781	710	508	563	549	5.0423	7.07071	7.31712	3.89337	4.19365	4.71106	8.89863e-05	-0.662677
ENSRNOG00000001842	Mrps35	1651	1386	1238	1273	1386	1229	22.8958	19.0142	19.3102	14.7781	15.6436	15.9879	0.000816399	-0.475037
ENSRNOG00000052583	Zfp106	1297	2931	2521	3478	4479	3032	7.29242	15.9131	15.658	16.02	20.0542	15.6183	0.146387	0.367651
ENSRNOG00000001849	Mapk1	1324	2085	1742	5669	6453	5260	27.9327	43.5294	41.3604	100.182	110.844	104.168	6.51977e-24	1.4223
ENSRNOG00000008523	Faf1	180	179	161	2299	2355	2293	3.02493	2.97804	3.04749	32.4486	32.2962	36.2552	2.1832e-163	3.40712
ENSRNOG00000008525	Csf3	92	86	62	0	0	0	2.19826	2.03103	1.66219	0	0	0	1.84801e-12	-9.09674
ENSRNOG00000008524	Glcci1	167	224	201	815	755	721	2.06462	2.76668	2.8069	8.54524	7.69555	8.45149	2.27326e-24	1.61998
ENSRNOG00000046450	AABR07032904.1	75	115	94	38	55	21	11.9906	18.3619	17.0172	5.06428	7.16508	3.17824	7.58548e-05	-1.66949
ENSRNOG00000046452	Fcgr2b	274	257	185	385	478	311	3.50261	3.04531	2.7152	3.38425	4.26291	3.13185	0.106482	0.369671
ENSRNOG00000046455	Zik1	73	227	202	222	257	183	1.21394	3.77288	3.81441	3.12356	3.50607	2.8746	0.880694	0.0658443
ENSRNOG00000019400	Dag1	1780	2761	2704	15343	16299	12862	10.6574	16.3581	18.222	76.9454	79.4457	72.2769	3.41296e-51	2.28066
ENSRNOG00000019407	Dmap1	1244	976	1046	1425	1194	1182	24.6855	19.1611	23.3504	23.6836	19.278	21.9992	0.477456	-0.121973
ENSRNOG00000056772	Col4a6	21	30	8	110	112	73	0.128407	0.182253	0.049639	0.578469	0.572941	0.426399	9.95463e-05	1.99284
NewGene_13858	NewGene_13858	1058	1104	1058	1142	1084	1064	17.5795	18.1483	19.7829	15.8809	14.6613	16.5784	0.00515081	-0.303537
ENSRNOG00000015229	Zc3h4	1620	2242	1897	3258	3501	2901	8.63735	11.8331	11.3834	14.5554	15.2004	14.5226	0.000268447	0.412128
ENSRNOG00000000718	Cggbp1	3870	4501	3795	4230	4823	4302	27.9914	32.2157	30.8926	25.6247	28.4007	29.2024	0.0249261	-0.197791
ENSRNOG00000015225	Gramd2b	640	668	666	1920	2061	1636	7.66865	7.92117	8.97799	19.2747	20.1148	18.3997	9.13617e-31	1.16706
ENSRNOG00000042601	Zglp1	73	67	63	24	11	18	2.80915	2.5395	2.71403	0.773354	0.320297	0.624105	1.70003e-06	-2.26811
ENSRNOG00000042603	Ttc39b	224	211	207	987	971	905	2.59815	2.41466	2.68942	9.58251	9.16794	9.85062	4.6933e-40	1.82007
ENSRNOG00000006002	Stk35	1255	1876	1489	941	988	766	11.4772	16.9763	15.331	7.20744	7.35079	6.56855	9.90902e-15	-1.1121
ENSRNOG00000006000	Cdk12	926	1731	1458	3033	3511	2478	5.69865	10.3281	9.69297	15.2715	17.0826	13.7153	5.92275e-05	0.796232
ENSRNOG00000006001	Luc7l2	1512	1843	1861	5290	5260	4591	17.7226	21.3862	24.5605	51.9576	50.2048	50.5272	5.92591e-31	1.19958
ENSRNOG00000027514	Ube2m	6486	6567	5494	6175	6347	5278	102.545	102.754	97.7598	81.7804	81.6962	78.3178	2.30526e-06	-0.397193
ENSRNOG00000027516	Ly6g5b	155	167	218	13	22	15	7.3109	7.76335	11.5596	0.504727	0.838775	0.644215	3.19157e-24	-3.77978
ENSRNOG00000027513	Rtel1	2789	3470	3062	6009	5994	4889	20.3116	25.0004	25.105	36.6905	35.5993	33.4185	3.95638e-09	0.520209
NewGene_4075	NewGene_4075	49	44	66	6	5	0	2.15829	1.79884	3.08875	0.199427	0.139885	0	2.80845e-08	-4.22838
ENSRNOG00000050347	Ptges3l	278	316	269	216	261	259	6.12712	6.90024	6.68822	3.98692	4.68309	5.36635	0.00432638	-0.558364
ENSRNOG00000050343	Jmy	40	125	101	226	286	201	0.415339	1.30189	1.19668	1.99943	2.46414	1.99213	0.00645344	1.09158
NewGene_10779	NewGene_10779	14	26	25	226	279	225	0.396273	0.775924	0.83723	5.72499	6.8793	6.38547	4.98618e-22	3.15406
NewGene_10774	NewGene_10774	40	3	95	297	163	252	1.18716	0.08014	3.39367	7.55129	4.05286	7.18777	0.0987925	1.99472
NewGene_10772	NewGene_10772	1540	2005	1418	143	179	115	3.45573	3.89052	3.8326	0.231971	0.287173	0.22002	8.78301e-121	-3.84226
NewGene_10773	NewGene_10773	78	72	81	129	95	120	1.08508	0.993318	1.28177	1.51081	1.08705	1.57822	0.47031	0.242268
ENSRNOG00000050348	LOC684270	160	168	108	319	292	279	5.36979	5.57898	4.07167	8.97862	7.974	8.78247	0.00261683	0.699771
NewGene_14850	NewGene_14850	268	340	341	2334	2593	2082	2.73549	3.09326	3.2464	19.4298	21.5579	16.1165	4.22889e-91	2.54546
ENSRNOG00000057497	AABR07042936.2	116	83	94	223	181	197	14.4498	10.2169	13.0901	23.1905	18.3098	23.023	0.0133283	0.69793
ENSRNOG00000017259	Tacc3	5920	6627	5856	6419	6858	5908	98.0914	108.672	109.22	89.0966	92.5106	91.8821	6.31577e-06	-0.275812
ENSRNOG00000017251	Wdr55	17727	18393	15867	14034	14317	12293	270.958	278.236	272.806	178.252	177.17	175.254	3.05928e-26	-0.692061
ENSRNOG00000017250	Gmpr	92	38	58	135	182	148	1.99182	0.811684	1.41239	2.44752	3.20811	2.99839	0.021069	0.953516
ENSRNOG00000017253	Ccdc107	367	448	448	658	798	576	11.9997	14.5105	16.5071	18.0467	21.2841	17.7038	0.0341866	0.343368
ENSRNOG00000017254	Nsun2	8252	8571	8022	6096	6240	5664	60.5506	62.4442	68.9483	37.9599	37.7326	39.1717	4.66479e-35	-0.801183
ENSRNOG00000017781	Dnajc7	3097	2956	2460	4762	5147	4516	42.9027	40.8009	38.3575	56.1109	61.4097	59.7564	4.70825e-05	0.425031
ENSRNOG00000017780	Akr7a2	2317	1807	1832	1515	1357	1346	60.5826	46.9505	54.0805	33.2724	28.9327	33.1048	2.6105e-08	-0.836891
ENSRNOG00000017787	Ripk1	443	599	521	1838	1950	1590	3.03327	4.06144	4.01439	10.5541	10.8813	10.2331	3.96373e-33	1.44675
ENSRNOG00000017786	Acta1	129	119	85	6	2	2	2.77363	2.53465	2.04473	0.099214	0.033668	0.034082	1.17128e-18	-5.39498
ENSRNOG00000017784	Lrif1	1284	1594	1488	1020	1158	968	12.5463	15.4097	16.3673	8.34916	9.20604	8.87101	4.93814e-13	-0.809108
ENSRNOG00000054049	Prelid2	53	39	38	237	287	208	0.350072	0.253944	0.281617	1.31188	1.54492	1.29156	3.7255e-14	2.14745
NewGene_3551	NewGene_3551	66	78	77	75	72	98	1.08328	1.14908	1.31687	0.947771	0.902546	1.40851	0.644953	-0.17277
NewGene_7249	NewGene_7249	22548	17348	13902	8742	9312	9058	678.139	516.329	470.595	220.228	227.989	255.673	1.5621e-15	-1.32255
NewGene_7246	NewGene_7246	47	72	55	5	12	5	1.67335	2.56263	2.23551	0.133544	0.335432	0.160216	9.34008e-09	-3.32535
ENSRNOG00000011363	Napepld	350	488	440	782	944	658	8.46631	11.7707	12.3252	15.9651	18.7293	15.3326	0.00100629	0.558638
ENSRNOG00000011361	Slc37a4	1718	1612	1503	1364	1426	1290	25.6643	23.8307	25.263	17.0582	17.3381	18.0758	2.52743e-08	-0.581562
ENSRNOG00000011367	Cyp2r1	53	91	62	97	106	70	0.972471	1.64272	1.27526	1.48273	1.57647	1.19722	0.854492	0.0704404
ENSRNOG00000011366	Pigs	2579	2745	2591	3365	3698	3482	32.6347	34.3845	36.9037	35.6751	38.1009	41.3594	0.407848	0.0801828
ENSRNOG00000014786	Ccne1	3410	3124	2796	2403	2454	2315	54.1551	49.1082	49.9778	31.9695	31.7244	34.5011	3.78722e-11	-0.714872
ENSRNOG00000014783	Pgghg	387	442	427	1125	1181	776	5.171	5.85493	6.42786	12.6196	12.8729	9.751	2.07e-09	0.947479
ENSRNOG00000010940	Acad11	323	435	357	802	852	740	2.92785	3.9912	3.76938	6.02243	6.29483	6.36526	3.11669e-08	0.769765
ENSRNOG00000010941	Tifa	624	550	614	529	527	544	12.0574	10.4472	13.1545	8.40181	8.1549	9.71982	0.00225712	-0.496708
ENSRNOG00000010944	Hyou1	2161	2717	2536	5577	5551	4929	14.3101	17.8054	18.9003	30.9413	29.9283	30.6424	1.10314e-16	0.779623
ENSRNOG00000010945	Ywhab	13920	12909	11999	17592	18508	16283	160.548	147.345	155.767	169.954	173.783	176.266	0.305592	0.0936455
ENSRNOG00000010947	Mmp14	1825	2848	2582	4161	4127	3178	23.2369	35.89	37.0046	44.3829	42.7832	37.9835	0.0435431	0.322282
ENSRNOG00000011096	Hmgb3	45	868	447	486	615	574	0.902632	17.5481	10.2722	8.3057	10.2248	11.0022	0.995768	0.00590572
ENSRNOG00000011093	Ssna1	2507	2266	1976	1895	2191	2137	95.4432	85.3915	84.6607	60.4383	67.921	76.3642	0.00113874	-0.449159
ENSRNOG00000060542	Mid2	316	477	440	1404	1525	1195	1.71756	2.56537	2.68863	6.39277	6.75143	6.09858	3.48607e-18	1.40458
ENSRNOG00000014252	Irf2bp1	2048	1949	1835	1714	1700	1706	23.5238	22.1491	23.7255	16.4843	15.893	18.3891	2.00598e-06	-0.521569
ENSRNOG00000014254	Cpt1a	543	796	614	8948	9306	7069	3.8935	5.64485	4.95237	53.7633	54.3406	47.5924	6.51076e-165	3.3608
ENSRNOG00000060544	Kdm5b	349	446	444	1684	1583	1186	2.09443	2.54984	3.34064	8.97959	8.62774	7.45321	2.02673e-22	1.50205
ENSRNOG00000014258	Rab32	1925	2330	1896	1082	1219	1004	18.4837	22.145	20.4982	8.69871	9.53217	9.05096	1.513e-37	-1.23071
NewGene_2200	NewGene_2200	495	624	524	255	258	183	8.35834	10.438	9.97026	3.60617	3.54785	2.88984	1.03907e-21	-1.5794
ENSRNOG00000018413	Per3	612	852	861	901	1137	797	4.01902	5.54249	6.1163	5.29582	6.26852	5.03153	0.769712	-0.0565741
ENSRNOG00000022030	Aunip	794	947	857	519	706	529	18.768	22.1365	22.7975	10.2729	13.5838	11.7237	6.07887e-10	-0.905276
ENSRNOG00000022039	Zbtb40	98	347	201	400	490	314	0.754642	2.65574	1.74444	2.58848	3.08098	2.27497	0.147919	0.574095
NewGene_1953	NewGene_1953	740	988	875	149	232	115	3.2493	4.29659	4.32578	0.545245	0.829653	0.471879	1.65489e-34	-2.74111
ENSRNOG00000015121	N4bp1	542	834	874	1883	2030	1672	3.57717	5.44584	6.49636	10.4142	10.9094	10.3588	7.15099e-08	0.97368
ENSRNOG00000015122	Tpd52l2	3634	3444	3337	3633	3802	3302	81.9135	76.8138	84.6619	68.5833	69.7548	69.856	0.000655125	-0.295432
ENSRNOG00000015125	LOC100911548	262	440	340	474	379	375	6.68348	11.1178	9.77194	10.1414	7.89404	8.98761	0.707694	-0.0900558
ENSRNOG00000015124	Gpam	304	426	477	992	1073	705	3.22467	4.55183	5.7349	9.16302	9.48424	7.1034	5.25895e-05	0.849713
ENSRNOG00000047447	AC115420.2	26	32	44	50	87	66	2.20722	2.74949	4.24755	3.60943	6.20003	5.37217	0.168884	0.649491
ENSRNOG00000015128	Sae1	3294	2936	3005	5730	6242	5523	52.7837	46.5518	54.1958	76.9078	81.4238	83.0521	1.00114e-08	0.581949
ENSRNOG00000043357	Zfp407	336	407	286	771	825	588	1.33175	1.59929	1.27644	2.56698	2.66721	2.19297	6.37049e-06	0.747509
ENSRNOG00000003281	Mcm9	257	329	349	843	886	650	1.30641	1.65292	1.99297	3.59052	3.66363	3.09867	7.431e-09	1.00307
NewGene_12846	NewGene_12846	235	254	222	123	92	80	10.7968	11.58	11.4912	4.72556	3.44771	3.44565	9.64299e-12	-1.60832
NewGene_12847	NewGene_12847	434	686	545	419	340	323	16.3758	23.1589	22.0207	10.584	8.19827	9.04561	1.60743e-06	-0.951282
NewGene_12845	NewGene_12845	1226	1277	1267	591	565	615	9.22952	9.51733	10.7351	3.72506	3.46121	4.34102	1.23743e-27	-1.42147
NewGene_12840	NewGene_12840	271	497	505	40	34	14	1.04428	1.89841	2.19635	0.128902	0.104062	0.049014	8.57939e-30	-4.20723
NewGene_1342	NewGene_1342	166	232	134	105	57	78	4.74477	6.58668	4.31413	2.50172	1.31071	2.08713	2.04208e-05	-1.46628
ENSRNOG00000053084	Fuz	289	234	183	299	258	230	6.44786	5.1934	4.63473	5.59945	4.68734	4.86247	0.474954	-0.182286
ENSRNOG00000053081	LOC102549173	77	46	46	15	33	39	5.80605	3.38787	3.8882	0.924032	1.97843	2.71144	0.0231714	-1.28386
ENSRNOG00000020304	Pdcd11	4898	6201	5309	6540	7163	6106	22.3947	28.0581	27.3203	25.0478	26.6628	26.2045	0.497201	-0.0621365
ENSRNOG00000020300	Lsp1	55	48	42	31	18	21	1.35962	1.17087	1.17492	0.641901	0.361914	0.495074	0.00391353	-1.38657
ENSRNOG00000020302	Klhl17	247	222	230	354	313	272	3.72721	3.3081	3.91378	4.47647	3.84531	3.84825	0.685347	0.0834526
ENSRNOG00000030932	Zfp82	35	29	60	30	38	25	0.357999	0.289511	0.698616	0.255475	0.319677	0.235841	0.152893	-0.776177
ENSRNOG00000051823	Zkscan4	48	26	50	101	69	58	1.25254	0.671913	1.45428	2.19251	1.45683	1.41386	0.286501	0.518879
ENSRNOG00000005608	Tead4	65	40	76	472	465	447	0.383325	0.230548	0.503408	2.33199	2.23383	2.47698	5.17244e-20	2.58723
ENSRNOG00000053557	LOC102553386	1941	1719	1491	1321	1230	1282	62.2368	54.5312	53.782	35.4758	32.0858	38.5764	5.95658e-08	-0.75881
ENSRNOG00000009585	Tcf20	697	1242	992	2874	3129	2524	3.32534	5.86704	5.3269	11.4905	12.158	11.305	4.42225e-12	1.20964
ENSRNOG00000009580	Lca5	20	21	28	140	265	187	0.175143	0.185294	0.279212	1.06631	1.96225	1.5959	1.43116e-12	2.75603
NewGene_8928	NewGene_8928	18	20	9	51	54	89	0.469035	0.504075	0.255797	1.11119	1.15428	2.2016	0.00224553	1.74498
NewGene_8927	NewGene_8927	129	157	161	190	6	12	1.31518	1.74486	1.84934	1.70849	0.049588	0.109695	0.300801	-1.46905
NewGene_8926	NewGene_8926	416	324	407	147	142	97	6.75182	5.19483	7.42834	1.99135	1.8766	1.47688	2.46002e-16	-1.9254
ENSRNOG00000027654	Appbp2	2520	2693	2509	3632	3861	3429	12.2514	12.9558	13.7269	14.7884	15.2818	15.6467	0.0273628	0.163981
ENSRNOG00000009052	Igf2bp3	48	67	43	487	532	442	0.724396	0.99844	0.828625	6.21008	6.60926	6.26875	5.40234e-40	2.87686
ENSRNOG00000009057	Sec62	2326	2809	2405	3326	3498	2896	39.7081	47.4467	46.2138	47.5508	48.6055	46.4003	0.73082	0.0302532
NewGene_3275	NewGene_3275	232	333	282	401	488	310	10.0367	14.3508	13.8071	14.7054	17.3432	12.6872	0.470145	0.158988
NewGene_4970	NewGene_4970	38	31	16	31	16	33	0.646131	0.516264	0.29423	0.437631	0.215986	0.530322	0.554764	-0.398261
NewGene_4971	NewGene_4971	164	178	179	237	186	248	1.66143	1.78279	2.0465	2.01698	1.53656	2.36622	0.885643	0.0393035
NewGene_4973	NewGene_4973	528	593	505	959	1079	963	10.4741	11.7751	11.8815	14.0343	15.2019	17.1979	2.74969e-06	0.550685
ENSRNOG00000049873	Ap1s3	1346	1405	1340	1482	1552	1437	16.48	17.0148	18.4554	15.1991	15.4647	16.5136	0.030259	-0.207364
ENSRNOG00000049876	Prkar1a	11703	11371	10253	12485	13771	11682	253.294	243.568	249.783	226.343	242.645	237.316	0.0672756	-0.15122
ENSRNOG00000059702	Tex9	71	84	49	94	89	85	1.32563	1.55875	1.0147	1.46602	1.34948	1.49072	0.856265	0.067013
NewGene_878	NewGene_878	8	56	42	37	20	26	0.081861	0.607299	0.519227	0.338229	0.174427	0.263405	0.401449	-0.66467
ENSRNOG00000004263	Ints7	1363	1593	1548	4258	4498	3726	12.3808	14.3199	15.8313	32.4106	33.2786	31.7792	7.03486e-38	1.13172
ENSRNOG00000004268	Zfp386	956	1171	1123	1733	1981	1659	9.2453	13.2332	14.2118	16.0673	18.4257	17.0865	0.00061364	0.388446
NewGene_877	NewGene_877	53	44	35	4	37	6	1.61579	1.34661	1.22043	0.082677	0.946323	0.143823	0.0276312	-1.87304
ENSRNOG00000023026	Fbxo48	32	118	98	31	54	39	0.973942	3.55886	3.3503	0.769206	1.33123	1.09532	0.0166018	-1.32608
ENSRNOG00000023021	Msl2	639	1030	858	738	880	723	8.7786	13.9976	13.2635	8.49129	9.8342	9.32273	0.0137052	-0.441592
ENSRNOG00000023020	Fdx2	1960	1495	1422	628	683	588	78.8758	59.5508	64.3976	21.1542	22.3735	22.1853	4.13815e-26	-1.70238
ENSRNOG00000023023	Trpt1	405	437	443	333	372	302	4.35652	4.65148	5.36192	2.99554	3.25932	3.05258	3.75769e-06	-0.691979
NewGene_6191	NewGene_6191	525	574	566	296	326	268	9.95681	10.788	12.0851	4.70157	5.03347	4.77133	4.65011e-19	-1.243
NewGene_6196	NewGene_6196	62	74	66	11	8	14	1.22918	1.24579	1.29624	0.158187	0.089688	0.211805	1.49128e-09	-2.93564
ENSRNOG00000032398	RGD1562136	1323	1326	1305	1572	1657	1492	15.0361	14.9118	16.6923	14.9647	15.3329	15.9168	0.421222	-0.0816539
ENSRNOG00000032395	Tfcp2	1175	1257	1306	1404	1580	1422	12.0011	12.7265	15.3425	11.819	13.3074	13.6615	0.407352	-0.0998723
ENSRNOG00000032394	Tymp	4242	3872	3553	4019	3973	3571	55.9982	50.5894	52.7883	44.4359	42.7012	44.2436	0.000461832	-0.351096
ENSRNOG00000032391	Esyt2	351	693	533	2448	2532	1921	4.28652	8.38057	7.3232	25.0702	25.2006	22.0421	8.78845e-19	1.79739
ENSRNOG00000003600	Pnpt1	1724	1805	1927	2279	2341	2064	15.5484	16.1102	19.558	17.2159	17.1883	17.4664	0.67166	-0.0467996
ENSRNOG00000007519	Tmem43	2219	2425	2304	8823	8758	7775	24.0978	26.0655	28.1649	80.2866	77.4553	79.2729	6.12201e-113	1.53058
ENSRNOG00000007518	Nckap1	5334	7206	6420	18053	20337	16587	50.4408	67.4355	68.3322	143.002	156.571	147.224	1.4695e-31	1.20041
ENSRNOG00000007515	Kif3a	564	682	555	1739	1767	1428	4.70513	6.49325	6.04222	15.3483	15.6544	13.821	7.66308e-26	1.11719
ENSRNOG00000007514	Sox12	595	927	912	1194	1146	1059	18.0873	27.9129	31.2138	30.4206	28.3879	30.2371	0.440051	0.148636
ENSRNOG00000008725	Slc37a3	1250	1576	1436	3878	3965	3630	13.2185	16.5041	17.1009	34.3727	34.1507	36.0486	5.54113e-30	1.0954
ENSRNOG00000007512	Srp14	3595	3057	2489	2138	1962	1744	132.996	111.902	103.616	66.2338	59.0838	60.5422	1.48612e-11	-0.983856
NewGene_3612	NewGene_3612	49	70	34	24	0	0	0.829561	1.14604	0.613901	0.320129	0	0	0.182969	-3.02823
ENSRNOG00000007510	Bbs12	366	379	360	254	345	325	4.51536	4.62914	4.99745	2.6257	3.45951	3.75512	0.00273325	-0.590241
ENSRNOG00000022772	Prickle1	126	97	116	393	461	339	0.865369	0.661232	0.902591	2.27588	2.59518	2.19629	2.44458e-11	1.46658
ENSRNOG00000022771	Arhgap23	661	1104	997	2689	3182	2577	4.68483	7.75009	7.95522	15.9819	18.3775	17.1622	1.65212e-13	1.27947
ENSRNOG00000022777	Six1	1881	2583	1991	2613	2803	2342	18.3122	24.8804	21.8164	21.3045	22.2128	21.3982	0.580365	-0.0666484
ENSRNOG00000022778	Pphln1	954	1283	1013	2476	2660	2345	7.27344	9.69952	8.72425	15.8245	16.5338	16.8216	2.30703e-15	0.872037
ENSRNOG00000028319	Cryz	643	652	715	586	783	665	10.4863	10.5327	13.1224	8.00185	10.4025	10.1908	0.0542517	-0.322032
ENSRNOG00000048838	Gjc1	821	985	1038	1665	1786	1589	14.7118	17.6616	21.1991	25.4097	26.4774	27.2874	0.000129313	0.488301
ENSRNOG00000048834	Plin3	1170	1273	1209	2434	2419	2049	27.5609	29.6734	32.0608	48.0445	46.3985	45.3131	1.04803e-11	0.579466
ENSRNOG00000048831	Sowahc	4920	6121	5408	1420	1563	1275	34.1863	42.0896	42.2884	8.26417	8.83928	8.31183	1.71011e-149	-2.28607
ENSRNOG00000006644	Kdm4c	47	44	58	703	837	600	0.458624	0.371116	0.824491	5.41254	6.21064	5.55491	7.58719e-59	3.4968
ENSRNOG00000006646	Vopp1	1708	1894	1750	3420	3624	2670	18.3816	20.1753	21.2043	30.8327	31.7611	26.9774	8.64666e-08	0.517067
ENSRNOG00000006642	Yipf6	2942	3662	3146	2095	2149	2006	22.0626	30.3342	26.1992	12.9986	13.622	14.5266	7.05152e-27	-0.972981
ENSRNOG00000013147	Cacna1d	49	22	18	57	48	56	0.188137	0.08105	0.0778	0.189912	0.150796	0.201682	0.375585	0.518279
ENSRNOG00000013141	LOC100911625	895	770	726	1374	1420	1442	12.3886	10.5513	11.3122	15.9372	16.0061	18.7424	0.000734049	0.491414
ENSRNOG00000013149	Vps33b	423	543	419	797	1018	711	5.33035	6.77815	5.94888	8.42774	10.4627	8.42064	0.000819981	0.528762
ENSRNOG00000013148	Rad54l	303	305	212	781	860	676	3.35967	3.34252	2.64562	7.26584	7.76906	7.04674	1.51785e-11	1.16195
ENSRNOG00000008892	Parp2	1619	1561	1571	1785	1884	1516	25.3413	24.1915	27.6868	23.402	24.0071	22.2796	0.0318125	-0.216405
ENSRNOG00000008891	Ift20	1168	905	879	991	881	729	32.1746	24.6737	27.2635	22.8677	19.7694	18.8601	0.00226067	-0.528108
ENSRNOG00000008890	Slc18a2	96	139	149	284	304	299	1.01879	1.46229	1.78262	2.52717	2.63681	2.98165	0.000411	0.875864
ENSRNOG00000008897	Gga1	1761	1965	1646	4194	4222	3627	19.9376	22.0279	20.976	39.7863	38.9314	38.5552	1.47695e-28	0.828877
ENSRNOG00000008898	Trmt44	2212	2703	2405	833	1005	754	9.6777	11.7006	11.843	3.05046	3.57697	3.09578	6.30345e-65	-1.83658
NewGene_5750	NewGene_5750	256	296	210	398	458	364	0.920305	1.05347	0.849105	1.19832	1.34153	1.22962	0.0576484	0.344741
ENSRNOG00000028534	Zfp518b	168	420	390	181	258	145	1.43344	3.54822	3.7472	1.29505	1.78948	1.16336	0.00255419	-1.08661
ENSRNOG00000002555	Serpinb7	211	251	197	140	151	62	5.72634	6.74153	6.01926	3.16258	3.31606	1.56017	0.000103164	-1.25667
ENSRNOG00000002556	NEWGENE_1562416	3440	3348	2853	2170	2409	2032	93.1699	91.3289	88.1155	48.5753	53.997	52.681	2.10612e-19	-0.881588
ENSRNOG00000002553	Smim14	2475	2196	2079	2757	2684	2741	73.3441	64.4161	69.353	68.4398	64.7661	76.2442	0.671018	-0.0564301
NewGene_8269	NewGene_8269	272	526	457	81	120	65	1.34934	3.54585	2.12219	0.249669	0.324544	0.202906	1.77359e-17	-2.58081
NewGene_8260	NewGene_8260	49	75	46	48	29	13	0.772228	1.1919	0.828669	0.633723	0.370132	0.191199	0.0242159	-1.26507
NewGene_8267	NewGene_8267	311	378	330	68	159	79	3.86666	4.43505	4.81158	0.744008	2.47115	0.78728	2.99295e-11	-2.08437
ENSRNOG00000030098	Trim71	143	338	219	33	36	22	1.72016	4.03726	2.96963	0.325464	0.347407	0.247306	4.60199e-18	-3.27351
ENSRNOG00000029549	Eci3	5095	4719	4362	4715	4675	4434	104.347	95.916	100.673	86.7329	83.4158	90.9588	0.000147746	-0.372183
ENSRNOG00000030091	Dusp14	386	435	394	1160	985	977	8.77473	9.85572	10.1758	22.2404	18.3796	20.9707	2.13424e-14	1.02788
ENSRNOG00000029543	Cish	597	527	531	86	80	66	5.84567	5.106	5.84519	0.703027	0.631829	0.59821	1.89532e-61	-3.17754
ENSRNOG00000029893	Rwdd3	283	218	187	195	175	140	8.28796	6.30704	6.13867	4.78115	4.15973	3.84229	0.00232002	-0.776099
ENSRNOG00000057880	Myh11	85	122	118	470	477	306	0.399948	0.570854	0.628417	1.86018	1.83806	1.3558	3.29227e-11	1.60029
ENSRNOG00000057881	Sppl2b	2654	2565	2443	2875	2942	2570	29.219	27.9466	30.2751	26.508	26.3691	26.5564	0.0158914	-0.208377
ENSRNOG00000054286	Rrm2	6141	8616	7546	17723	19653	16601	162.473	225.62	224.729	392.808	423.347	412.285	1.01186e-17	0.94173
ENSRNOG00000002662	Pbdc1	1768	1587	1392	2636	2734	2313	33.6786	29.9109	29.8409	42.0642	42.3975	41.3585	0.00234363	0.355262
ENSRNOG00000002660	Magee1	1244	1412	1250	783	849	599	10.8184	12.1471	12.2288	5.69868	6.01008	4.88551	1.06209e-22	-1.15058
ENSRNOG00000009481	Ddhd1	460	477	482	980	1154	920	4.19158	4.30059	4.94263	7.47823	8.55907	7.86384	1.05305e-09	0.765015
ENSRNOG00000053230	Fopnl	3097	2951	2822	4476	4449	4161	66.0493	62.2802	67.7415	79.9633	77.253	83.2935	0.0137779	0.22434
ENSRNOG00000037604	Ascc3	155	167	185	2202	2411	1808	0.643819	0.687853	0.86756	7.68767	8.17864	7.07212	3.97818e-130	3.31831
ENSRNOG00000037607	LOC100911575	7364	6010	4369	5147	3813	4602	656.797	530.485	438.514	384.495	276.842	385.189	0.000323375	-0.715412
ENSRNOG00000019458	Shpk	139	170	224	222	300	319	1.50501	1.83081	2.73712	2.02062	2.65158	3.25657	0.289289	0.326497
ENSRNOG00000000175	Mier2	3514	3168	3083	1713	1835	1571	40.3796	35.4483	39.1756	15.7249	16.9409	16.0906	3.0801e-36	-1.27212
ENSRNOG00000000177	Plpp2	995	852	841	1028	1033	1030	19.1769	16.2394	18.2482	16.5914	16.209	18.6295	0.369581	-0.134214
ENSRNOG00000000170	Slc30a4	6595	8352	7655	6282	7280	6137	37.8502	47.4358	49.4513	30.1962	34.0127	33.058	4.67784e-08	-0.533422
ENSRNOG00000053239	Clmp	181	230	171	678	778	751	1.43581	1.80643	1.52699	4.51497	5.03593	5.60549	7.60542e-21	1.59633
ENSRNOG00000000172	Sqor	1860	1791	1546	3689	3959	3469	36.211	34.5114	33.8687	60.1616	62.7584	63.3992	3.84987e-15	0.760566
ENSRNOG00000016309	Rgp1	373	914	823	765	963	603	9.97599	23.964	24.5361	16.9468	20.7294	14.9541	0.539366	-0.195684
ENSRNOG00000048487	Slc12a9	405	557	380	1154	1233	1215	9.27797	12.5969	9.65616	21.8914	22.45	26.0632	2.21543e-12	1.10095
ENSRNOG00000016302	Cnnm1	20	39	33	138	119	102	0.213008	0.428854	0.411463	1.28416	1.07613	1.06346	1.66892e-05	1.63079
ENSRNOG00000016303	Zfp236	140	270	199	728	869	464	0.737831	1.41379	1.18445	3.23055	3.74948	2.30769	1.52901e-07	1.41556
ENSRNOG00000049681	AABR07031491.2	262	283	178	2117	2131	1802	3.74946	4.00946	2.8583	25.3764	24.8364	24.2009	9.46114e-69	2.73207
ENSRNOG00000047578	Ccdc28b	277	316	251	125	105	98	7.93122	8.64114	7.79171	3.82695	3.20579	3.07872	2.00207e-16	-1.6973
ENSRNOG00000049683	Sh3gl1	3366	3492	3144	5878	5485	4770	52.1992	53.5973	54.8838	76.3644	69.2592	69.4452	1.51467e-05	0.351441
ENSRNOG00000049686	Mrpl40	1771	1604	1284	1039	1230	1115	22.8823	20.5197	18.673	11.2455	12.9402	13.5178	1.07599e-07	-0.794814
ENSRNOG00000019308	Arrb2	581	651	495	805	821	682	10.5574	11.7062	10.1217	12.2553	12.1459	11.6354	0.549427	0.0831548
ENSRNOG00000019305	Sh3tc2	274	283	248	1185	1243	1134	1.7285	1.76723	1.76652	6.27771	6.4013	6.73175	2.73638e-50	1.81102
NewGene_10064	NewGene_10064	20	39	23	246	340	172	0.183091	0.383175	0.232414	1.91758	2.5832	1.50542	6.21281e-15	2.86563
ENSRNOG00000019302	Stx4	2500	2394	2109	3325	3257	2952	73.9796	69.5711	68.6556	81.153	76.6574	80.8275	0.284459	0.10848
ENSRNOG00000047683	LOC108348098	560	823	730	452	1238	1076	23.5305	34.2359	34.5382	15.8965	42.377	42.4548	0.859571	0.0652201
ENSRNOG00000052934	Nol11	3256	4048	3523	3422	3825	3199	46.5465	57.2735	56.6815	40.9702	44.512	42.922	1.07045e-05	-0.386695
ENSRNOG00000040300	Raet1e	76	42	46	18	25	25	1.96854	1.07501	1.32575	0.39078	0.523122	0.593288	0.00156397	-1.60966
ENSRNOG00000033133	Nae1	1700	1726	1519	1956	2154	1834	29.7045	29.842	29.8637	28.6189	30.6375	30.0787	0.458596	-0.0715654
ENSRNOG00000011936	Abhd14a	415	345	231	94	67	81	9.14485	7.5467	5.66506	1.70636	1.18808	1.67959	1.247e-15	-2.36235
ENSRNOG00000007255	Zpbp2	45	32	20	35	41	56	0.923187	0.660612	0.465183	0.600045	0.692176	1.08091	0.82991	0.127059
ENSRNOG00000007250	Six4	2278	3157	2753	971	1090	1000	11.8415	16.2422	16.1065	4.22586	4.61275	4.87931	1.23419e-43	-1.74964
ENSRNOG00000012378	Dbnl	2639	2377	2222	4085	4468	3914	35.6908	31.809	33.814	46.2719	49.1854	49.672	1.97035e-05	0.446014
ENSRNOG00000011931	Smarca2	165	138	196	916	814	655	1.05819	0.878139	1.41927	4.96103	4.28333	3.97172	8.47931e-20	1.90593
ENSRNOG00000012375	Inpp1	451	523	362	628	705	599	6.61672	7.59139	5.98193	7.71476	8.41873	8.25371	0.218383	0.200799
ENSRNOG00000046227	Tprg1l	3583	3717	3220	4357	4555	4104	61.2671	62.9832	62.1335	62.5728	63.5799	65.9879	0.743096	-0.0276915
ENSRNOG00000046222	Ceacam4	251	149	150	87	96	95	10.6548	6.24212	7.16073	3.08188	3.31327	3.77496	4.93498e-05	-1.32426
ENSRNOG00000029185	Rasa1	551	871	717	2282	2458	1922	5.32462	8.32943	7.79905	18.4696	19.3352	17.4334	9.02665e-18	1.30452
NewGene_7862	NewGene_7862	3206	3829	2893	2434	222	2183	94.5803	111.791	96.052	60.1365	5.31897	60.4322	0.171401	-1.32961
ENSRNOG00000020142	Gdf1	84	94	49	89	0	64	0.987944	1.08457	0.639657	0.875023	0	0.701691	0.634159	-0.860165
ENSRNOG00000020140	Pigq	1863	1986	1895	3579	3613	2943	19.2605	20.3139	22.0438	30.9944	30.4038	28.5574	2.99867e-09	0.478672
ENSRNOG00000020144	RGD1310127	460	388	342	979	1013	841	5.5869	4.66587	4.67838	9.96348	10.0247	9.5954	4.56353e-09	0.910613
ENSRNOG00000020148	Il4i1	93	89	65	99	150	115	1.46608	1.41962	1.13892	1.33205	1.93538	1.70285	0.5083	0.223536
ENSRNOG00000013422	Med23	983	1603	1333	4121	3899	3053	6.44832	10.4125	9.84601	22.6626	20.8406	18.8144	4.68496e-13	1.16292
ENSRNOG00000013423	Nup50	6578	6618	6584	4002	4493	3733	68.2203	68.2218	76.8998	34.7561	37.9304	36.3334	4.09972e-39	-1.03408
ENSRNOG00000014434	Chd1	743	1334	1020	3350	3997	3153	4.46152	7.9304	6.88693	16.8381	19.5224	17.7551	3.62484e-16	1.43163
ENSRNOG00000014436	Mfap1a	2633	4063	3652	5526	5928	4289	38.0055	60.4816	61.3184	60.3719	64.8587	53.1336	0.0895829	0.265818
ENSRNOG00000013428	Atp6v0a4	208	188	182	215	259	123	2.04198	1.82828	2.01189	1.7642	2.07104	1.13133	0.293732	-0.312471
ENSRNOG00000013429	Tbl3	7483	7080	6547	5511	5344	4876	90.3732	84.6172	88.9848	55.7488	52.5358	55.2695	1.70791e-18	-0.761854
ENSRNOG00000057416	Zfp763	37	20	56	43	29	24	0.648561	0.336131	1.1068	0.629352	0.410943	0.396006	0.335172	-0.602078
NewGene_14134	NewGene_14134	957	1107	1034	21	58	19	4.4101	5.63689	5.68975	0.078614	0.21834	0.071279	6.18836e-70	-5.33798
NewGene_14135	NewGene_14135	86	92	77	0	6	7	1.07128	1.13054	1.07584	0	0.059255	0.07051	1.26916e-12	-4.61543
NewGene_14133	NewGene_14133	104	69	95	9	6	0	2.25477	1.47784	2.33217	0.147637	0.097389	0	1.42179e-11	-4.53543
ENSRNOG00000027498	Engase	921	972	822	753	823	684	7.13857	7.45823	7.16967	4.8884	5.19128	4.9753	3.22901e-08	-0.601495
ENSRNOG00000060914	Nudcd2	4015	3689	3260	2668	2620	2448	79.4149	72.2182	72.5794	44.1946	42.1898	45.4469	2.5271e-15	-0.839104
ENSRNOG00000042411	Rps6ka1	1053	1221	1047	2499	2489	2115	11.5606	13.2079	13.0163	23.2299	21.8922	21.8027	3.85381e-19	0.760468
ENSRNOG00000042414	Nat14	60	62	57	98	120	65	1.21963	1.24432	1.30344	1.67561	1.98432	1.24648	0.393775	0.309144
NewGene_11418	NewGene_11418	49	26	36	104	86	69	0.268559	0.139017	0.216999	0.482128	0.389777	0.352615	0.0450034	0.868234
ENSRNOG00000051711	Kpna1	1706	2035	1803	4057	4645	3997	11.2647	12.9352	13.0134	22.8598	26.8178	24.4621	1.34121e-22	0.861239
ENSRNOG00000051719	AABR07065498.1	61	84	92	386	440	290	1.45329	1.97194	2.46613	7.75125	8.58374	6.52917	4.62165e-14	1.88823
ENSRNOG00000059540	Gcnt3	34	73	37	3	2	0	0.533471	1.14322	0.652371	0.026534	0.01547	0	1.4501e-08	-5.181
ENSRNOG00000015744	Spata25	451	319	373	75	92	102	8.83277	6.18312	8.21715	1.22607	1.46619	1.87332	5.71729e-20	-2.42285
ENSRNOG00000015749	Nme3	102	102	97	71	53	61	4.90818	4.81598	5.23982	2.82261	2.06874	2.71539	0.000909539	-1.03516
ENSRNOG00000017428	Map1b	4398	7255	6186	9855	11242	8346	11.5018	18.7803	18.2109	21.5903	23.9377	20.49	0.0148332	0.386925
ENSRNOG00000017429	Lat	166	106	98	22	36	36	4.33484	2.74031	2.87838	0.46739	0.74617	0.861868	2.4394e-08	-2.31154
ENSRNOG00000017426	Rragc	3049	3129	2970	4032	4105	3539	37.5055	38.0941	41.1131	41.5423	41.1124	40.8565	0.865797	0.0133896
ENSRNOG00000017427	LOC100909840	497	663	512	1524	1522	1191	31.3939	40.3685	35.9509	78.699	77.3253	68.5173	1.12386e-14	1.00542
ENSRNOG00000017422	Ambra1	194	275	257	2502	2553	2167	1.13454	1.68029	1.73021	12.8684	12.3997	12.195	1.63486e-110	2.97835
ENSRNOG00000017420	Nudt6	322	259	293	162	123	143	9.39608	7.47357	9.61389	3.98399	2.91913	3.90334	1.00976e-08	-1.36724
ENSRNOG00000017421	Alpk2	21	37	40	43	38	9	0.105661	0.183599	0.226359	0.181281	0.154831	0.042048	0.495777	-0.49368
ENSRNOG00000011111	Cipc	3416	4119	3520	1722	2124	1717	26.5977	31.7405	30.8465	11.2289	13.4639	12.5443	1.13783e-40	-1.32604
ENSRNOG00000011112	Fam161b	29	41	58	30	64	46	0.502129	0.710136	1.1415	0.430859	0.905664	0.756013	0.701964	-0.215143
ENSRNOG00000011114	Tbpl1	1195	1292	982	1469	1349	1306	29.5804	31.6546	27.3604	30.4741	27.2034	30.3573	0.538116	-0.0813341
ENSRNOG00000011116	Snx25	204	240	164	1327	1260	1183	2.2685	2.64985	2.05579	12.3957	11.4416	12.3804	2.50888e-54	2.30253
ENSRNOG00000011119	Spin1	243	188	229	573	742	360	6.87886	5.27263	7.29365	13.5829	17.1075	9.5752	0.000219156	0.978943
NewGene_1851	NewGene_1851	160	253	214	3	6	10	0.918294	1.4362	1.38162	0.009709	0.027998	0.048707	1.67672e-30	-5.3639
NewGene_1859	NewGene_1859	1976	3352	2650	613	348	162	8.48859	13.454	11.2632	2.09772	1.1775	0.565913	1.49732e-09	-3.18294
ENSRNOG00000016460	Clu	6236	5540	5536	6646	6034	5701	117.849	103.564	118.268	105.091	92.7786	101.011	0.0201604	-0.252671
ENSRNOG00000016462	LOC102547287	119	238	187	267	236	220	2.27926	4.50996	4.01833	4.2691	3.67457	3.94827	0.78461	0.0836425
ENSRNOG00000016465	Trmu	1930	1790	1617	950	956	697	37.7626	34.4003	35.3468	15.3956	15.1754	12.7105	6.03035e-27	-1.38101
ENSRNOG00000016467	Kctd1	172	168	183	654	652	576	1.55265	1.4951	1.86059	4.94871	4.78895	4.87676	1.0082e-21	1.50747
ENSRNOG00000016469	Fxyd2	40	28	33	76	60	77	5.10391	3.5588	4.81889	8.24807	6.27692	9.28993	0.0835798	0.743352
ENSRNOG00000016468	Tpmt	1041	1115	954	929	916	751	28.6925	30.4244	29.6129	21.4079	20.5197	19.3857	1.28129e-08	-0.598999
ENSRNOG00000022202	Trappc8	1056	1572	1216	3637	4187	3541	6.35339	9.36304	8.23504	18.3324	20.5152	19.9995	2.96207e-21	1.2341
ENSRNOG00000025252	Yars2	902	890	815	641	693	681	17.8947	17.4781	18.2159	10.6614	11.1911	12.6844	4.46565e-08	-0.704508
ENSRNOG00000021954	Spg11	1262	1509	1264	2415	2715	1983	4.80569	5.68449	5.41809	7.70229	8.417	7.08626	5.54021e-06	0.477913
ENSRNOG00000057078	Ddit4	1815	1813	1534	596	708	694	32.7454	32.361	31.1379	8.99496	10.3943	11.7449	3.50505e-36	-1.6997
NewGene_12493	NewGene_12493	30	18	7	114	100	79	0.657792	0.163506	0.070345	1.15464	0.979968	0.679867	0.000150168	2.07236
NewGene_13725	NewGene_13725	501	567	505	77	76	34	4.76023	5.70832	3.94533	0.493892	0.604315	0.207138	3.15182e-41	-3.4249
NewGene_13729	NewGene_13729	291	345	139	147	45	76	7.98587	8.69909	4.95607	3.105	1.18836	1.81199	9.51696e-05	-1.84914
NewGene_5366	NewGene_5366	278	343	312	540	501	493	1.63254	2.35117	2.05335	2.71118	2.68876	3.0217	0.014448	0.385162
ENSRNOG00000015415	Rhoq	5331	5548	5247	6490	6380	6422	42.8718	44.1608	47.4992	43.7204	41.7699	48.4776	0.431434	-0.0739599
ENSRNOG00000030871	Calm2	8689	8867	7568	7101	7483	6503	246.292	248.73	241.428	168.584	172.674	173.009	3.87624e-15	-0.588809
ENSRNOG00000004870	Dyrk3	81	147	101	122	92	69	1.09662	2.12948	1.54364	1.39521	1.01408	0.884746	0.125144	-0.551256
ENSRNOG00000004873	Prkch	0	3	0	96	77	37	0	0.031236	0	1.2103	0.940463	0.521123	8.38898e-08	5.79098
ENSRNOG00000015413	Qpctl	1111	1066	1005	781	700	587	15.9154	15.1035	16.2072	9.36584	8.15619	7.89429	3.32902e-14	-0.963277
ENSRNOG00000009930	Pigo	413	555	489	609	619	483	3.87304	5.15552	5.16777	4.79128	4.73166	4.2589	0.514775	-0.106214
ENSRNOG00000009936	Dido1	2359	4025	3221	3291	4051	2828	8.78148	14.8312	13.4957	10.2619	12.2786	9.88177	0.155952	-0.253339
ENSRNOG00000009935	Xpo1	7375	9377	8516	20944	23348	19724	52.2443	65.74	67.9076	124.284	134.663	131.154	7.76129e-30	1.00592
ENSRNOG00000009934	Emc3	11028	9957	9293	12471	12754	11946	174.543	155.955	165.544	165.333	164.337	177.459	0.707307	-0.0405783
ENSRNOG00000061845	Cttnbp2	192	246	203	1363	1307	1192	1.00015	1.27133	1.19046	5.96792	5.56191	5.8484	1.1925e-67	2.25794
ENSRNOG00000061844	AABR07005618.1	250	442	388	280	305	224	17.8019	31.1623	31.1081	16.7119	17.715	14.9728	0.00175056	-0.753485
ENSRNOG00000011567	Rpusd4	1434	1280	1197	716	733	733	24.7117	21.8293	23.2256	10.3394	10.2803	11.8587	1.48911e-18	-1.17621
ENSRNOG00000043002	Lcmt2	1099	1069	912	476	588	570	16.0463	15.4569	14.9875	5.81456	6.98338	7.81586	6.79544e-16	-1.2453
ENSRNOG00000005478	Fkbp9	5304	5667	5420	11410	11469	9600	54.7999	57.9411	63.0216	98.7431	96.4699	93.0952	1.01716e-22	0.64688
NewGene_14885	NewGene_14885	37	50	62	25	31	7	0.393956	0.65488	0.895422	0.314557	0.434749	0.049821	0.00899481	-1.61606
ENSRNOG00000005472	Sp4	83	227	242	404	435	285	0.738153	2.01548	2.43571	3.03182	3.17164	2.39877	0.0765727	0.682872
ENSRNOG00000005470	Atxn3	752	1119	1028	662	844	646	7.60928	11.2032	11.7044	5.61041	6.95226	6.13299	9.52219e-06	-0.766248
ENSRNOG00000002844	Usp27x	458	578	472	162	182	173	7.55225	9.42772	8.76619	2.23062	2.43692	2.67636	5.33216e-29	-1.87411
ENSRNOG00000002840	Atp5f1b	55777	51744	46773	50057	51069	45425	976.456	896.446	921.616	734.009	727.813	746.376	2.76274e-06	-0.41206
ENSRNOG00000002841	Cdc42bpa	159	310	374	3426	3852	2841	0.777796	1.52646	2.09461	14.9341	16.0931	13.1135	3.35563e-38	3.24177
ENSRNOG00000048315	Eif2ak2	2329	2882	2419	3358	3707	3186	19.0024	23.4718	22.3479	23.1431	25.0417	24.5709	0.316376	0.0925484
ENSRNOG00000048310	AABR07053518.1	268	326	196	117	281	173	14.547	17.519	10.9945	4.85728	11.407	8.09152	0.0202547	-0.802935
ENSRNOG00000002848	Maoa	1969	2014	1758	2511	2840	2288	29.3397	29.6887	29.4813	31.3298	34.4477	31.9923	0.444255	0.0734225
ENSRNOG00000000568	Slc29a3	449	468	461	2070	2002	1686	3.52216	3.63206	4.07501	13.6137	12.7943	12.4221	3.88043e-60	1.72277
ENSRNOG00000000567	Unc5b	208	302	257	1186	1278	927	1.14692	1.64758	1.59762	5.48876	5.74708	4.80723	3.61064e-29	1.8051
ENSRNOG00000000565	Sgpl1	1822	2105	2048	6948	7528	6404	13.6147	15.562	17.232	43.5572	45.8241	44.9284	8.23571e-72	1.46745
ENSRNOG00000000563	Adamts14	69	54	54	294	283	221	0.435767	0.336333	0.38153	1.59306	1.45643	1.30912	9.37399e-13	1.82737
ENSRNOG00000000561	Pald1	142	188	81	949	883	832	1.03898	1.36902	0.664716	5.854	5.2946	5.75095	4.09538e-21	2.37564
ENSRNOG00000000560	Lrrc20	53	51	48	1055	1000	824	0.536005	0.508729	0.551249	9.03707	8.37185	7.90806	2.47168e-99	3.90294
ENSRNOG00000019143	Galnt2	163	307	275	4314	4167	3634	1.22507	2.25412	2.29408	26.8115	25.2288	25.3086	1.78581e-87	3.69139
ENSRNOG00000019140	Banp	308	296	315	720	651	493	4.54096	4.31881	5.23049	8.90817	7.82526	6.82918	0.000104135	0.673213
ENSRNOG00000019147	Stom	5578	5984	5240	4934	5155	4698	68.8602	73.109	72.8166	51.0184	51.8042	54.4376	4.94283e-14	-0.518503
ENSRNOG00000019145	Kdm2a	2993	4308	3833	4349	4856	3603	13.6958	19.5066	19.7417	16.6682	18.0865	15.4744	0.325095	-0.136548
ENSRNOG00000024975	Atp8b3	36	24	38	82	52	53	0.25179	0.166315	0.301843	0.484268	0.295626	0.352819	0.227355	0.582705
ENSRNOG00000024972	Cox10	244	262	230	934	906	874	2.61645	2.78871	2.78517	8.4202	7.93326	8.83019	1.75072e-31	1.54955
ENSRNOG00000012178	Lmbrd1	620	610	643	1470	1725	1503	7.54135	7.35046	8.81136	14.99	17.0968	17.1745	6.7259e-16	0.987978
ENSRNOG00000032561	Slc52a2	362	287	295	850	844	682	3.78958	2.96762	3.47798	7.45023	7.19635	6.70037	3.73066e-09	0.986577
ENSRNOG00000007728	Gsdmd	955	929	887	1024	1044	1038	15.2044	14.6414	15.8907	13.6553	13.5314	15.5144	0.174516	-0.169154
ENSRNOG00000008917	Ehbp1	75	55	47	936	1066	876	0.444953	0.326658	0.312462	4.70361	5.20778	4.93091	4.55812e-74	3.68323
ENSRNOG00000007726	Mcam	476	599	530	1667	1527	1349	5.13009	6.38878	6.4218	15.0222	13.3764	13.5875	1.79451e-22	1.16549
ENSRNOG00000008912	Aqr	1925	2549	2554	5918	6106	5185	11.9941	15.7178	17.9154	30.8907	30.9802	30.3276	2.07274e-15	0.954379
ENSRNOG00000007722	Fam57a	686	792	765	1060	1122	1091	20.1433	22.9893	25.2711	26.068	26.8054	30.0554	0.0930276	0.212585
ENSRNOG00000008911	Draxin	26	20	14	79	111	76	0.765168	0.586479	0.463094	1.97107	2.71052	2.14429	4.32523e-05	1.80543
ENSRNOG00000003038	Sft2d2	1241	1558	1272	3955	4521	3886	7.46004	9.2671	8.60801	19.9221	22.1338	21.932	1.08607e-39	1.26999
ENSRNOG00000003031	Atp2b4	48	40	34	721	847	577	0.172726	0.142345	0.136969	2.24799	2.68491	2.04054	6.1511e-63	3.79032
ENSRNOG00000003033	Plcd3	807	915	831	760	774	784	8.53548	9.57638	9.89318	6.72936	6.66742	7.78242	0.000129498	-0.470071
ENSRNOG00000028105	Hars	6918	7325	6419	7183	7701	6086	111.43	116.755	116.372	96.9007	100.971	92.0017	8.13049e-06	-0.318358
ENSRNOG00000028103	Psmd3	13940	13343	12077	17191	17909	15523	201.52	190.894	196.511	208.165	210.765	210.626	0.777297	0.0248483
ENSRNOG00000028100	Pex11g	129	91	115	85	64	64	3.47573	2.41808	3.46001	1.89798	1.39049	1.61407	0.00274174	-0.998496
NewGene_9389	NewGene_9389	116	104	75	81	56	68	1.67601	1.432	1.94611	0.936066	1.09109	1.14566	0.015455	-0.85377
ENSRNOG00000001766	Tfrc	13769	16140	14472	11518	13400	11504	89.274	103.564	105.617	62.554	70.7305	70.0069	7.14206e-15	-0.619833
ENSRNOG00000001767	RGD1562339	42	84	126	183	130	115	1.74129	3.45031	5.90969	6.41342	4.41872	4.49105	0.375197	0.417062
ENSRNOG00000001764	Vps8	94	97	114	1589	1465	1315	0.70167	0.715044	0.956264	9.99688	8.96145	9.27241	2.73972e-111	3.50046
ENSRNOG00000001762	Pcyt1a	3060	3659	3361	4879	5630	4535	22.0813	26.1359	27.2989	29.499	33.0789	30.7196	0.00721219	0.239995
ENSRNOG00000001769	Tnk2	3306	3676	3391	4113	3944	3399	24.6563	27.0598	28.5435	25.6116	23.8087	24.0379	0.0113072	-0.194682
NewGene_10120	NewGene_10120	21	56	48	23	36	41	0.456961	1.20001	1.17682	0.403851	0.623441	0.829341	0.286067	-0.634378
ENSRNOG00000013451	Drosha	1236	1341	1127	3640	3551	3027	8.56392	9.19369	8.78796	21.1278	20.0291	19.6822	1.07493e-40	1.12712
NewGene_11651	NewGene_11651	387	553	495	301	413	320	3.11172	4.58874	3.30792	1.59063	2.0354	1.87345	3.62902e-05	-0.807909
ENSRNOG00000005865	Itprid2	1677	2547	2202	3975	4407	3548	9.0977	13.6728	13.4416	18.061	19.4608	18.066	5.54773e-05	0.558327
ENSRNOG00000005868	Ttc21b	487	627	551	2601	2597	2157	3.82749	4.87725	4.86776	17.1222	16.6192	15.9091	8.65137e-64	1.80652
NewGene_8381	NewGene_8381	0	8	0	56	41	44	0	0.184541	0	1.11763	0.79325	0.97863	0.000485564	3.86398
ENSRNOG00000002074	Rest	1068	2470	2078	1419	1701	1237	8.29985	18.4999	18.2449	8.7365	10.6334	8.97603	0.0057259	-0.698847
ENSRNOG00000002072	Eva1c	40	43	42	21	32	15	0.629456	0.665116	0.735389	0.272479	0.407704	0.209406	0.0138024	-1.23165
ENSRNOG00000002070	Mrpl1	490	35	316	430	470	359	13.6967	0.956332	9.91575	10.0673	10.695	9.39982	0.85408	0.200265
ENSRNOG00000023320	Tspan1	64	127	126	9	10	21	1.47355	3.00451	3.28696	0.151455	0.177545	0.428809	7.71985e-10	-3.29122
NewGene_9928	NewGene_9928	122	141	105	130	97	157	2.09826	2.29794	2.00766	2.07985	1.69038	2.66897	0.464151	-0.251426
NewGene_9920	NewGene_9920	1140	990	734	231	192	197	15.747	13.2466	11.966	2.87329	2.34065	2.85292	3.39734e-37	-2.54051
ENSRNOG00000018952	Sema3g	307	395	329	123	170	109	2.50349	3.18189	3.01476	0.839064	1.1236	0.827836	1.19918e-15	-1.69943
NewGene_9923	NewGene_9923	40	36	49	2	3	2	0.987855	0.770592	1.37961	0.024194	0.048921	0.021693	8.75486e-09	-4.5067
ENSRNOG00000031485	Dpp3	1728	1985	1781	5551	5668	5022	20.5638	23.3677	23.8559	55.3346	54.9142	56.0892	8.62511e-70	1.22841
NewGene_8031	NewGene_8031	760	1071	833	7138	6998	5773	3.24396	4.52701	4.00525	25.5466	24.3438	23.4135	1.29325e-115	2.568
ENSRNOG00000030683	Vps26a	1753	1821	1648	3937	4145	3561	43.3439	44.5615	45.762	81.5553	83.4207	82.6692	1.3095e-29	0.819426
NewGene_8035	NewGene_8035	149	190	143	42	36	51	3.78209	3.39919	3.06858	0.723282	0.634496	0.980691	1.03319e-12	-2.22039
ENSRNOG00000001182	Ndufv3	4081	3563	3404	3232	3197	2987	81.8247	70.7122	76.6423	54.2973	52.0339	56.2775	2.81757e-07	-0.56846
ENSRNOG00000001183	Hnf1a	92	138	79	0	0	0	0.80677	1.19187	0.777315	0	0	0	1.5269e-13	-9.4507
ENSRNOG00000001181	Wdr4	1027	970	820	1095	1191	1120	8.82499	8.25351	7.93711	7.88132	8.33453	9.03727	0.676954	-0.0595154
ENSRNOG00000001187	Oasl	7276	7649	7640	16207	16708	15440	82.1762	85.4994	97.127	153.325	153.632	163.677	3.11032e-24	0.763144
ENSRNOG00000001184	Pknox1	609	751	808	1497	1678	1308	4.42259	5.40221	6.60715	9.11377	9.93096	8.92268	8.26148e-07	0.70599
ENSRNOG00000001185	RGD1311899	3255	3232	2911	2929	2844	2504	71.4374	70.2074	71.9015	53.8482	50.8164	51.577	5.33594e-10	-0.521086
ENSRNOG00000001189	Sik1	409	436	369	311	320	227	2.54681	2.68367	2.58079	1.61913	1.62237	1.32654	4.24896e-07	-0.843152
NewGene_14882	NewGene_14882	67	45	30	0	0	0	0.792393	0.536834	0.397549	0	0	0	1.38038e-09	-8.34341
NewGene_292	NewGene_292	157	152	99	76	70	33	2.45984	1.88548	1.4587	0.72481	0.593044	0.267909	5.44475e-05	-1.54038
NewGene_294	NewGene_294	160	237	57	759	1008	565	5.71349	8.38182	2.2629	22.8002	29.4198	19.0213	3.086e-07	2.03447
ENSRNOG00000003855	Dnaja3	1291	1447	1423	2888	3213	2512	21.0549	23.5837	26.3234	39.7903	42.9581	38.6939	7.98385e-14	0.708424
ENSRNOG00000003853	Scoc	2989	2995	2973	3050	3044	3024	54.8193	54.3675	61.3695	46.8625	45.4531	52.0546	0.00158669	-0.308652
ENSRNOG00000015376	Npas1	33	32	16	63	31	32	0.507682	0.485949	0.27467	0.830629	0.393321	0.467503	0.62174	0.304355
ENSRNOG00000043141	Ap3s2	784	662	600	2200	2135	1879	20.0729	16.7645	17.3025	47.2122	44.5371	45.1937	3.28258e-21	1.26297
ENSRNOG00000043143	Eml1	68	118	96	1296	1380	1160	0.890758	1.52445	1.40177	14.2421	14.7519	14.2786	4.02122e-82	3.43309
ENSRNOG00000011467	Uck1	5479	5197	4733	5686	5954	4883	88.4726	83.0419	86.0246	76.9004	78.272	74.0053	0.00697648	-0.23986
ENSRNOG00000039300	Ahcyl2	460	544	533	2335	2638	2161	2.80875	3.28923	3.66513	11.9601	13.1334	12.4056	2.87613e-67	1.8761
ENSRNOG00000016032	Cnnm3	502	647	534	1392	1474	1192	3.79331	4.83761	4.53544	8.80742	9.0638	8.45368	6.57689e-16	0.933897
ENSRNOG00000046147	Knop1	324	987	754	669	690	424	5.192	15.6607	13.6098	8.99044	9.01321	6.37556	0.116385	-0.547213
ENSRNOG00000052600	Mboat7l1	1440	1609	1423	1372	1477	1443	19.5417	21.6028	21.7353	15.5925	16.3138	18.3698	0.000227633	-0.390213
NewGene_13891	NewGene_13891	1251	1299	1169	2382	2682	2259	9.55924	10.0071	7.89766	12.056	13.2136	12.9718	3.21413e-13	0.640206
ENSRNOG00000055292	LOC679087	1213	1448	1324	570	676	408	14.3211	16.916	17.5848	5.63332	6.49474	4.51561	1.02832e-25	-1.61605
ENSRNOG00000055297	AABR07005633.1	22	18	13	50	69	52	1.90278	1.58646	1.29369	3.72395	4.98397	4.34416	0.0059181	1.35081
ENSRNOG00000055295	Pecr	303	314	277	646	794	667	7.80132	7.98268	8.02672	13.9187	16.6475	16.1044	1.07827e-09	0.900641
ENSRNOG00000016119	Fzd7	1086	1965	1574	1246	1145	958	11.9444	21.4037	19.4984	11.4865	10.2565	9.88717	3.30192e-05	-0.796912
ENSRNOG00000016110	Kcnk12	12	8	29	107	87	82	0.184932	0.113707	0.525175	1.46953	1.15496	1.25279	0.000188714	2.13393
ENSRNOG00000042233	Rpl41	22488	17292	11524	11754	11385	11430	1575.58	1198.97	908.794	689.798	649.369	751.636	7.69116e-06	-0.90071
ENSRNOG00000016117	Myof	2772	3534	3281	11557	11757	9018	11.8978	15.0504	15.8784	44.241	43.7432	38.6583	5.98293e-43	1.41322
ENSRNOG00000052745	Met	82	255	150	984	926	794	0.509127	1.58123	1.0605	5.17548	4.7352	4.68297	1.21637e-11	2.15507
ENSRNOG00000025443	Map1lc3a	3828	3098	2686	2701	2786	2545	122.597	98.2051	96.8315	72.4474	72.6472	76.5129	3.64458e-05	-0.59666
ENSRNOG00000046920	Snip1	1288	1454	1326	898	1021	873	16.3276	18.2398	18.9193	9.52912	10.5388	10.3808	3.12535e-19	-0.879077
ENSRNOG00000046922	Phactr4	132	266	237	575	662	456	1.21112	2.42182	2.45093	4.43952	4.96444	3.94587	4.53556e-05	1.07651
NewGene_12659	NewGene_12659	394	381	632	790	936	987	10.9143	10.4405	19.7007	18.339	21.1174	25.6916	0.0191363	0.607379
NewGene_12658	NewGene_12658	520	746	696	264	309	268	1.87212	2.66026	2.82127	0.806664	0.906527	0.904027	3.17561e-18	-1.55537
ENSRNOG00000046698	Gps1	7944	7674	7101	8974	8637	7598	128.657	123.156	130.183	124.509	116.036	117.025	0.0234043	-0.188812
ENSRNOG00000021420	Tirap	48	101	143	84	154	76	1.94341	4.08717	6.60392	2.86869	5.13779	2.92998	0.62461	-0.253491
ENSRNOG00000056248	Marf1	974	1307	1226	2535	2927	2494	3.96698	5.26677	5.62045	8.64929	9.70615	9.53238	1.31539e-11	0.847153
ENSRNOG00000056243	ST7	226	235	222	1306	1180	984	3.34168	3.42336	3.71072	16.9434	14.2008	14.416	2.17821e-47	2.00429
ENSRNOG00000056246	Gls	3520	3945	3767	6305	7146	6230	24.5425	27.2674	29.621	37.0981	40.8373	41.2159	8.68953e-09	0.473046
NewGene_10249	NewGene_10249	33	14	9	48	51	38	2.11364	0.848033	0.624541	2.64271	2.68689	2.33346	0.151294	0.941
NewGene_10243	NewGene_10243	199	331	239	528	558	409	4.64799	7.35688	6.50533	11.2084	10.5787	9.45636	0.00300976	0.625049
NewGene_10240	NewGene_10240	24	35	50	27	58	21	0.606952	0.858841	1.39762	0.554153	1.17864	0.485952	0.518762	-0.408452
NewGene_1266	NewGene_1266	37	88	72	23	52	18	0.544672	1.40045	1.29557	0.257555	0.606954	0.312329	0.0114087	-1.43474
ENSRNOG00000027867	Rexo4	4155	4344	3839	4594	5183	4303	54.9017	56.7989	57.0813	50.8348	55.7456	53.3592	0.059165	-0.146965
NewGene_1264	NewGene_1264	34	21	35	113	60	85	0.655533	0.408962	0.770103	1.91696	0.962021	1.58794	0.0142328	1.17796
ENSRNOG00000027860	Ggnbp2	3158	3437	3030	3822	4263	3656	35.4151	38.1602	38.3251	35.9847	38.9302	38.5426	0.538275	-0.0491437
NewGene_1260	NewGene_1260	134	156	95	250	271	254	0.909792	0.800936	0.558508	1.11412	1.15444	1.25113	0.00506526	0.682937
ENSRNOG00000020488	Luc7l	1906	1840	1771	1041	1138	1006	40.7134	38.8975	42.5644	18.6193	19.7802	20.1503	3.87292e-30	-1.1305
ENSRNOG00000020482	Nfatc4	828	1103	1192	1688	1650	1441	4.89986	7.41493	9.27361	10.7569	9.52299	9.683	0.0852864	0.275093
ENSRNOG00000020480	Fads1	1722	2255	1995	4868	4455	4075	15.6384	20.2697	20.3952	37.0462	32.9474	34.7456	5.00853e-15	0.832147
ENSRNOG00000020481	Pafah1b3	148	102	103	58	54	48	4.3571	2.97477	3.39709	1.41547	1.28404	1.32399	8.54507e-06	-1.48528
ENSRNOG00000020486	Bcl2l12	1045	861	760	841	866	809	19.1682	15.6142	15.6787	12.9179	12.9261	13.9264	0.00873566	-0.420296
ENSRNOG00000020487	Coa3	1298	1088	1009	1995	1951	1905	55.7006	46.1846	48.7351	71.7152	68.1776	76.7478	0.00121187	0.449207
ENSRNOG00000057620	Slc6a8	1764	2022	2055	1696	1725	1407	13.9767	15.8559	18.3322	11.2543	11.1256	10.4668	4.14919e-09	-0.615703
ENSRNOG00000057622	Rbm41	1246	2063	1996	1968	2166	1754	6.93825	11.3681	12.5146	9.18247	9.82114	9.16751	0.332281	-0.185409
ENSRNOG00000057623	Copb1	3785	3855	3741	8579	9445	7921	35.2535	35.5319	39.2238	66.9327	71.6239	69.2461	3.0421e-32	0.849454
ENSRNOG00000042592	Rgs10	489	439	363	941	787	874	18.0295	16.0224	15.0789	29.0732	23.6282	30.2537	0.000124033	0.680808
ENSRNOG00000057628	Slc5a6	1988	2140	1889	1218	1322	1110	20.6939	22.2951	22.1284	11.1077	11.2414	10.8465	3.43269e-38	-1.05822
ENSRNOG00000051507	Azin2	47	45	39	98	78	50	0.849331	0.839023	0.794454	1.57246	1.18879	0.863741	0.295463	0.437084
ENSRNOG00000036676	Csnk1d	7614	7832	7587	9553	10214	8880	65.6192	66.5611	73.6323	68.538	71.3989	71.5104	0.75222	-0.0234931
ENSRNOG00000014285	Ssh2	49	110	66	661	828	485	0.237854	0.532314	0.361603	2.70794	3.29631	2.22714	2.81344e-22	2.79751
ENSRNOG00000016948	Nhlrc2	342	525	423	879	1002	859	2.32008	3.52993	3.23404	5.00254	5.54207	5.47562	4.53313e-06	0.756526
ENSRNOG00000016949	Slc25a33	1128	1063	957	831	942	932	25.3064	23.597	24.1688	15.6125	17.1958	19.6117	8.11366e-05	-0.550853
ENSRNOG00000016942	Wdr48	1529	2215	1894	3048	2998	2508	12.617	18.1031	17.5611	21.2461	20.0426	19.2556	0.0415162	0.267026
ENSRNOG00000016940	Ppp2r2d	1092	1213	1205	2221	2574	2192	19.8242	21.7866	24.623	33.7772	38.0537	37.3603	1.73252e-10	0.655553
ENSRNOG00000027282	Cep68	1403	1780	1620	3119	3308	2681	18.4784	23.2042	24.0153	34.4145	35.4771	33.1467	4.20313e-09	0.585641
ENSRNOG00000027286	Lrrc75a	35	30	17	329	338	199	1.37876	1.16284	0.748798	10.981	10.9735	7.45216	1.50136e-18	3.05256
ENSRNOG00000036678	Aspscr1	772	886	718	2642	2654	2427	12.7005	14.3825	13.274	36.3341	35.4193	37.3024	8.05661e-50	1.36797
ENSRNOG00000010472	Ccdc32	1461	1461	1509	1784	1694	1774	19.1897	18.9967	22.3074	19.634	18.1205	21.8739	0.488208	-0.0883774
ENSRNOG00000010473	Cand2	1118	1161	1311	3497	3345	2715	8.05082	8.27132	10.6288	21.0929	19.6101	18.3576	1.30561e-18	1.06767
ENSRNOG00000010474	Hmces	6115	6615	6112	11748	12044	9908	91.8127	94.1633	95.6409	125.961	123.776	117.461	6.19947e-16	0.499411
ENSRNOG00000010475	Casp3	5038	4941	4261	2926	2983	2918	63.5597	61.6959	60.5004	30.921	30.64	34.5464	5.01775e-25	-1.02235
ENSRNOG00000010477	Pomt1	1730	1844	1763	2335	2154	2177	18.2822	19.0422	20.3743	19.7967	17.8452	20.6884	0.909871	-0.0125468
ENSRNOG00000010479	Mycbp2	272	438	289	2576	2651	1962	1.07711	1.43224	1.68604	9.2806	7.80077	7.06256	9.09063e-52	2.51417
ENSRNOG00000061782	Tspyl2	1828	1906	1792	1209	1172	1033	20.9438	21.6316	23.1258	11.6125	10.9331	11.1186	2.12379e-32	-1.03277
ENSRNOG00000027136	Spast	1131	1044	963	1731	2007	1736	8.15474	7.37677	7.78954	10.6799	12.0974	11.9125	8.22802e-05	0.465045
ENSRNOG00000010994	Has1	34	56	66	37	29	21	0.498461	0.81873	1.09052	0.447448	0.344225	0.289839	0.0164549	-1.18894
ENSRNOG00000026425	Ppp6r2	1275	1480	1175	4368	4480	3867	13.3644	15.3543	13.8716	38.3734	38.2522	38.0864	3.43498e-60	1.35986
ENSRNOG00000033765	Eif1	38522	33123	29132	19833	21453	20170	861.441	733.015	733.228	371.471	390.546	423.337	1.74955e-18	-1.04872
ENSRNOG00000022507	Twf1	5879	6350	5768	6814	7157	6868	63.4859	67.8663	70.1119	61.6382	62.9162	69.6101	0.142312	-0.121
ENSRNOG00000022500	Rwdd4	3780	4290	3715	3278	3646	3323	40.5823	45.9057	45.8467	30.5467	32.7747	34.0776	1.08996e-10	-0.53434
ENSRNOG00000022502	Nsrp1	866	1063	952	1227	1332	1060	7.99641	9.71983	9.89832	9.4905	10.0156	9.18509	0.941236	-0.0089276
ENSRNOG00000011700	Ptprm	27	17	26	133	98	77	0.154941	0.095732	0.169902	0.649715	0.463333	0.420223	4.08875e-05	1.78259
ENSRNOG00000011702	Foxp3	24	35	32	37	39	11	0.20401	0.345566	0.309631	0.268506	0.27253	0.084431	0.51336	-0.429607
ENSRNOG00000011704	Fbxo34	814	1006	932	1650	1775	1421	8.17328	10.0161	10.5494	13.9156	14.5378	13.4868	1.12359e-05	0.477859
ENSRNOG00000011709	Pum1	717	897	704	3366	3864	3188	4.14321	5.13424	4.58198	16.3096	18.1981	17.3103	8.91235e-73	1.83448
NewGene_7379	NewGene_7379	38	80	66	120	218	104	0.39318	0.831166	0.77569	1.05747	1.86796	1.0241	0.0289353	0.917944
NewGene_7378	NewGene_7378	257	265	200	77	63	80	4.2191	4.13515	3.72992	1.06498	0.881685	1.58365	2.57267e-15	-2.0393
NewGene_7375	NewGene_7375	2228	3425	2680	6137	6568	5269	10.3113	13.0696	13.2767	14.496	15.2546	14.5564	3.32455e-09	0.776553
ENSRNOG00000034234	Mt-co1	835092	854593	794339	536296	516451	462971	16777	16990.6	17961.7	9024.49	8446.52	8729.67	9.46123e-63	-1.05019
ENSRNOG00000025198	Gas2l3	2369	3650	2868	4185	4720	3759	11.2791	17.1999	15.3676	16.6922	18.298	16.797	0.207437	0.178765
ENSRNOG00000060120	Selenoo	1017	1132	835	1214	1199	1211	12.8104	14.1168	11.8419	12.8109	12.2909	14.3204	0.747374	-0.0470041
NewGene_4632	NewGene_4632	55	47	36	45	31	34	0.741685	0.706552	0.541021	0.52384	0.33215	0.412911	0.149066	-0.660949
ENSRNOG00000060129	Zfp655	1732	2380	2085	1242	1544	1334	13.4486	18.2863	18.2171	8.07614	9.75893	9.7207	1.15954e-11	-0.920467
ENSRNOG00000024798	Bora	1026	971	983	866	887	766	13.9545	13.0628	15.0484	9.86387	9.81593	9.77403	2.35529e-07	-0.582863
ENSRNOG00000021856	Lat2	55	65	58	0	0	0	2.58485	3.04513	3.04874	0	0	0	3.45238e-11	-8.66636
ENSRNOG00000021855	Kcp	75	73	101	63	76	67	0.493312	0.480765	0.753704	0.346534	0.410708	0.415108	0.0780513	-0.616605
ENSRNOG00000024794	LOC103689978	566	878	793	807	1054	661	7.79564	11.9571	12.2811	9.30167	11.813	8.54451	0.419863	-0.170097
ENSRNOG00000024795	AC123494.1	155	338	311	216	190	130	1.4493	3.13668	3.28138	1.69543	1.4463	1.14396	0.00542625	-0.925407
NewGene_6771	NewGene_6771	83	69	104	51	75	70	0.619333	0.505846	0.875516	0.317989	0.454827	0.486404	0.0587883	-0.727258
ENSRNOG00000058841	Bag5l1	2615	2765	2532	1667	1772	1612	40.4952	42.3685	44.1323	21.6202	22.3394	23.4205	1.05116e-34	-0.982709
ENSRNOG00000058842	Sptbn2	47	70	67	56	99	46	0.178132	0.262398	0.282744	0.17771	0.302884	0.161988	0.621342	-0.224772
ENSRNOG00000020811	Il6r	194	161	197	360	347	271	1.30803	1.07288	1.49195	2.03366	1.9039	1.71621	0.0277928	0.476521
ENSRNOG00000020813	Ltbp3	1320	1558	1511	7315	6817	5558	9.3307	10.8989	12.0254	43.3304	39.2453	36.8862	3.09181e-71	1.82465
ENSRNOG00000020812	Gys1	1379	1657	1482	2599	2490	2087	11.5888	13.7862	14.0204	18.3023	17.0403	16.4677	0.000602443	0.32989
ENSRNOG00000030449	Gsta4	485	437	308	670	507	581	16.9716	15.5369	12.1277	19.966	14.7591	19.4631	0.425548	0.187242
ENSRNOG00000030445	Ormdl3	822	949	788	763	855	702	46.9871	53.6803	50.669	36.5172	39.7413	37.6208	1.53003e-05	-0.477216
ENSRNOG00000030443	Rab9a	1339	1129	969	1858	1913	1857	32.668	27.2485	26.588	37.968	37.9955	42.5293	0.0118989	0.377147
NewGene_8636	NewGene_8636	111	87	71	4	0	0	1.23835	0.971962	0.894274	0.032111	0	0	4.98919e-13	-6.41641
ENSRNOG00000031315	LOC108348287	1121	821	439	557	488	463	108.332	78.5542	47.7635	45.0817	38.3725	42.0052	0.000897208	-0.991914
ENSRNOG00000031312	Tnfrsf1a	3591	3731	3261	8719	8409	7348	52.1817	53.6476	53.3322	106.115	99.4754	100.208	1.01392e-32	0.872472
ENSRNOG00000009742	Rad52	420	476	423	276	356	275	8.51335	8.66564	9.73407	5.20556	6.56889	4.85626	4.01227e-08	-0.878235
ENSRNOG00000009745	Ppp3cc	527	742	560	1493	1518	1227	9.05015	12.5562	10.763	21.3832	21.1201	19.7808	5.78084e-11	0.878808
ENSRNOG00000009746	Akap17b	34	77	38	125	103	114	0.199236	0.455899	0.250262	0.627298	0.500541	0.641717	0.030773	0.887232
ENSRNOG00000009749	Wdr45	1576	1638	1716	2148	2120	2045	25.3057	26.0356	31.0272	28.9019	27.7165	30.8259	0.861555	0.0204437
ENSRNOG00000024964	Nufip2	1358	2708	2205	1077	1349	842	20.2975	40.0649	37.0965	13.4873	16.413	11.803	1.27616e-08	-1.27891
NewGene_4194	NewGene_4194	32	85	67	40	56	36	0.315226	0.846243	0.75937	0.332215	0.458302	0.340241	0.101161	-0.812348
ENSRNOG00000037251	Zfp9	139	153	158	274	256	180	1.47952	1.55413	1.67895	2.14078	1.92717	1.63273	0.191665	0.310847
ENSRNOG00000025946	Igf2bp2	740	869	785	4161	4042	3552	6.37015	7.40443	7.60281	30.0231	28.3434	28.7168	2.90376e-117	1.95962
ENSRNOG00000025940	Mettl9	2489	2393	2143	4321	4472	4240	53.0604	50.4808	51.4136	77.152	77.6009	84.8342	7.76555e-09	0.557283
ENSRNOG00000052506	Ak3	709	681	640	1034	926	810	20.8434	19.809	21.1873	25.4769	22.1642	22.3577	0.427495	0.10842
NewGene_14818	NewGene_14818	87	53	43	80	40	63	1.71528	1.02994	0.941928	1.32755	0.641515	1.17513	0.522693	-0.330576
ENSRNOG00000032152	Rab11fip3	358	296	294	1654	1549	1313	3.69994	3.02693	3.41744	14.3414	13.0484	12.7566	1.34636e-39	1.90923
ENSRNOG00000032150	Adcy2	15	22	31	73	39	49	0.142347	0.205608	0.334914	0.586399	0.304027	0.440469	0.10538	0.90548
ENSRNOG00000018421	Aen	1791	2213	1866	1012	1295	1059	23.4252	28.6436	27.4609	11.0775	13.7869	12.9969	1.24302e-21	-1.13627
ENSRNOG00000004339	Yy1	1475	1789	1526	2473	2805	2296	29.2137	35.05	34.0003	41.0243	45.2253	42.6843	0.00043335	0.325334
ENSRNOG00000018425	Dym	129	109	88	1317	1317	1192	1.51008	1.25603	1.15801	12.9482	12.5772	13.1336	1.25656e-84	3.21674
NewGene_509	NewGene_509	45	35	32	130	162	141	1.25897	0.929567	0.978062	3.03653	3.92156	3.69782	8.64366e-07	1.6132
NewGene_502	NewGene_502	716	924	762	152	202	158	2.36694	3.02417	2.83654	0.420184	0.541477	0.48815	3.98465e-56	-2.56427
NewGene_503	NewGene_503	169	191	168	234	273	237	7.32821	7.15269	7.15703	7.17035	9.59063	8.61417	0.430756	0.160056
NewGene_501	NewGene_501	326	352	301	366	306	268	5.56056	6.00903	5.79371	5.23361	4.25548	4.2999	0.0258035	-0.396416
ENSRNOG00000002657	Pla2g4a	229	236	220	997	916	834	2.49394	2.55247	2.70314	9.1551	8.17181	8.58936	8.21102e-35	1.66659
ENSRNOG00000017291	Sord	3868	3847	3690	9673	9887	8451	56.174	55.2909	60.3086	117.677	116.897	115.206	9.50219e-43	0.956826
ENSRNOG00000010019	Fam166a	623	522	465	547	545	488	15.5372	12.8949	13.0565	11.4251	11.0681	11.4323	0.0299961	-0.365814
ENSRNOG00000008039	Cul5	609	1149	839	1505	1996	1334	5.895	11.0032	9.14426	12.2063	15.7312	12.1233	0.0085077	0.56289
ENSRNOG00000007029	Dnaja1	7461	7434	6115	10250	10881	9865	143.839	141.819	132.685	165.515	170.764	178.487	0.0161761	0.227141
ENSRNOG00000007025	Evc2	218	255	266	1110	913	857	1.66602	1.92528	2.28499	7.10513	5.68053	6.14933	4.31675e-23	1.62425
ENSRNOG00000008035	Cinp	4967	4624	4261	2524	2749	2513	104.866	96.6085	101.247	44.633	47.2473	49.7971	3.69903e-32	-1.16736
ENSRNOG00000008034	Tmeff1	8	9	8	57	93	66	0.095832	0.109942	0.111336	0.59437	0.943651	0.769969	1.8344e-07	2.77134
ENSRNOG00000008037	Tmed1	2393	2101	1760	1361	1249	1245	55.8336	48.5039	46.2232	26.5891	23.7175	27.2526	2.06101e-13	-1.03201
ENSRNOG00000008036	Dennd4c	159	433	379	2100	2765	1803	0.860139	2.32795	2.31899	9.61728	12.3298	9.26163	8.95653e-17	2.44346
ENSRNOG00000000248	Srsf2	16276	15206	14462	19917	19971	18759	265.74	245.703	265.767	272.384	265.451	287.465	0.872009	0.0156299
ENSRNOG00000000249	Mettl23	347	415	285	76	78	102	11.8941	14.0872	10.9953	2.17278	2.17055	3.27068	1.71277e-20	-2.34895
ENSRNOG00000000246	Amz2	1381	1608	1434	2802	2839	2388	14.5816	16.8056	17.0455	24.7866	24.4153	23.6743	1.08237e-10	0.523054
ENSRNOG00000000247	Mfsd11	1075	1052	1041	1775	1828	1524	11.558	11.1978	12.5955	15.9892	16.0075	15.3886	0.000306703	0.353699
ENSRNOG00000000244	Coil	668	826	651	440	543	513	7.95296	9.72917	8.71911	4.38186	5.26234	5.72411	5.40589e-08	-0.847448
ENSRNOG00000000245	Slc16a6	659	734	808	793	824	765	9.69037	10.8071	13.4277	9.92571	9.90314	10.8401	0.124241	-0.223495
ENSRNOG00000033206	Entpd5	2044	2584	2278	7379	7708	6797	12.602	15.7675	15.8119	38.1242	38.7035	39.3454	2.16906e-55	1.33018
ENSRNOG00000019489	Armt1	3562	3631	3326	5475	5481	5073	48.9362	49.3679	51.321	63.2531	61.0009	64.9724	0.000309991	0.272216
ENSRNOG00000006378	Mga	873	2475	1700	2505	3296	2114	2.88183	8.08852	6.31655	6.95108	8.86168	6.55222	0.478454	0.319412
ENSRNOG00000019482	Gnao1	25	27	22	277	266	209	0.368848	0.389864	0.369001	3.46964	3.2485	2.93847	3.94721e-25	3.00505
ENSRNOG00000006375	Vdac1	5138	4966	4418	7574	7785	6758	88.5896	84.7444	85.7427	109.393	109.281	109.361	0.00129727	0.269067
ENSRNOG00000006370	RGD1310852	1102	1142	1130	1220	1185	1076	11.1017	10.6795	12.4897	9.68923	8.69996	8.58666	0.0039622	-0.292768
ENSRNOG00000019484	Slc6a9	738	1080	892	5681	5662	5049	7.19249	10.4223	9.78285	46.4113	44.9554	46.2194	1.38653e-80	2.26552
ENSRNOG00000019485	Bckdk	3024	3145	2775	4917	4871	4279	51.8445	53.2525	53.7046	70.7866	68.3857	69.3101	1.32882e-05	0.31655
ENSRNOG00000012106	Dnaja4	718	822	736	1393	1458	1376	12.1836	13.8196	14.0707	19.8126	20.1561	21.9281	8.10184e-08	0.560464
ENSRNOG00000000798	Gnl1	5354	4977	4566	5608	5543	5370	77.8721	71.3833	74.53	67.9777	65.4466	73.1024	0.0699139	-0.18559
ENSRNOG00000000799	Abcf1	12078	11874	10978	14321	14797	13044	119.502	116.259	122.249	118.685	119.187	121.128	0.381358	-0.0662016
ENSRNOG00000000795	RT1-N3	2411	2273	2151	1644	1924	1475	41.3373	38.5627	41.506	23.6104	26.8547	23.7324	1.59176e-13	-0.781277
ENSRNOG00000000796	Ranbp2	4116	6120	4919	9466	10586	8303	12.4287	18.2907	16.7217	23.9454	26.0268	23.5362	4.16614e-06	0.570015
ENSRNOG00000029465	Slc26a10	124	258	150	32	35	45	1.60791	3.3576	2.22086	0.352246	0.375088	0.5567	1.85375e-11	-2.55425
ENSRNOG00000012705	Pcgf2	1378	1296	1286	1583	1546	1348	31.4406	29.2587	33.0098	30.2479	28.7124	28.8564	0.130165	-0.163317
ENSRNOG00000029461	AABR07072400.1	82	55	56	44	41	56	5.88416	3.86671	4.49414	2.64375	2.38639	3.78311	0.0691787	-0.781415
ENSRNOG00000012709	Bag2	1750	1613	1253	1295	1322	1208	34.9086	31.8262	28.1111	21.6347	21.4636	22.6166	1.59026e-05	-0.605387
ENSRNOG00000007688	Sms	908	949	849	1478	1497	1276	17.3977	17.9986	18.3058	23.728	23.3622	22.9473	0.000879297	0.31385
ENSRNOG00000012108	Thsd1	770	647	582	134	208	190	6.81773	5.72877	5.45569	1.06217	1.30802	1.59842	2.21062e-23	-2.2437
ENSRNOG00000007681	Brd3	1542	1828	1796	2454	2576	2027	15.7389	18.5913	21.098	21.3204	21.7996	19.8111	0.320484	0.109028
ENSRNOG00000007687	Sema7a	139	210	110	107	97	94	1.63687	2.45834	1.45317	1.05369	0.932546	1.03374	0.00208331	-0.943748
ENSRNOG00000007684	Zc3h3	257	349	255	1134	1258	1147	2.37223	3.19292	2.64859	8.78388	9.47327	9.95525	4.4636e-32	1.71101
ENSRNOG00000001689	Arl6	630	693	644	698	670	776	10.5499	11.4876	12.1306	9.78746	9.12948	12.1963	0.212727	-0.202273
ENSRNOG00000001687	Crybg3	89	114	107	446	449	397	0.73563	0.939207	0.997503	3.10807	3.04441	3.1004	4.58266e-20	1.72376
ENSRNOG00000001686	Hlcs	63	97	97	419	378	335	0.68316	1.04849	1.19159	3.85605	3.37872	3.45015	4.00869e-14	1.80275
ENSRNOG00000001681	Vps26c	1426	1438	1341	2475	2507	2450	21.0843	21.0451	22.3188	30.6602	30.1938	34.0152	5.95357e-07	0.488069
NewGene_10085	NewGene_10085	169	184	196	74	53	33	3.09762	3.64283	4.2825	1.04848	0.786209	0.488146	6.16037e-11	-2.13076
ENSRNOG00000001682	Ttc3	1600	2504	2186	7002	7899	6176	8.26827	12.8113	12.7169	30.3214	33.2477	29.9688	5.97213e-23	1.40935
ENSRNOG00000015953	Oaz2	1608	1683	1468	1843	1762	1583	87.8174	90.9705	90.2314	84.3448	78.3812	81.1723	0.0210141	-0.211561
ENSRNOG00000015956	Usp29	104	113	97	257	234	207	0.507695	0.548196	0.534222	1.05282	0.932263	0.952763	0.000174028	0.815849
ENSRNOG00000006087	Rnf20	2260	2940	2689	2746	2691	2228	16.0918	20.7198	21.5522	16.3796	15.6028	14.8928	0.000531302	-0.378941
ENSRNOG00000003269	Atp6v0e1	2341	2066	1873	3628	3375	3150	72.2161	63.0075	65.047	93.7931	84.789	91.2669	0.00286014	0.355485
ENSRNOG00000003268	Maml1	1618	2148	1976	1397	1562	1229	9.16938	12.046	12.6025	6.63305	7.2062	6.53779	4.19472e-11	-0.793071
ENSRNOG00000003264	Nat9	1042	1043	821	1153	1209	1062	24.5757	24.3388	21.7932	22.7693	23.211	23.5033	0.455519	-0.0980211
ENSRNOG00000003267	Pycr2	2430	2151	2078	3057	3036	2745	46.7518	40.9541	45.0052	49.2712	47.5458	49.5726	0.549043	0.0693243
ENSRNOG00000003261	Usp9x	2498	3248	3020	12138	13213	10618	6.39013	8.31567	8.70131	26.3148	27.907	25.655	4.11662e-66	1.69894
ENSRNOG00000003260	Nr1i3	55	57	40	154	178	124	1.02214	1.04062	0.826932	2.41123	2.71833	2.16949	3.69696e-05	1.24446
ENSRNOG00000007979	Phospho2	4003	4542	3948	752	807	776	59.0396	66.2999	65.5522	9.28497	9.68509	10.7354	8.25444e-204	-2.75129
ENSRNOG00000019681	Pold1	3558	4225	3596	3394	3452	2581	26.6403	31.3073	30.3053	21.2859	21.04	18.1335	1.71983e-10	-0.611896
ENSRNOG00000007975	Ncoa2	0	15	21	691	928	533	0	0.100155	0.164961	4.07901	5.32873	3.52962	7.79012e-06	5.55223
ENSRNOG00000039567	Trmt10c	5375	5280	4960	1358	1454	1280	63.6496	61.8782	66.1011	13.4658	14.014	14.2162	7.95246e-170	-2.26981
ENSRNOG00000007972	Rbbp9	702	822	709	1076	1117	861	11.3788	13.1911	12.9341	14.6073	14.7421	13.1009	0.347227	0.112382
ENSRNOG00000001531	Chac2	521	510	435	356	332	315	13.3902	12.9836	12.5971	7.66377	6.94026	7.60801	7.06724e-09	-0.882503
ENSRNOG00000001129	Fbxo21	136	213	190	656	667	521	2.26636	3.50976	3.56503	9.16269	9.05181	8.14261	2.09301e-13	1.43722
NewGene_9227	NewGene_9227	153	154	148	28	16	14	2.71068	2.70203	3.02518	0.396807	0.207861	0.199266	5.52515e-20	-3.31432
NewGene_9224	NewGene_9224	312	222	225	125	173	156	5.31457	3.73449	4.24566	1.74904	2.34683	2.45756	5.86062e-05	-1.08043
ENSRNOG00000013078	Zcchc7	557	652	560	1559	1585	1455	8.65343	10.0149	9.79151	20.2892	20.0509	21.2184	4.34936e-25	1.04516
ENSRNOG00000047436	Cabyr	255	313	215	17	7	7	3.80358	4.61963	3.61608	0.204464	0.083416	0.086255	7.11644e-38	-4.99151
ENSRNOG00000001120	Med13l	276	449	484	4302	4757	3818	0.958085	1.5406	1.88287	12.4873	13.5126	12.455	2.55501e-62	3.07398
ENSRNOG00000050834	Fam102a	281	343	271	1550	1509	1165	2.19768	2.66079	2.3861	10.1804	9.6353	8.57691	3.92114e-46	1.90008
ENSRNOG00000030160	Zfp819	160	216	179	122	112	145	2.59526	3.51799	3.29487	1.66433	1.47888	2.22544	0.00103115	-0.86991
ENSRNOG00000042869	LOC103693430	182	123	89	79	30	81	18.2449	12.1884	10.0618	6.5919	2.43112	7.65634	0.00629135	-1.36476
ENSRNOG00000002135	Sgcb	3584	4147	3708	4654	5412	4504	30.8061	35.8551	36.2459	34.2367	39.9518	37.6217	0.887349	0.012908
ENSRNOG00000002139	RGD1311575	106	87	106	11	19	11	0.482651	0.392064	0.544835	0.039339	0.068812	0.043284	7.03662e-14	-3.21767
ENSRNOG00000014703	Tonsl	2200	2529	2388	2267	2459	1994	16.079	18.2929	19.642	13.8807	14.6305	13.6743	7.39922e-07	-0.421765
ENSRNOG00000042353	Mlkl	329	289	290	896	859	936	3.22733	2.80182	3.19337	7.3611	6.85964	8.61296	5.88899e-14	1.23508
ENSRNOG00000010676	Smarce1	6336	6265	5633	6818	7334	6344	89.2966	86.9666	88.8849	109.639	83.7113	83.4815	0.0321221	-0.168669
ENSRNOG00000010673	Eral1	1221	1178	961	1184	1234	1144	18.6105	17.7713	16.4892	15.1157	15.3197	16.3737	0.0510135	-0.249442
NewGene_11026	NewGene_11026	49	39	42	32	59	55	1.15571	0.729434	1.0312	0.661559	0.988104	1.15579	0.738544	-0.166975
ENSRNOG00000051077	Brms1l	455	778	451	1073	941	970	3.48116	9.59757	7.9	12.0806	9.70986	11.6251	0.0163413	0.507835
ENSRNOG00000003026	Rad23a	2117	2256	2136	3623	3542	3487	51.047	53.8602	59.07	73.2696	70.8452	79.7961	2.36797e-05	0.37723
ENSRNOG00000018859	Pik3ip1	583	795	755	238	264	246	8.14578	14.0675	11.8938	2.97522	3.23225	4.2401	1.64473e-27	-1.84395
NewGene_8178	NewGene_8178	49	115	80	34	70	38	0.805526	1.79685	1.53452	0.487326	0.965863	0.686998	0.0195577	-1.11564
NewGene_8170	NewGene_8170	140	154	136	159	136	158	2.38475	2.59531	2.61957	2.27033	1.89431	2.53841	0.316869	-0.252906
ENSRNOG00000008907	Fggy	65	65	69	151	148	123	1.06409	1.06444	1.27543	2.08794	1.99673	1.90868	0.00672419	0.742737
ENSRNOG00000036649	Pwwp2b	177	157	129	137	222	152	2.45454	2.15143	2.01337	1.58524	2.50636	1.96993	0.502999	-0.199978
ENSRNOG00000036648	LOC103691261	71	73	79	15	15	10	2.37887	2.42512	2.98958	0.413642	0.405684	0.28489	1.0633e-10	-2.82515
ENSRNOG00000029922	Tpk1	70	37	28	242	264	198	0.645506	0.337325	0.290309	1.88428	2.00134	1.72706	7.97045e-08	2.03493
ENSRNOG00000061639	AABR07044404.1	312	288	257	382	437	322	5.40047	4.93905	5.02047	5.55365	6.07233	5.2193	0.714508	0.0698901
ENSRNOG00000012660	Postn	259	278	335	118	160	79	2.52202	2.68493	3.69258	0.957674	1.26477	0.72599	2.90629e-09	-1.6471
ENSRNOG00000055319	Mrfap1	15066	13358	12312	14336	14823	14221	300.92	264.029	276.783	239.837	241.014	266.594	0.0256452	-0.244599
ENSRNOG00000055314	Msrb1	2480	2121	2046	3282	3436	3086	88.2626	74.6954	81.9592	97.8435	99.5459	103.066	0.0629506	0.22156
ENSRNOG00000023923	Fastkd2	904	829	758	676	729	566	11.5333	10.4691	10.8809	7.22256	7.56922	6.77977	2.69866e-07	-0.680162
ENSRNOG00000045846	Rfx2	36	32	33	811	820	735	0.351566	0.303277	0.356442	6.7145	6.80916	6.90443	1.46095e-92	4.21277
ENSRNOG00000045844	Impact	8315	10183	8967	8496	9340	8056	76.7862	93.0591	93.1998	65.7155	70.2127	69.8208	7.49474e-08	-0.419392
ENSRNOG00000045843	Rusc2	750	1130	1002	2260	2344	1882	5.36616	8.00764	8.07352	13.558	13.6656	12.6481	1.10359e-08	0.834394
ENSRNOG00000045840	Hist1h2ao	80	106	60	18	13	11	7.93685	10.4149	6.68258	1.42107	1.03453	0.99037	3.1183e-10	-2.87957
ENSRNOG00000016630	Tln1	6409	8213	7637	16268	17310	13878	23.0027	29.1738	30.8535	48.9112	50.5824	46.7538	1.97932e-15	0.753899
ENSRNOG00000016631	Zfp276	1329	1341	1324	1588	1486	1364	16.2669	16.2534	18.2437	16.2893	14.8118	15.6716	0.0708432	-0.18601
ENSRNOG00000016635	LOC361646	17	22	22	898	843	709	0.080276	0.102455	0.115877	3.86817	3.44156	3.33054	1.26803e-92	4.98895
ENSRNOG00000016636	Lpin3	2020	1960	1644	2199	2294	1813	20.0308	19.2388	18.3513	18.2707	18.5238	16.8717	0.11905	-0.17509
ENSRNOG00000050846	Timm10b	1016	830	668	818	806	639	43.4934	33.5658	32.0085	27.8057	26.796	24.6305	0.006773	-0.494038
ENSRNOG00000050841	Ache	51	67	62	30	20	21	0.717515	0.938347	0.982363	0.354254	0.228117	0.269993	0.000109051	-1.6762
ENSRNOG00000050843	Mut	293	353	345	394	371	311	2.14456	2.55448	2.8425	2.4176	2.21225	2.13875	0.201844	-0.220503
NewGene_12591	NewGene_12591	300	378	314	564	697	576	2.14413	2.75022	2.51983	3.57954	4.20607	4.50549	0.000359601	0.555165
ENSRNOG00000050849	Leprot	1368	1502	1299	2835	2830	2783	21.4403	23.3102	22.9232	37.2401	36.1342	40.9582	1.68693e-13	0.68767
ENSRNOG00000017949	Mvb12a	1160	1002	1039	1806	1779	1690	33.5057	28.6323	33.7902	43.714	41.8512	45.8311	0.00234035	0.382075
ENSRNOG00000017941	Optn	687	653	741	2367	2306	2012	6.34543	5.71339	7.50164	16.8052	15.4926	15.4053	9.22184e-30	1.34126
ENSRNOG00000017940	Rere	448	707	579	2689	2707	2322	1.81342	2.83081	2.6386	9.11953	8.92322	8.82589	7.42543e-36	1.82248
ENSRNOG00000017945	Serf1	321	218	196	334	316	288	21.6735	14.5841	14.9222	18.9076	17.3689	18.2462	0.969536	0.01056
ENSRNOG00000019819	Dus2	494	482	579	965	1123	872	7.91213	7.64562	10.4401	12.9494	14.6445	13.1203	0.000160192	0.582791
ENSRNOG00000019817	Ddx28	2087	1973	1780	761	812	616	33.5362	31.3841	32.2032	10.2385	10.6126	9.28197	7.03515e-54	-1.75839
ENSRNOG00000019811	LOC100362432	6303	5273	4872	6147	6346	5404	177.847	147.245	154.733	145.283	145.757	143.114	0.0743073	-0.219283
ENSRNOG00000019810	Des	189	147	165	216	304	263	2.68701	2.07504	2.63886	2.57097	3.52944	3.51269	0.243285	0.303689
ENSRNOG00000019813	Ppp4c	3861	3482	3291	3871	3949	3534	86.827	77.4859	83.3053	72.9263	72.3041	74.5954	0.0162665	-0.24411
ENSRNOG00000019812	Nr1h2	1237	1257	1101	3107	3232	2752	19.0422	19.1501	19.0751	40.0627	40.5011	39.7636	8.14127e-33	1.00091
ENSRNOG00000016097	Kyat1	353	370	277	677	615	661	7.71442	8.02024	6.8195	12.4207	10.9646	13.5845	0.00019294	0.638436
ENSRNOG00000016090	Mtmr10	1229	1490	1393	1738	1828	1525	8.21145	9.85129	10.4776	9.72615	9.94519	9.56454	0.787534	-0.0293676
ENSRNOG00000016091	Tmem169	37	35	20	80	81	88	0.380937	0.357217	0.231242	0.725037	0.690486	0.894364	0.00788091	1.11251
ENSRNOG00000016093	Hyal3	549	497	505	333	452	385	12.1506	10.8809	12.5762	6.17668	8.14401	7.98763	2.99925e-05	-0.745408
ENSRNOG00000016099	Id4	211	190	147	94	73	96	4.01141	3.57836	3.13978	1.49478	1.12687	1.71532	1.76983e-06	-1.38446
ENSRNOG00000023708	Tmem176a	628	587	471	625	637	563	18.0355	16.6735	15.2089	15.0422	14.8949	15.1861	0.158319	-0.221652
ENSRNOG00000013912	Slc30a7	1435	1506	1389	2757	2927	2630	21.9169	22.7656	23.8727	35.2653	36.3897	37.7015	8.5367e-14	0.605423
ENSRNOG00000013911	Nagk	346	379	300	1371	1369	1208	7.2065	7.81887	7.02672	23.9409	23.2375	23.633	5.94559e-43	1.61105
ENSRNOG00000056038	Ehbp1l1	2472	2897	2723	4375	4724	3714	15.7073	17.9604	18.859	22.8903	24.1848	22.1782	0.000198746	0.323032
ENSRNOG00000056036	LOC103691005	595	700	626	277	289	226	7.29625	8.49697	8.63726	2.84405	2.87868	2.59426	3.99029e-32	-1.61704
ENSRNOG00000013919	Ift46	1031	970	1096	1287	1373	1361	20.8583	19.2942	24.7983	21.6564	22.5939	25.6607	0.790355	0.0400958
ENSRNOG00000021384	Ankrd44	0	0	0	130	232	160	0	0	0	1.06551	1.88522	1.47183	5.39543e-14	9.5434
ENSRNOG00000021659	Acp4	45	141	83	5	13	3	0.961833	3.03978	2.02173	0.090435	0.219797	0.059737	1.3574e-09	-4.01959
ENSRNOG00000050511	LOC100910838	102	143	156	210	197	194	1.38352	1.92715	2.38607	2.40348	2.18781	2.48232	0.359296	0.249476
NewGene_11985	NewGene_11985	70	47	33	102	86	46	1.44269	0.945706	0.764015	1.76019	1.44211	0.882522	0.573262	0.284633
ENSRNOG00000020385	Fads3	2617	2709	2645	5888	5490	4741	56.3159	57.6994	64.0778	106.151	96.196	95.7735	1.75675e-15	0.675852
ENSRNOG00000020384	Fam13b	1898	2272	2074	3990	4493	3677	11.7113	13.8737	14.4016	20.6195	22.5678	21.2958	4.75342e-13	0.624401
NewGene_2905	NewGene_2905	84	115	93	31	38	34	1.4649	2.00824	1.5138	0.481175	0.603542	0.399896	7.38706e-08	-1.83352
ENSRNOG00000020386	Ash1l	693	1786	1329	4215	4917	3913	2.2654	5.78045	4.88975	9.80505	11.5495	10.2057	9.78238e-09	1.45127
ENSRNOG00000020383	Dapk3	1992	1621	1430	1910	1703	1813	40.7994	32.8558	32.953	32.7718	28.4017	34.8529	0.168654	-0.227766
ENSRNOG00000020388	Inpp5f	253	407	401	1518	1540	1134	1.63435	2.60467	2.92152	8.22826	8.11443	6.88631	2.82025e-17	1.64097
ENSRNOG00000058785	LOC103692170	291	463	422	429	444	291	3.63348	5.73581	5.94341	4.49989	4.5192	3.41473	0.12266	-0.357914
ENSRNOG00000009506	Mre11a	1592	2000	1704	2964	3254	2690	9.15361	11.3788	11.028	14.2731	15.2279	14.5126	6.8445e-06	0.414966
ENSRNOG00000009503	Depdc1	2227	2695	2469	2217	2449	2158	20.9323	25.0751	26.128	17.4575	18.7391	19.0362	1.41686e-06	-0.449589
NewGene_7994	NewGene_7994	523	428	333	8	3	4	6.2862	5.09409	4.51053	0.075539	0.027646	0.045184	3.77187e-49	-6.7573
NewGene_7993	NewGene_7993	141	127	81	5	0	2	3.15306	2.81428	2.03998	0.085973	0	0.030149	5.27635e-17	-5.96992
ENSRNOG00000009508	Casp6	262	325	549	410	449	632	5.21732	6.40846	12.2326	7.0954	7.55684	11.7009	0.861555	0.0652736
ENSRNOG00000004152	Lrp12	376	599	446	922	1081	851	2.88842	4.54997	3.85063	5.92891	6.75652	6.13343	9.47286e-05	0.674843
ENSRNOG00000050061	Mcart1	671	810	866	856	971	679	9.68936	11.5774	14.0641	10.3498	11.4147	9.19737	0.12266	-0.251506
ENSRNOG00000004159	Flii	3608	4324	3665	6550	6420	5202	28.0054	33.2173	32.0241	42.5932	40.5698	37.8993	0.00023033	0.31032
NewGene_11924	NewGene_11924	29	60	61	92	85	56	0.315393	0.92376	0.752116	0.899239	0.764745	0.604879	0.531985	0.291181
ENSRNOG00000020525	Col5a3	1348	1587	1413	2639	2580	2359	6.91199	8.05141	8.15181	11.3351	10.7708	11.3532	5.40578e-08	0.467242
ENSRNOG00000020527	Drap1	5291	4620	3915	4073	3648	3520	116.8	100.926	97.2758	75.2987	65.5478	72.9273	1.21431e-06	-0.634389
ENSRNOG00000020526	Mau2	2210	2797	2514	3646	3703	3167	8.71596	10.4738	10.8914	11.8352	11.6731	11.4508	0.124	0.147907
NewGene_6117	NewGene_6117	104	120	159	94	120	74	1.4972	1.87967	2.73956	1.20844	1.55709	1.07044	0.0184487	-0.764534
NewGene_1768	NewGene_1768	45	22	35	20	21	33	0.913637	0.422719	0.802157	0.338734	0.327829	0.692759	0.195366	-0.793137
NewGene_3692	NewGene_3692	53	60	52	13	8	6	1.72193	1.9353	1.89529	0.345372	0.201368	0.172182	2.86917e-08	-2.9531
ENSRNOG00000033045	H2afj	1116	894	656	509	451	436	71.6983	56.8303	47.379	27.3651	23.5697	26.2787	1.14732e-09	-1.26827
ENSRNOG00000033593	Osbpl9	879	1014	963	5363	5086	4298	12.8535	14.5087	15.6973	64.9015	59.7107	58.2088	7.52464e-109	2.02936
NewGene_2127	NewGene_2127	247	239	206	164	136	135	2.14021	2.83196	2.00737	1.19058	1.53493	1.09338	2.92023e-06	-1.00486
NewGene_2126	NewGene_2126	900	831	517	142	20	307	37.6988	34.4362	24.3637	4.95062	0.668063	12.0486	0.0159665	-2.52094
NewGene_2129	NewGene_2129	58	85	60	163	116	140	0.807825	1.20071	0.952763	2.33688	1.60441	2.13685	0.0253539	0.723397
ENSRNOG00000024631	Chadl	233	279	249	35	48	69	3.28483	3.89959	3.94995	0.41326	0.545764	0.914471	2.18775e-16	-2.63909
ENSRNOG00000024632	Atf6	378	588	540	2970	3247	2720	2.50031	3.85091	4.02097	16.4839	17.514	16.914	3.55557e-49	2.23487
ENSRNOG00000024635	Cramp1	302	637	499	640	751	564	1.70265	3.55518	3.17035	3.02176	3.45139	2.98359	0.676607	0.112231
ENSRNOG00000001335	Zkscan1	1038	2251	1688	694	781	466	10.2691	22.0373	18.7945	5.74408	6.28694	4.32083	8.72393e-12	-1.69654
ENSRNOG00000001337	Setd1b	252	679	535	579	627	429	1.3093	3.49821	3.13241	2.5253	2.65575	2.09399	0.601895	-0.175596
ENSRNOG00000001336	Orai1	659	557	560	839	930	719	18.1238	15.1724	17.3507	19.3493	20.8426	18.5746	0.362716	0.141548
ENSRNOG00000001331	Rnf34	1483	1487	1430	1364	1552	1317	23.4709	23.2935	25.4716	18.0826	20.0035	19.5707	5.98117e-05	-0.394323
ENSRNOG00000001339	Psmd9	3729	3370	3020	4713	5160	4319	86.1806	77.0757	78.5555	91.2183	97.0796	93.6821	0.174798	0.148456
ENSRNOG00000034066	Hspa8	5385	5123	5655	33578	31049	27007	86.1559	81.1072	101.821	449.974	404.403	405.541	5.00939e-104	2.15985
ENSRNOG00000013845	Mrpl21	1656	1374	1284	1094	1056	927	54.5974	44.8235	47.6636	30.218	28.3452	28.6683	2.77385e-09	-0.828327
NewGene_9752	NewGene_9752	607	621	581	15	19	16	4.70547	4.66264	5.18453	0.114988	0.252342	0.339791	1.34192e-100	-5.51515
ENSRNOG00000028636	Xkr5	344	421	365	609	709	649	4.8861	5.92358	5.84154	7.25793	8.21192	8.67432	0.00158546	0.46819
ENSRNOG00000028638	Il10rb	1461	1502	1381	2048	2107	1841	25.1088	25.5521	26.713	29.493	29.4873	29.6979	0.137437	0.127609
ENSRNOG00000006943	AABR07072108.1	343	342	222	226	184	132	11.013	10.8723	8.0181	6.07689	4.80047	3.97999	4.0374e-05	-1.08396
ENSRNOG00000006941	Thumpd3	2755	2933	2585	1785	1882	1686	43.1948	45.5141	45.6319	23.4402	24.0185	24.8151	7.05757e-36	-0.963191
ENSRNOG00000006947	Pdhx	1915	1974	1822	2867	3081	2719	27.384	27.9473	29.2388	34.235	35.7586	36.4279	0.000974138	0.265242
ENSRNOG00000005366	AABR07053472.1	456	913	810	753	666	474	10.8536	21.536	21.7212	15.0163	12.9228	10.5879	0.0380759	-0.542132
ENSRNOG00000006949	C1qbp	11018	9508	8319	4316	4229	4177	314.906	268.92	267.612	103.313	98.3949	112.039	5.08032e-35	-1.5153
ENSRNOG00000005362	Rab3ip	640	839	646	1193	1289	1029	11.8298	15.3479	13.4873	18.4896	19.4104	17.8904	0.00177779	0.389939
ENSRNOG00000005360	Dhrs7b	1215	1101	1102	1716	1788	1676	30.6632	28.3488	32.4146	37.6651	35.1147	41.7963	0.0247718	0.262489
NewGene_8403	NewGene_8403	30	37	22	65	51	43	0.574321	0.90385	0.669296	1.10463	0.843909	0.870761	0.28127	0.504032
ENSRNOG00000055157	Pard6g	0	12	15	86	51	54	0	0.251301	0.34944	1.57234	0.911665	1.11086	0.00511825	2.49057
ENSRNOG00000005678	Lamb1	2931	3998	3362	9883	10458	8607	16.1111	21.7541	20.8043	45.5158	46.8101	44.4137	3.10988e-31	1.15757
ENSRNOG00000018387	Wdr7	67	74	61	1747	1754	1502	0.291463	0.319082	0.301354	6.43288	6.27822	6.19956	1.64067e-182	4.29366
ENSRNOG00000018384	Adam12	29	49	30	85	55	25	0.297268	0.492265	0.348891	0.734193	0.463647	0.237971	0.661697	0.263382
ENSRNOG00000018381	AABR07027567.1	20	27	16	277	243	191	0.746577	1.05525	0.702081	8.62786	7.42045	6.63182	3.11153e-22	3.16006
NewGene_3368	NewGene_3368	354	407	141	9	81	26	2.64466	3.39499	1.9422	0.260769	1.79362	0.859314	1.56053e-07	-3.30735
NewGene_3369	NewGene_3369	1303	1879	1636	412	416	365	6.72957	9.60534	9.51288	1.78222	1.74924	1.76878	1.47876e-60	-2.34652
ENSRNOG00000003407	Ptpn14	136	185	173	1265	1503	1013	0.999836	1.34551	1.44538	7.82613	9.04129	7.02247	2.10041e-52	2.59257
ENSRNOG00000003401	AABR07029195.1	140	113	96	27	22	55	5.30774	4.25156	4.10654	0.835489	0.679419	1.95931	1.72887e-05	-2.0493
ENSRNOG00000003400	Fmo4	13	46	47	44	67	53	0.156631	0.591864	0.702998	0.4801	0.706976	0.641365	0.633574	0.299442
ENSRNOG00000003403	Slc35f5	996	1229	1107	1854	1950	1678	11.3712	13.8979	14.2358	17.7421	18.1398	17.9972	0.000102781	0.382865
ENSRNOG00000003402	Stx6	1793	1987	1811	4074	4283	3691	11.8948	13.0429	13.5228	22.6375	23.1301	22.9847	7.17473e-29	0.770907
ENSRNOG00000032058	Pogk	1505	1787	1627	2055	1938	1876	6.81174	8.35505	8.74621	8.24017	7.65067	8.35216	0.45934	-0.0779861
ENSRNOG00000018650	Ap3m2	177	306	269	251	312	222	4.37005	7.48696	7.47181	5.19444	6.27014	5.15427	0.292265	-0.275059
ENSRNOG00000018651	Agtpbp1	345	439	331	1579	1701	1225	2.37856	3.03757	2.5753	9.15729	9.59634	7.98031	3.53136e-34	1.67573
ENSRNOG00000018653	Pfdn1	4608	3886	2760	3524	3676	3111	130.003	108.501	87.6279	83.2869	84.4262	82.3681	0.00681559	-0.463103
ENSRNOG00000018655	Adsl	4517	4180	4151	3727	3918	3569	71.8215	65.7749	74.2885	49.6375	50.716	53.2578	1.16885e-08	-0.534395
ENSRNOG00000018656	Ampd1	403	360	317	31	34	40	5.15281	4.55832	4.55775	0.32769	0.347201	0.478362	4.29679e-46	-3.69391
ENSRNOG00000018657	Scrn3	939	1067	1017	1176	1114	1148	9.70123	10.9688	11.9629	10.5441	9.50651	11.4881	0.240377	-0.146036
ENSRNOG00000018659	Csf1	1243	1694	1476	1997	1883	1433	9.78744	13.2953	13.3768	13.7133	12.6236	11.0257	0.629189	-0.0717307
ENSRNOG00000019384	Med11	529	451	337	743	712	613	18.1029	15.2611	12.9723	21.3095	19.8561	19.708	0.111592	0.313221
ENSRNOG00000019387	Ifi30	535	453	540	406	386	391	13.1346	11.0151	14.9332	8.35683	7.71322	9.00199	6.76412e-05	-0.708546
ENSRNOG00000019381	Eri3	520	369	434	1538	1341	1354	12.3822	9.16591	11.8687	31.9774	26.6487	30.7361	1.723e-13	1.33627
ENSRNOG00000019383	Tef	2423	2706	2265	3254	3264	2862	18.0611	19.9618	19.0828	20.319	19.8086	20.0256	0.921571	0.00826754
ENSRNOG00000019382	Zbtb47	154	271	259	167	200	140	2.17789	3.80018	4.13586	1.97941	2.30393	1.86111	0.00600273	-0.771492
ENSRNOG00000019388	Egfl7	692	638	488	906	839	745	14.7386	13.4521	11.6997	16.1684	14.5449	14.8942	0.498428	0.117516
ENSRNOG00000008209	St3gal1	212	294	303	903	863	643	1.16678	1.60004	1.87395	4.16677	3.86553	3.34707	9.802e-11	1.23075
ENSRNOG00000002751	Zdhhc15	27	43	65	195	163	155	0.281807	0.456014	0.778046	1.75565	1.42822	1.56214	4.81617e-05	1.58338
ENSRNOG00000002757	Tada2a	1049	1019	863	1310	1503	1179	15.499	14.9639	14.3425	16.2029	18.1226	16.395	0.402803	0.106108
ENSRNOG00000002754	Areg	216	200	198	55	64	29	5.8711	5.3647	6.05696	1.24489	1.40941	0.731542	5.1516e-15	-2.40914
ENSRNOG00000002755	Pafah1b1	3218	3599	3261	8488	8918	7824	18.7604	19.9604	20.7073	39.6603	40.2368	40.4852	1.16709e-57	0.988138
ENSRNOG00000002759	Lias	491	378	458	755	792	760	9.60234	7.30281	10.0703	12.3672	12.6106	13.9445	0.0110339	0.456831
ENSRNOG00000019522	Ciao3	1598	1455	1311	1537	1486	1390	18.4006	16.589	16.9984	14.8257	13.9346	15.0212	0.00717948	-0.320461
ENSRNOG00000019525	Hspa9	14553	18838	16682	20788	23519	18325	159.383	204.178	205.642	190.695	209.692	188.371	0.888439	-0.0147487
ENSRNOG00000019529	Btbd1	2750	3115	2785	2200	2511	2300	28.4138	31.8438	32.3862	19.0352	21.1196	22.303	7.02261e-12	-0.635847
ENSRNOG00000019528	Plekhg6	184	176	167	121	132	139	2.42226	2.29649	2.47658	1.33221	1.41227	1.71796	0.00132882	-0.758577
ENSRNOG00000014925	Mesp2	127	150	137	200	195	199	2.11932	2.49249	2.57405	2.80496	2.66612	3.13171	0.40909	0.189843
NewGene_13957	NewGene_13957	702	498	474	653	799	823	4.0538	2.84593	3.08227	3.15778	3.75895	4.4597	0.649802	0.10915
ENSRNOG00000000459	Psmb9	865	819	742	735	689	578	29.2476	27.4227	28.2636	20.8238	18.9652	18.345	2.09176e-06	-0.617651
ENSRNOG00000000457	Tap1	2171	2222	2304	2474	2568	2137	23.0447	23.5087	27.8127	22.5642	22.4928	21.1331	0.00965299	-0.241187
ENSRNOG00000000456	Psmb8	179	171	99	73	133	70	5.16485	4.94402	3.30488	1.76427	3.1267	1.89142	0.00495076	-1.04675
ENSRNOG00000000455	LOC103689996	971	848	789	893	969	887	12.419	10.7344	11.3596	9.56089	10.0841	10.6495	0.0639336	-0.261103
ENSRNOG00000006126	Nup88	3343	4062	3768	4958	5349	4537	43.0174	51.7218	54.5759	53.4308	56.0284	54.794	0.415552	0.0734788
ENSRNOG00000006122	Igf2bp1	25	57	26	67	77	68	0.364703	0.82914	0.419229	0.825857	0.922339	0.931953	0.164543	0.657968
ENSRNOG00000042536	Pde4d	73	132	129	318	376	288	0.917655	1.64032	1.82494	3.35614	3.8571	3.41192	7.69159e-06	1.21879
ENSRNOG00000027410	Ccdc125	222	274	233	0	0	0	3.01227	3.68613	3.5634	0	0	0	3.01658e-18	-10.699
ENSRNOG00000012513	Pdk3	2413	2681	2474	7174	7246	6670	35.7085	39.1884	41.2375	88.9759	87.4388	92.7979	6.70153e-61	1.14385
ENSRNOG00000012514	Abhd17b	518	525	515	1116	1381	1327	6.49348	6.51603	7.27025	11.7303	14.1079	15.631	7.80273e-11	0.962808
ENSRNOG00000001470	Limk1	509	480	486	2126	2044	1623	4.79841	4.47914	5.15506	16.8314	15.7044	14.4774	1.30143e-41	1.6295
ENSRNOG00000001478	Gtf2ird1	126	130	144	985	1038	815	1.09594	1.16958	1.47988	7.07086	7.84887	7.15925	9.44917e-58	2.48359
ENSRNOG00000001479	Gtf2i	1189	1492	1484	6527	7029	6043	9.16885	9.75896	12.7937	39.2944	42.581	42.1261	4.76152e-73	1.89746
ENSRNOG00000017359	Itm2c	2274	2352	2237	3965	4106	3562	36.736	37.6052	40.6705	53.65	53.9966	54.0079	4.46053e-09	0.423208
ENSRNOG00000017354	Zyx	12995	12272	11455	8663	8519	7482	157.677	147.363	156.438	88.0394	84.1464	85.2051	1.15759e-28	-0.91335
ENSRNOG00000017352	Ctdnep1	2615	2554	2486	3202	3295	2810	53.9894	52.1916	57.7644	55.3815	55.3948	54.447	0.513628	-0.0580181
NewGene_10541	NewGene_10541	251	228	286	230	200	190	7.90881	7.10015	10.14	6.06648	5.11302	5.61743	0.0033803	-0.646099
NewGene_10543	NewGene_10543	125	165	105	66	79	37	0.823424	1.08151	0.77582	0.363257	0.421769	0.227378	3.02155e-05	-1.4635
ENSRNOG00000037815	Acad10	104	168	150	568	548	436	1.0356	1.70046	1.62891	4.71445	4.44047	4.06601	5.12875e-13	1.54187
ENSRNOG00000024043	Orc6	3674	3192	3096	2535	2532	2114	75.4127	64.8395	71.5285	43.5749	42.2994	40.7299	2.02095e-13	-0.814786
NewGene_7520	NewGene_7520	8	12	24	67	77	37	0.074208	0.115263	0.260065	0.545956	0.609557	0.332955	0.0068673	1.67206
NewGene_2182	NewGene_2182	9	37	20	100	151	121	0.186623	0.818073	0.613074	2.85344	4.05619	3.56546	1.96772e-05	2.17962
NewGene_2181	NewGene_2181	33	72	9	106	114	79	1.45195	3.17662	0.436527	4.00028	4.17736	3.33962	0.0946533	1.08426
ENSRNOG00000010827	Ptbp2	382	543	513	628	649	593	6.22086	8.75152	9.39967	8.57598	8.61449	9.0744	0.801129	0.0461132
ENSRNOG00000010825	Snapc3	715	831	756	1194	1240	1170	13.6956	15.7505	16.2874	19.1572	19.3288	21.037	0.0041668	0.313788
ENSRNOG00000010824	Parp8	167	177	143	1144	946	865	2.37963	2.27636	2.19645	12.6401	9.94814	10.5864	1.10424e-43	2.26515
ENSRNOG00000010821	Ankrd54	482	500	474	807	832	749	6.78166	6.96647	7.5138	9.52369	9.53173	9.90127	0.00142394	0.377192
ENSRNOG00000011199	Parp6	1787	1709	1600	2026	2077	1778	21.2466	20.1061	21.4131	20.175	20.1028	19.8369	0.173793	-0.132642
ENSRNOG00000011194	Tpp2	1589	2047	1672	4866	5469	4445	11.444	15.3729	14.021	30.4504	33.3298	31.2688	9.00189e-34	1.14284
ENSRNOG00000011195	Prkra	962	990	932	3065	2959	2786	19.0304	19.3686	20.7496	50.783	47.6421	51.7245	1.40509e-46	1.27556
ENSRNOG00000014117	Hmox1	2496	2261	2248	7194	7372	6548	49.4634	44.3334	50.1329	119.426	118.94	121.803	1.31739e-41	1.25215
ENSRNOG00000014119	Farsb	2557	2863	2501	4315	4630	3890	35.6768	39.5317	39.2751	50.4403	52.5969	50.955	1.39042e-07	0.359731
NewGene_2326	NewGene_2326	61	85	56	8	0	3	0.66846	0.929313	0.689772	0.07265	0	0.020749	1.84443e-09	-4.52085
NewGene_2323	NewGene_2323	49	94	48	7	6	10	0.908652	1.73141	1.01227	0.109715	0.086469	0.16439	7.89698e-09	-3.35857
NewGene_2322	NewGene_2322	472	777	536	112	131	95	2.26203	3.64968	3.00782	0.443858	0.565684	0.421135	5.20468e-36	-2.7318
ENSRNOG00000060379	Foxred1	304	569	557	901	935	798	5.01115	9.29763	10.3485	12.4617	12.569	12.3669	0.0202703	0.547559
ENSRNOG00000004100	Trib1	460	797	705	110	94	147	7.23867	12.4064	12.4892	1.44661	1.19585	2.16266	1.58854e-23	-2.79417
ENSRNOG00000004103	Trappc6b	1546	1575	1250	1254	1304	1295	40.5061	40.8472	36.862	27.5346	27.8258	31.8441	4.60293e-05	-0.511724
ENSRNOG00000004104	Zkscan7	686	859	782	233	258	206	4.40042	5.45075	5.64432	1.2497	1.34343	1.23728	2.95728e-48	-2.07655
ENSRNOG00000015242	Fbxl8	540	647	543	664	731	555	8.54049	10.1333	9.66859	8.80649	9.4168	8.23821	0.214818	-0.165794
ENSRNOG00000015249	Taf8	560	613	478	542	647	513	3.71018	4.02008	3.56754	3.01039	3.49203	3.1898	0.0442064	-0.292085
NewGene_13238	NewGene_13238	132	205	168	24	21	14	2.45461	3.76285	3.51423	0.361808	0.317028	0.238317	2.01305e-22	-3.4348
ENSRNOG00000047053	Thyn1	414	458	356	451	474	342	13.3006	14.6434	12.9014	12.1771	12.4304	10.3642	0.0748783	-0.295112
NewGene_1145	NewGene_1145	650	564	348	296	332	403	30.5819	26.2429	18.415	11.6576	12.6932	17.8032	0.000824054	-0.917757
NewGene_1142	NewGene_1142	146	130	119	32	32	23	1.53517	1.34984	1.40186	0.275985	0.272244	0.222677	6.45763e-15	-2.5266
ENSRNOG00000009084	Rpusd3	1019	1073	1036	1058	1095	1029	22.4666	23.4055	25.7157	19.5382	19.6574	21.2913	0.00305612	-0.310559
ENSRNOG00000022796	Fgfbp3	840	761	696	34	65	57	15.141	13.5664	14.1066	0.511313	0.949985	0.948741	2.06772e-69	-4.21517
ENSRNOG00000046308	LOC100910308	1782	1852	1812	2293	2678	2063	51.0584	52.5021	58.4317	55.0443	62.4705	55.4702	0.797392	0.0272128
ENSRNOG00000005165	Smcr8	458	1037	786	729	973	638	4.4307	9.79455	8.51801	5.78326	7.57158	5.68475	0.284056	-0.296474
ENSRNOG00000005167	Surf2	454	441	280	439	550	386	12.1525	11.6769	8.44593	9.84098	11.9975	9.70605	0.641285	-0.1117
ENSRNOG00000053210	Zc3h11a	3161	5045	4403	6598	6842	5174	36.46	57.5771	57.1494	63.7402	64.2405	56.0023	0.155439	0.224803
ENSRNOG00000003346	Fancb	1785	2146	1869	1377	1575	1417	17.8632	21.1679	20.9686	11.5176	12.782	13.2587	2.54099e-13	-0.741133
NewGene_14274	NewGene_14274	37	71	45	56	103	33	1.22114	2.31498	1.67107	1.54577	2.77807	1.02567	0.965142	-0.0251848
ENSRNOG00000009313	Lrpap1	3103	2961	2771	5328	5367	4499	32.4715	30.6577	32.6354	46.697	45.7149	44.189	2.76727e-07	0.441719
ENSRNOG00000009311	Fstl3	293	191	266	206	175	167	4.7923	3.08571	4.88413	2.8122	2.32511	2.55345	0.00281446	-0.800623
ENSRNOG00000009310	Nmd3	2494	2238	2109	1995	2132	1968	41.8737	37.1886	39.8537	28.0551	29.1509	31.0125	7.23891e-06	-0.503417
ENSRNOG00000009318	Ttll5	75	54	69	1290	1199	873	0.576153	0.408389	0.595414	8.33791	7.53392	6.3199	1.13252e-70	3.73442
ENSRNOG00000015366	Neurl3	88	100	99	10	0	0	1.98525	2.24025	2.51938	0.178413	0	0	0.00288048	-5.21169
ENSRNOG00000003847	Gid4	792	775	754	1395	1448	1205	5.57172	5.39181	5.96288	8.21453	8.28895	7.95617	8.26887e-06	0.462015
ENSRNOG00000050742	Dnmbp	1444	1668	1527	1137	1325	1003	7.3776	8.43262	8.78011	4.86223	5.50798	4.80736	1.53555e-13	-0.761027
ENSRNOG00000050748	Dpp9	2409	2480	2524	4062	3965	3384	22.3787	22.7979	26.3873	31.602	29.9835	29.5063	0.0013911	0.281499
ENSRNOG00000003840	Slit2	88	135	163	2001	2314	1598	0.379444	0.579096	0.794945	7.40531	8.37021	6.63676	2.51177e-64	3.59023
ENSRNOG00000004696	Arhgap5	1417	3057	2408	3584	4287	2974	8.79051	18.7755	16.8231	18.6333	21.6616	17.326	0.165011	0.322614
ENSRNOG00000004693	Pbx1	0	2	9	454	508	346	0	0.026771	0.126866	6.04751	6.73712	5.70194	6.41654e-36	6.54286
ENSRNOG00000004346	Notch3	7	5	0	155	141	83	0.025516	0.019624	0	0.548765	0.48402	0.326833	1.47834e-12	4.63563
ENSRNOG00000004345	Daam1	139	214	164	1251	1480	1129	0.750753	1.14597	0.995741	5.68403	6.53143	5.74547	6.69259e-55	2.56578
ENSRNOG00000004344	Zdhhc3	1385	1819	1565	4377	4302	3694	23.4817	30.225	29.926	62.1527	59.5621	58.4744	6.92194e-26	1.04074
NewGene_3393	NewGene_3393	79	41	53	27	13	4	1.85746	0.940616	1.40985	0.515441	0.234145	0.066563	0.000709173	-2.35305
ENSRNOG00000004341	LOC498222	196	211	179	10	8	8	2.11736	2.25151	2.17936	0.084484	0.067653	0.080776	1.91089e-36	-4.82953
ENSRNOG00000032297	Msmo1	5284	4968	4732	15499	16568	15003	88.6901	82.5259	89.401	217.919	226.418	236.373	5.44556e-54	1.31422
ENSRNOG00000020342	Samd11	276	223	229	231	249	256	5.13129	4.10962	4.78497	3.60418	3.77405	4.46583	0.154514	-0.319338
ENSRNOG00000020345	Slc25a42	309	354	303	847	816	805	3.41042	3.87242	3.76542	7.84137	7.34642	8.35317	1.65601e-14	1.02193
ENSRNOG00000049171	Pspn	513	310	293	17	25	19	33.7542	20.2045	21.7279	0.884295	1.31331	1.14178	1.40004e-37	-4.53924
ENSRNOG00000011474	Ppp1r3b	59	41	81	83	37	57	0.415717	0.321519	0.649264	0.522982	0.213281	0.397849	0.479603	-0.377857
ENSRNOG00000008444	Cbl	69	151	146	362	498	335	0.694766	1.51765	1.66524	3.08849	4.13193	3.20183	1.57432e-05	1.36807
ENSRNOG00000008445	Dact1	116	181	166	204	236	169	1.46886	2.26917	2.36501	2.1662	2.42627	2.00121	0.840562	0.0561275
ENSRNOG00000008443	Fam234b	714	815	750	2651	2836	2160	5.31519	6.00104	6.2841	16.5353	17.1877	15.0953	2.6088e-46	1.40537
ENSRNOG00000026114	Ap5b1	676	881	640	1326	1342	1122	5.85667	7.55501	6.24439	9.62586	9.46681	9.12971	0.000368912	0.454245
ENSRNOG00000026115	Zfp646	3134	4227	3634	2540	2729	1976	17.2611	23.0414	22.5266	11.7175	12.2333	10.2116	2.10252e-15	-0.941581
ENSRNOG00000026112	Tmem202	104	81	52	20	24	7	2.51226	1.93583	1.41196	0.390044	0.463713	0.146343	2.04329e-06	-2.57758
ENSRNOG00000061543	Ap2b1	1728	1905	1881	6801	6850	5996	10.3248	12.1807	12.414	33.7009	34.0397	37.4672	9.48091e-84	1.49506
ENSRNOG00000010156	Snapc5	525	592	518	458	470	342	13.626	15.1921	15.1145	9.95512	9.93551	8.31742	8.19998e-07	-0.70617
ENSRNOG00000013620	Cdk13	601	821	706	2447	2413	2014	4.11115	5.55695	5.43587	14.0245	13.4376	12.9288	2.56275e-30	1.35616
ENSRNOG00000028185	Tstd3	630	645	682	1445	1550	1461	12.2472	12.4111	14.9364	23.5432	24.5414	26.6845	1.43476e-12	0.850819
ENSRNOG00000008994	Arpc4	6388	5777	5152	5460	5298	4783	139.419	124.787	126.57	99.8206	94.1267	97.9696	2.18935e-06	-0.493973
ENSRNOG00000008990	Amotl1	242	493	426	592	796	465	2.57936	5.2091	5.1215	5.29608	6.91516	4.6566	0.244014	0.332465
NewGene_5653	NewGene_5653	28	82	59	19	137	89	0.217232	0.772455	0.66742	0.720531	1.30423	0.902941	0.779145	0.214289
ENSRNOG00000033658	Kntc1	1829	2480	2262	6474	7643	5636	8.75915	11.754	12.192	25.9746	29.8061	25.3387	3.12284e-25	1.24832
ENSRNOG00000002347	Rgl1	99	98	100	557	593	409	0.640927	0.629878	0.728254	3.07368	3.18396	2.52371	2.59512e-25	2.04493
ENSRNOG00000002341	Trim25	490	1120	960	2271	2442	1878	6.23937	14.1307	13.7797	24.2613	25.3554	22.4839	3.20713e-05	1.02645
ENSRNOG00000002342	Aldh3a2	2427	2817	2367	5417	5599	4858	25.4301	29.2575	27.9921	47.8439	48.1276	48.011	2.38454e-25	0.72584
ENSRNOG00000006450	Erbb2	376	531	529	1420	1679	1053	2.46773	3.44985	3.90646	7.89119	8.97022	6.48817	1.69302e-10	1.1846
ENSRNOG00000013336	Wdr70	237	188	158	1792	1795	1391	3.44483	2.69883	2.5823	21.8173	21.2415	18.9703	4.13948e-58	2.75032
ENSRNOG00000024402	Focad	68	148	120	1456	1517	1179	0.292224	0.631919	0.58395	5.274	5.33985	4.78619	2.5358e-47	3.29427
NewGene_8308	NewGene_8308	29	50	48	122	174	137	0.543617	0.885922	0.786248	1.64159	2.3015	2.6934	4.82059e-05	1.43506
NewGene_8300	NewGene_8300	187	248	215	24	54	25	3.80876	4.22249	4.24234	0.329687	0.751471	0.349323	6.88084e-18	-3.00491
ENSRNOG00000030355	Mroh1	154	160	165	1095	959	857	0.904366	0.927365	1.08762	5.38999	4.5967	4.72475	8.74545e-49	2.26378
ENSRNOG00000001108	N4bp2l2	995	1169	1030	2070	2125	1707	15.563	18.0935	18.1291	27.1334	27.0742	25.0719	3.95295e-09	0.547434
ENSRNOG00000001101	Rnf216	695	897	932	2986	3366	2557	4.40167	5.7567	6.45762	15.8803	17.5268	15.2322	8.09516e-28	1.47752
ENSRNOG00000001106	Denr	2167	1777	1813	1879	1960	1744	115.528	93.739	108.79	83.9168	85.0607	87.2484	0.0029369	-0.385281
ENSRNOG00000001107	AABR07035428.1	76	144	97	227	236	189	2.40162	4.50905	3.4501	6.04337	6.11002	5.6371	0.0120522	0.711761
ENSRNOG00000001104	Foxk1	298	481	537	1002	982	821	1.65444	2.64565	3.35879	4.66816	4.44577	4.28599	0.000743576	0.752326
ENSRNOG00000000858	Sapcd1	41	20	19	46	39	20	1.57865	0.832159	0.712885	1.23307	1.0327	0.59698	0.967236	0.0276763
ENSRNOG00000000857	Msh5	1126	1175	1081	266	338	239	12.1226	12.4288	13.0373	2.37557	2.9502	2.38737	3.94643e-69	-2.34642
ENSRNOG00000000852	Prrc2a	10639	15317	13647	25456	25799	21452	51.3625	70.9829	71.4326	99.675	98.1409	94.5646	4.79895e-06	0.541323
ENSRNOG00000000851	Bag6	13449	15017	14203	19911	19809	17113	115.981	128.153	137.955	143.883	139.014	138.573	0.259359	0.0756159
ENSRNOG00000000850	Apom	210	202	217	65	46	58	8.54187	8.12653	9.94427	2.20394	1.5063	2.21737	2.77273e-16	-2.23007
NewGene_6686	NewGene_6686	165	192	178	159	158	163	1.14549	1.32108	1.39146	0.924999	0.891491	1.06107	0.0254878	-0.487509
ENSRNOG00000031406	Hps3	187	260	174	778	946	725	1.48745	2.0447	1.55848	5.19332	6.13929	5.42464	5.51773e-21	1.64711
ENSRNOG00000039658	G4	520	499	441	808	791	710	8.17425	7.75885	7.79618	10.6329	10.1235	10.4745	0.0139621	0.324313
ENSRNOG00000049259	LOC102549842	204	455	391	306	359	307	2.75848	5.43235	5.23947	3.75696	3.5265	4.42468	0.139766	-0.438842
ENSRNOG00000049255	LOC100911837	333	437	415	1349	1585	1400	2.21315	2.87195	3.10279	7.50946	8.57111	8.72771	1.69802e-27	1.53724
ENSRNOG00000028403	Ptcd2	883	782	725	703	756	600	16.1218	14.1251	14.8876	10.7444	11.2234	10.2677	5.23039e-05	-0.557355
ENSRNOG00000028404	Ppp1r1b	58	66	81	61	89	99	1.02442	1.15867	1.61216	0.900402	1.28313	1.65546	0.909722	-0.047831
ENSRNOG00000037765	Lims1	509	1122	821	2446	3057	2207	10.6613	23.3382	19.4488	42.9664	52.1938	43.4858	8.13268e-09	1.32311
NewGene_212	NewGene_212	36	38	23	167	182	101	1.07965	1.20569	0.86818	4.06342	5.74509	3.3187	5.11232e-07	1.8669
NewGene_210	NewGene_210	87	73	88	17	28	14	0.783241	0.655764	0.892358	0.127693	0.204952	0.115527	1.74054e-08	-2.42738
ENSRNOG00000037768	Rab43	268	480	390	411	454	381	8.66033	15.3312	14.166	11.1216	11.9444	11.5448	0.392613	-0.198999
ENSRNOG00000009566	Phf12	1061	1415	1426	2580	2489	2196	7.74495	10.2563	11.7772	15.7639	14.8359	15.0119	3.18363e-05	0.559839
ENSRNOG00000048617	Ensa	2409	2449	2175	4243	4562	4161	37.8336	37.2634	37.8903	50.155	52.7305	54.6635	7.25395e-11	0.547856
ENSRNOG00000048613	Timm17b	324	57	628	940	440	716	19.3416	3.37	42.2425	47.0763	21.4174	40.1502	0.506541	0.686068
ENSRNOG00000052873	Npnt	24	64	34	40	24	17	0.390263	1.05547	0.635494	0.557325	0.313127	0.257688	0.134131	-0.918668
ENSRNOG00000055471	Ywhah	9742	9285	8332	9393	9174	8163	180.756	170.235	173.491	144.865	137.672	141.184	1.69573e-05	-0.37138
ENSRNOG00000016121	Trip4	610	878	713	1186	1271	923	4.72647	6.90096	6.24083	7.65667	8.03885	6.68598	0.0682657	0.280924
ENSRNOG00000047035	Fadd	1222	1309	1136	1233	1241	1028	9.45151	10.0199	9.89428	7.98803	7.81887	7.46602	1.86897e-05	-0.404502
ENSRNOG00000009014	Slc35f2	24	35	27	55	53	31	0.267626	0.387053	0.340143	0.510288	0.477383	0.315292	0.485901	0.348156
ENSRNOG00000009015	Nfx1	2785	3434	3016	6595	6319	5605	19.3945	23.6965	23.6038	39.4125	36.0045	38.8509	1.2032e-15	0.669065
ENSRNOG00000045765	MGC94207	1814	1742	1377	2025	1777	1899	32.3213	30.7073	27.6056	30.2127	25.771	31.748	0.420425	-0.120732
ENSRNOG00000045760	LOC108348080	5178	4114	3647	2765	2731	1822	131.458	103.36	104.214	58.7907	56.4309	43.3833	3.38442e-12	-1.17314
ENSRNOG00000012237	Rdx	347	731	586	1565	1710	1198	6.18751	12.9294	11.7288	23.3553	24.7477	20.0649	3.20691e-06	1.09166
ENSRNOG00000001930	Ccdc50	401	445	431	1098	1109	925	10.619	11.6516	12.8351	24.3352	23.9033	22.9743	1.49342e-16	0.955061
ENSRNOG00000052296	Shank3	54	106	34	105	89	72	0.718794	0.854712	0.34851	0.999653	0.62059	0.885723	0.781495	0.139328
NewGene_5490	NewGene_5490	30	53	9	556	591	458	0.154888	0.272149	0.053042	2.45092	2.53067	2.26105	7.99112e-20	3.81005
NewGene_5491	NewGene_5491	0	18	9	65	71	68	0	0.583406	0.343515	1.85612	1.99537	2.18551	0.00239902	2.61755
ENSRNOG00000007445	Asph	376	395	311	1428	1544	1303	3.78257	3.43194	3.1975	7.72384	8.31165	8.17858	4.31957e-43	1.64665
ENSRNOG00000007447	Pla2g4b	1866	2231	1863	913	912	764	17.0031	20.3454	19.2229	6.98126	6.81837	6.62036	2.6792e-61	-1.53863
ENSRNOG00000007446	Apip	1109	1010	1056	940	1023	879	28.4136	25.6016	30.4427	20.1598	21.333	21.1369	3.0919e-05	-0.500827
ENSRNOG00000007440	Dzank1	22	70	79	214	228	168	0.264202	0.843817	1.08224	2.19513	2.27622	1.92859	0.000894635	1.49516
ENSRNOG00000007443	Jag1	403	683	585	641	730	563	2.24177	3.75858	3.65913	2.98608	3.30502	2.93616	0.561405	-0.123538
ENSRNOG00000007442	Ubl7	3203	2928	2511	3096	3254	2806	72.9797	66.0144	64.4023	59.0845	60.3632	60.0082	0.0237742	-0.254563
ENSRNOG00000010736	Pbx4	5	6	10	47	50	35	0.093745	0.129467	0.251921	0.875131	0.897417	0.736444	0.000279463	2.30085
ENSRNOG00000013545	Polr2e	6760	5333	4978	3986	4343	3588	200.336	156.199	165.663	98.3282	104.604	100.122	2.28658e-10	-0.861155
ENSRNOG00000010735	Nfyc	599	652	760	1551	1674	1554	9.61821	10.3389	13.7191	20.8648	22.1347	23.7504	2.00126e-10	0.910606
ENSRNOG00000013548	Selenow	2011	1497	1097	856	640	1309	233.674	172.219	143.472	83.2938	60.5267	142.781	0.032263	-1.02048
ENSRNOG00000020778	Chrnb2	101	214	142	41	24	25	1.41817	2.98804	2.25525	0.479832	0.265406	0.329683	4.59293e-11	-2.66747
ENSRNOG00000053452	LOC100361457	14678	15499	13435	33568	32065	27752	239.644	250.434	246.885	459.073	426.201	425.285	2.25104e-28	0.761155
ENSRNOG00000053450	Myadm	7076	8613	7719	11461	11634	9472	77.0611	92.8244	94.6146	104.542	103.147	96.8188	0.090334	0.138414
ENSRNOG00000053456	Lage3	1225	1004	836	823	706	752	51.1366	41.4724	39.2993	28.7672	24.002	29.4798	2.53712e-05	-0.759266
ENSRNOG00000020770	Arl4d	1178	1222	963	196	231	234	26.4525	27.1531	24.3409	3.68042	4.21249	4.92886	1.06513e-63	-2.67548
ENSRNOG00000020771	RGD1561590	1741	1317	1134	802	890	760	104.106	77.8983	76.2878	40.1694	43.312	42.6576	3.87118e-10	-1.11394
ENSRNOG00000020772	Dhx8	1736	1793	1804	4011	4106	3488	12.1552	12.4224	14.2168	23.5168	23.4032	22.9253	8.44053e-22	0.781665
ENSRNOG00000020773	Map3k11	1813	2023	1867	2988	3036	2486	16.0291	17.7037	18.5866	22.1329	21.8553	20.6375	0.00305788	0.238276
ENSRNOG00000020774	LOC103690163	601	372	412	236	240	191	6.6218	4.0589	5.11243	2.17351	2.15517	1.9683	1.0363e-08	-1.40396
ENSRNOG00000020776	Dhcr7	547	624	577	4112	3988	3476	6.90614	7.3788	8.20545	39.9723	41.1776	40.6923	4.50067e-164	2.39022
ENSRNOG00000020777	Zfp382	611	1795	1479	525	572	499	7.00691	15.9622	15.0654	4.04311	4.71043	4.11548	2.08744e-07	-1.60715
NewGene_14073	NewGene_14073	169	5	201	274	465	363	0.849615	0.023077	1.14235	1.16574	1.90802	1.71633	0.370628	1.17131
NewGene_14074	NewGene_14074	62	289	65	414	207	206	0.456458	1.78744	0.648583	2.19544	1.16673	1.45215	0.23533	0.6966
NewGene_14076	NewGene_14076	27	26	12	722	773	567	0.137569	0.132176	0.069848	3.12339	3.25388	2.74887	4.38817e-66	4.64828
ENSRNOG00000006711	Zfp212	995	1241	1115	829	911	729	20.8784	25.7546	26.3157	14.5581	15.5552	14.3484	6.08698e-12	-0.778082
ENSRNOG00000006717	Ankrd26	486	795	654	1359	1549	1143	2.21858	3.59293	3.36294	5.20029	5.76268	4.9019	2.89805e-05	0.730237
ENSRNOG00000006718	Rbm33	420	1085	887	2123	2606	1752	3.48741	8.91858	8.29212	14.7789	17.6296	13.6677	6.97377e-05	1.10404
ENSRNOG00000006719	Zfp618	15	19	19	164	171	118	0.144486	0.182832	0.206606	1.35673	1.37607	1.08878	4.16103e-14	2.7505
ENSRNOG00000042519	Peak1	90	325	211	831	1187	696	0.397857	1.42146	1.05065	3.07788	4.27793	2.89186	1.209e-06	1.78677
ENSRNOG00000050180	Zfpl1	1581	1325	1227	1221	1106	1004	23.8163	19.7467	20.8015	15.4034	13.5561	14.1894	5.05173e-06	-0.651264
ENSRNOG00000050181	Chid1	610	574	452	838	1038	1068	12.4696	11.584	10.352	14.4504	17.4184	20.7415	0.00564004	0.520854
ENSRNOG00000027204	Map6	795	922	856	2033	1921	1806	7.06611	8.10817	8.55965	15.1347	13.8934	15.0655	1.06208e-16	0.82815
ENSRNOG00000038955	MGC105567	168	145	120	302	311	273	2.45544	2.09082	1.9747	3.69652	3.69595	3.73637	0.00128928	0.695528
NewGene_13515	NewGene_13515	119	95	137	363	342	383	1.24656	0.990896	1.61956	3.20014	2.93415	3.78893	2.99583e-07	1.29433
ENSRNOG00000010164	Mrps2	3693	4537	3957	2554	2787	2376	29.0008	35.2604	36.7759	16.8014	17.8181	18.3024	2.1826e-33	-0.993931
ENSRNOG00000010160	Ice2	500	705	674	714	807	674	3.65173	5.0973	5.54317	4.37221	4.80238	4.62712	0.519434	-0.111378
ENSRNOG00000010161	Myo10	595	899	943	5331	5965	4355	2.69674	4.03604	4.79865	20.2676	22.0414	18.5445	4.88308e-44	2.34047
NewGene_14923	NewGene_14923	3862	3482	3586	2356	2723	2606	85.3198	75.8967	89.3048	43.6729	49.3333	54.1437	3.10459e-12	-0.844105
ENSRNOG00000010169	Atpaf1	1248	1798	1400	1773	1869	1693	9.05381	12.9086	11.4326	10.7705	11.0341	11.5225	0.638487	-0.0655815
ENSRNOG00000047854	LOC108348072	220	184	204	110	112	86	6.36837	5.26921	6.63166	2.65333	2.61913	2.32425	2.74618e-08	-1.32783
ENSRNOG00000059373	M6pr	2648	3332	2986	4725	4691	3861	79.3118	98.7778	100.678	118.568	114.393	108.568	0.0162575	0.22895
ENSRNOG00000047853	Ss18l2	1062	928	745	913	924	963	54.8434	47.4093	43.2531	39.4858	38.8086	46.676	0.0868366	-0.296307
ENSRNOG00000006619	Dnajc9	4848	4550	3876	4815	4590	4328	91.7392	85.2128	82.5657	76.32	70.7158	76.8696	0.00784994	-0.285992
ENSRNOG00000055809	LOC100911769	63	48	69	356	635	276	0.769634	0.570866	0.948922	3.70564	6.42687	3.22471	9.11498e-13	2.44655
NewGene_7483	NewGene_7483	5	16	163	378	483	30	0.127733	0.476978	5.85427	10.089	12.5423	0.894546	0.262126	1.83469
NewGene_7486	NewGene_7486	101	140	108	204	204	49	0.815964	1.11432	0.980348	1.37702	1.33572	0.369745	0.968942	0.0207261
ENSRNOG00000017673	Brsk1	690	831	766	701	727	616	8.34603	9.94901	10.4376	7.10489	7.15799	7.00021	1.95349e-05	-0.498879
NewGene_2112	NewGene_2112	41	39	36	27	27	18	0.753336	0.693831	0.737491	0.389009	0.396538	0.302835	0.0299778	-1.03424
ENSRNOG00000017671	Rasa3	75	158	99	1161	1099	941	0.561868	1.25126	0.842469	7.3576	6.77374	6.68652	3.85101e-38	2.94367
ENSRNOG00000011789	Cdon	538	791	716	1843	2242	1541	2.70351	3.9362	4.05672	7.76874	9.18545	7.2763	4.16065e-12	1.11897
ENSRNOG00000011781	Oplah	934	781	937	1237	1134	1091	7.08976	5.89385	8.04349	7.88606	7.00288	7.78259	0.79812	0.0425854
ENSRNOG00000011782	Got2	12222	12507	11423	15701	16307	14582	160.869	162.923	169.229	173.104	174.736	180.15	0.671733	0.0296288
ENSRNOG00000011785	Xrn2	5768	6653	6429	14937	15574	13111	52.6402	60.0871	66.0328	114.177	115.706	112.303	3.46636e-32	0.872012
ENSRNOG00000011784	Mocs1	242	276	270	502	496	378	4.74216	5.36416	5.97381	8.25437	7.92249	6.96583	0.0056785	0.46163
ENSRNOG00000014093	Tom1	624	472	641	2208	1960	1998	8.54342	6.39119	9.88308	25.3502	21.8703	25.7001	2.41214e-17	1.48486
ENSRNOG00000014090	Retsat	2035	2220	2085	3515	3625	3105	28.4066	30.6631	32.7516	41.0997	41.1954	40.6837	8.53207e-07	0.354516
ENSRNOG00000014096	AABR07031756.1	735	993	922	2978	3330	2871	4.49184	6.0046	6.34219	15.242	16.5697	16.4686	1.31938e-33	1.45805
ENSRNOG00000014097	Psmd7	11339	10510	8519	8395	8560	7698	225.02	206.414	190.283	139.549	138.287	143.371	1.04698e-08	-0.636195
ENSRNOG00000014098	Pold2	8717	8162	7493	5022	4855	4061	173.322	160.479	167.726	83.5225	78.5535	75.5525	2.54541e-35	-1.14724
ENSRNOG00000023453	Lrba	31	43	32	649	664	496	0.241368	0.245903	0.196026	3.51086	3.18569	2.7045	8.70214e-62	3.7538
ENSRNOG00000023455	Pomgnt1	10673	11501	10707	16926	17143	15150	122.142	130.261	137.92	162.257	159.72	162.737	1.59102e-05	0.245096
ENSRNOG00000023456	Rnf41	704	950	780	1656	2055	1544	11.9352	16.4341	15.2376	23.9196	29.4475	25.032	5.2858e-09	0.774091
ENSRNOG00000010783	Mak16	3967	4209	3820	2182	2263	1862	70.7645	74.2862	76.6875	32.6026	32.8631	31.1656	2.68587e-73	-1.26646
ENSRNOG00000010780	Dlc1	1532	2052	1790	1964	2240	1772	7.80825	10.352	10.2715	8.3872	9.29739	8.47761	0.126353	-0.183043
ENSRNOG00000010789	Dusp7	2596	3188	2908	1563	1568	1264	25.7799	31.3298	32.5031	13.0019	12.6775	11.7813	7.29377e-43	-1.32238
ENSRNOG00000016780	RGD1310951	49	70	32	671	608	601	0.623798	0.893919	0.460475	7.26051	6.39185	7.28592	1.15893e-39	3.31567
ENSRNOG00000016781	Ppib	11319	8993	8234	8723	8584	7676	358.481	281.862	293.509	231.399	221.309	228.166	7.41425e-05	-0.532553
ENSRNOG00000016789	Actr1b	3985	3929	3654	4089	4175	3647	39.3839	38.427	40.6486	33.8517	33.5927	33.8318	0.000124516	-0.296062
ENSRNOG00000050169	Pet100	793	650	511	629	684	548	20.5521	16.6706	14.9134	13.6589	14.431	13.3241	0.0311427	-0.410762
ENSRNOG00000022320	Primpol	590	815	635	933	988	743	9.3084	12.7248	11.2771	12.3255	12.6977	10.9993	0.756326	0.0486578
ENSRNOG00000025115	Exph5	73	62	76	0	0	0	0.249504	0.20986	0.290628	0	0	0	6.43763e-12	-8.92086
ENSRNOG00000022325	Smc2	4110	5610	5054	7918	9186	7387	23.7375	32.0675	32.8606	38.3107	43.196	40.0467	0.000574805	0.393343
ENSRNOG00000025111	Nfkbid	137	142	123	35	55	50	2.33417	2.38985	2.36481	0.497552	0.759211	0.796098	4.53083e-09	-1.85354
ENSRNOG00000025110	Vwa3a	60	36	66	51	41	38	0.452994	0.268961	0.555904	0.318745	0.248801	0.268158	0.151707	-0.671113
ENSRNOG00000014320	Inhba	72	123	87	52	49	22	0.867489	1.47155	1.18614	0.52913	0.481161	0.239764	0.000297593	-1.54338
ENSRNOG00000014322	Kazn	33	40	35	254	311	258	0.478894	0.57169	0.573679	3.12888	3.73595	3.56842	3.99879e-23	2.59436
ENSRNOG00000014323	Extl2	453	875	659	966	1099	770	7.3374	13.8307	11.8622	13.0915	14.6284	11.7647	0.441361	0.178969
ENSRNOG00000014328	Frs3	95	93	77	146	179	128	1.45064	1.40793	1.32237	1.8739	2.23912	1.84817	0.110356	0.431914
ENSRNOG00000016258	Zfp516	140	392	312	1742	2055	1340	1.02861	2.87374	2.59476	10.7251	12.2911	9.23821	1.49703e-14	2.27111
ENSRNOG00000016256	Myo9b	879	1321	1089	7999	8550	6074	3.90377	6.24897	5.95385	32.1393	31.092	27.4964	2.4722e-70	2.44319
ENSRNOG00000016257	Cotl1	1084	993	1023	1524	1341	1455	20.9448	18.9862	22.2544	24.6799	21.0989	26.4095	0.318279	0.144731
ENSRNOG00000016254	Sema4c	283	346	317	361	308	276	2.09446	2.53528	2.98506	2.23619	1.85362	1.91674	0.0603554	-0.338223
ENSRNOG00000016255	Podxl2	135	158	144	51	53	30	2.00734	2.32704	2.41649	0.631063	0.635911	0.415666	1.68418e-11	-2.05255
ENSRNOG00000016252	Mblac2	61	88	65	426	337	455	0.456537	0.655427	0.548656	2.71164	2.0835	3.24412	1.22175e-16	2.19226
ENSRNOG00000016250	Ammecr1l	3515	4397	3756	2922	3142	2596	25.5605	31.6445	30.7378	17.7993	18.6001	17.7159	1.73517e-19	-0.765567
ENSRNOG00000016251	Dnaja2	5286	5255	4933	11038	11785	10558	89.2558	87.8084	93.7504	156.129	162.015	167.334	6.55018e-26	0.77246
ENSRNOG00000024376	Zfp111	1103	1218	1126	897	831	595	15.3136	16.7393	17.5943	10.4336	9.3917	7.74725	5.17793e-11	-0.914294
NewGene_13006	NewGene_13006	43	34	36	126	102	78	0.792982	0.655981	0.681418	1.87457	1.34995	1.27756	0.00334829	1.08861
ENSRNOG00000024241	Cdc23	2343	2914	2502	2612	2601	2106	33.3157	41.0131	40.0504	31.1216	30.1171	28.1107	7.30323e-06	-0.421467
ENSRNOG00000024243	Cadm4	712	774	711	963	955	837	15.3747	16.5396	17.2771	17.4185	16.7895	16.972	0.927267	-0.0105313
ENSRNOG00000050979	Ubap1l	93	97	67	57	73	33	2.50527	2.59801	2.04875	1.28822	1.60063	0.831034	0.010437	-1.00812
ENSRNOG00000050978	Hmgn1	6373	6449	5420	6450	6888	6067	679.692	680.724	650.6	576.172	598.105	607.275	0.00373494	-0.24605
ENSRNOG00000021144	Cebpg	4404	4682	4250	4015	3935	3596	40.0004	42.0828	43.4427	30.5443	29.0981	30.6518	2.39674e-15	-0.543591
ENSRNOG00000021145	Gpr137	598	519	441	720	706	592	11.2064	9.62219	9.31056	11.3034	10.7792	10.4188	0.85381	0.0330961
ENSRNOG00000020894	Lsm12	4606	4252	3863	4086	4043	3883	63.9839	58.4535	60.4077	47.5456	45.7274	50.6268	4.90481e-05	-0.41789
ENSRNOG00000020897	Prpf19	5928	5971	5490	7982	7918	6848	87.0343	86.7551	90.7135	98.1556	94.6346	94.3605	0.516997	0.0490507
ENSRNOG00000020893	Snx27	1442	2028	1665	6249	6602	5599	7.35672	10.0744	9.40805	26.2777	26.9841	26.384	1.37515e-44	1.5126
ENSRNOG00000020892	Dpf2	7672	7994	7787	7102	7340	6015	98.7735	101.86	112.94	76.6696	77.0166	72.5392	9.81605e-15	-0.538062
NewGene_10893	NewGene_10893	318	249	274	141	104	115	4.62261	3.37003	4.17112	1.54389	1.20312	1.41433	2.4689e-10	-1.56338
ENSRNOG00000009875	Akr1b7	383	234	272	549	808	693	8.38285	5.06833	6.71052	10.0758	14.4283	14.2494	0.000888307	0.861656
ENSRNOG00000009873	Ints6	617	948	799	2038	2481	2023	4.73187	7.36851	7.0258	13.1356	15.5971	14.5714	1.13731e-13	1.13625
ENSRNOG00000009870	Tmem88	401	268	205	34	26	42	7.93511	5.25128	4.55262	0.554474	0.404661	0.765652	1.22531e-20	-3.42316
ENSRNOG00000009871	Piwil2	41	58	37	27	21	15	0.241091	0.336763	0.245797	0.130797	0.099796	0.082916	0.00342594	-1.44566
ENSRNOG00000009878	Crtapl1	3523	3226	2903	3592	3586	3453	64.3419	58.3015	59.6512	54.9377	53.2979	59.1882	0.0787021	-0.195476
ENSRNOG00000020233	Rabac1	2363	1744	1727	1676	1676	1478	83.6159	61.0742	68.7708	49.6605	48.2835	49.0908	0.000110769	-0.61515
NewGene_8854	NewGene_8854	653	643	577	776	761	706	5.74668	5.5979	5.69762	5.70915	5.45272	5.83251	0.563142	-0.0757
ENSRNOG00000020235	Hnrnpl	14672	14635	12824	21342	22071	18819	221.772	217.567	217.089	266.249	267.299	262.473	0.00223077	0.22491
ENSRNOG00000020239	Capn15	861	1103	1023	1186	1269	1033	5.28801	6.74649	7.06715	6.11591	6.3507	5.95504	0.367296	-0.113798
ENSRNOG00000020238	Plekhh3	846	914	828	2016	2134	1879	8.78692	9.39506	9.68564	17.5491	18.0575	18.3244	1.65953e-24	0.88411
NewGene_8859	NewGene_8859	28	51	36	66	37	38	0.497266	0.88126	0.707929	0.982793	0.533476	0.620425	0.949129	-0.0344937
ENSRNOG00000023065	Zfp637	1109	1055	981	1142	1118	1154	30.5996	28.8151	30.4645	26.4108	25.1112	29.9009	0.0981284	-0.214159
ENSRNOG00000009290	Nup35	2254	2657	2259	3810	3980	3573	42.1168	49.1249	47.4932	59.6343	60.5418	62.6503	1.90685e-05	0.331069
ENSRNOG00000009296	Snapc1	1145	1083	947	1149	1377	1158	20.1442	18.8509	18.739	16.9252	19.7176	19.1171	0.356929	-0.122828
ENSRNOG00000009297	Chchd1	1573	1177	953	899	1003	801	88.2733	65.326	60.1615	42.2482	45.7912	42.1563	3.89961e-05	-0.796226
ENSRNOG00000009298	Fbxo44	59	81	91	77	124	135	1.3686	1.86837	2.40058	1.50819	2.36145	2.97943	0.601527	0.215994
ENSRNOG00000058545	Arhgap4	186	265	228	156	165	137	1.80004	2.53889	2.47918	1.25982	1.29649	1.24179	3.033e-05	-0.902395
ENSRNOG00000005736	Eif1ax	8094	9167	8002	8523	8881	8266	77.3684	86.713	86.0948	68.2391	69.1095	74.1576	9.68352e-06	-0.309522
ENSRNOG00000005731	Birc3	85	69	66	82	61	56	1.17074	0.940512	1.02574	0.937772	0.685668	0.721109	0.178716	-0.486973
ENSRNOG00000005730	Pcmtd1	615	765	754	1614	1579	1407	4.78859	5.89072	6.60534	10.526	10.1968	10.378	2.07937e-10	0.771537
ENSRNOG00000005733	Cpsf2	3878	5020	4513	5686	5861	5100	21.827	28.0077	28.6669	26.8935	26.8427	27.5947	0.828005	-0.0226818
ENSRNOG00000009125	Dis3	1072	1460	1301	1602	1730	1379	8.2259	11.088	11.2402	10.3003	10.8106	9.93448	0.773614	-0.0392225
ENSRNOG00000016774	Telo2	868	933	865	1584	1554	1446	9.14155	9.73074	10.264	13.9812	13.3338	14.3062	2.88438e-06	0.446721
ENSRNOG00000016776	Extl1	56	88	69	224	186	159	0.420226	0.651979	0.576558	1.40806	1.13393	1.11904	0.000135701	1.08364
ENSRNOG00000002969	Itpkb	11	45	23	166	142	73	0.083739	0.346523	0.200876	1.09413	0.908523	0.539348	0.000406706	1.93685
ENSRNOG00000016770	Calm3	2651	2851	2610	4218	3778	3402	73.9773	78.7304	81.9756	98.616	85.8393	89.1233	0.0935667	0.153325
ENSRNOG00000016773	Sap130	1506	1647	1652	4508	4412	3488	11.3069	12.2366	13.9575	28.3541	26.9689	24.5847	1.46474e-25	1.02583
NewGene_14929	NewGene_14929	530	486	463	389	427	401	5.11537	4.49705	4.90748	3.3239	3.091	3.51658	6.32466e-05	-0.617243
NewGene_4804	NewGene_4804	19	66	41	144	85	110	0.311956	1.26163	0.904518	1.9856	1.12267	1.6434	0.0272011	1.11756
ENSRNOG00000048050	Tmem120b	61	69	50	321	246	247	1.17889	1.31274	1.07154	5.20196	3.86594	4.48444	1.31604e-12	1.84549
ENSRNOG00000048056	Spag4	82	40	106	30	14	37	1.74603	0.836913	2.5188	0.520032	0.226266	0.721652	0.00245775	-1.8254
ENSRNOG00000004063	Sh3pxd2b	78	239	183	1297	1471	984	1.56466	4.17898	3.53446	17.6525	18.5577	14.4025	3.38925e-16	2.57517
ENSRNOG00000004060	Calm2	23115	22210	19837	23891	24576	21319	495.13	470.824	478.262	428.648	428.56	428.604	0.00300323	-0.239144
ENSRNOG00000004061	Pnn	5752	7206	6240	6081	6594	5435	63.2808	78.4579	77.2699	56.0424	59.0591	56.1215	3.22987e-07	-0.419878
ENSRNOG00000004066	LOC100912365	278	274	241	32	10	14	12.2284	11.9307	11.931	1.17122	0.323292	0.540219	5.46435e-27	-4.16178
ENSRNOG00000049988	Mbtd1	174	495	367	550	632	528	2.1073	5.95597	5.01961	5.60556	6.26003	6.02545	0.226873	0.400345
ENSRNOG00000004068	Ncoa1	21	39	63	1756	1718	1387	0.094966	0.174668	0.316248	6.65813	6.33095	5.90412	4.93747e-70	4.95823
ENSRNOG00000049985	Gprasp1	828	1116	1062	1233	1240	1197	4.03047	5.37886	5.82365	5.03095	4.91781	5.4708	0.775862	-0.0436108
ENSRNOG00000049982	Pex26	807	869	825	689	785	544	6.13628	6.53736	7.06047	4.38747	4.856	3.88101	6.29431e-07	-0.654289
ENSRNOG00000049983	Shd	66	71	63	11	9	12	0.853782	0.909345	0.922855	0.110736	0.091529	0.146338	2.6512e-10	-2.97279
ENSRNOG00000012035	Rnf181	3635	3437	2665	2969	2859	2731	63.5161	59.4433	52.4146	43.4527	40.6699	44.7927	4.55757e-05	-0.518698
ENSRNOG00000012030	AABR07043897.1	11	21	25	83	63	37	0.795391	1.43967	2.02557	5.02233	3.65694	2.47997	0.0183844	1.32929
ENSRNOG00000033280	Pam	1116	1234	1256	5914	5488	4285	9.74482	10.8934	13.1384	45.2184	39.5913	35.7811	6.87365e-56	1.77695
ENSRNOG00000029178	Abcc5	461	538	598	2504	2705	1906	2.79247	3.40893	4.07225	12.5126	13.4625	10.8989	4.78393e-35	1.80799
ENSRNOG00000019778	Cavin1	11780	12647	10378	15671	15534	14014	114.042	121.171	113.08	127.078	122.429	127.341	0.585945	0.0437228
ENSRNOG00000019771	Tbx6	56	80	52	33	21	18	0.993034	1.42254	1.04483	0.496571	0.305557	0.294697	0.000157366	-1.71717
ENSRNOG00000019772	Dnpep	2255	2029	1962	3221	3099	2805	42.4955	37.8396	41.6103	50.8299	47.5376	49.6116	0.0538932	0.207649
ENSRNOG00000019773	Egln1	465	429	411	1166	1338	1132	21.5325	19.6789	21.4237	45.2759	50.5342	49.2909	2.39545e-19	1.13925
ENSRNOG00000032487	Sts	84	160	99	202	255	161	1.00554	1.89604	1.3379	2.03248	2.49121	1.8069	0.0994795	0.516035
ENSRNOG00000010141	Ttll1	66	44	75	285	282	217	1.0621	0.695013	1.3546	3.87034	3.71228	3.29485	9.56621e-09	1.72862
ENSRNOG00000046006	C12H7orf61	130	110	99	30	39	29	6.66747	5.5556	5.72145	1.27508	1.59605	1.35864	3.07973e-10	-2.1325
ENSRNOG00000003773	Hmox2	1399	1374	1249	1698	1701	1511	24.1807	23.5027	24.293	24.5904	23.9384	24.5118	0.63208	-0.0495627
ENSRNOG00000003772	Csrp2	530	482	304	299	301	272	18.4274	15.365	10.7229	8.53556	8.08089	8.20369	6.13595e-05	-0.925664
ENSRNOG00000003777	Chrne	82	75	87	6	11	18	1.41879	1.2797	1.69189	0.079189	0.153836	0.285993	2.20689e-09	-3.12185
ENSRNOG00000039871	RGD1306063	287	332	277	320	293	291	9.08145	10.065	9.38245	8.28469	7.4096	8.27969	0.0625809	-0.31857
ENSRNOG00000003779	Dedd	1101	1098	1094	1020	1062	829	30.2676	29.8729	33.8392	23.4868	23.7542	21.3803	2.01883e-06	-0.520928
ENSRNOG00000003778	Opn3	281	263	267	29	70	38	4.97759	4.59673	5.32276	0.424349	0.998902	0.624126	5.94913e-19	-2.91542
ENSRNOG00000039877	Smim11	1181	794	690	798	739	771	73.4015	48.8739	48.2753	41.5491	37.3805	44.965	0.0162379	-0.543512
ENSRNOG00000039876	LOC681410	5815	5628	4638	4748	4805	4281	199.848	191.418	179.402	136.698	134.437	138.085	2.35709e-08	-0.552757
ENSRNOG00000012788	Clns1a	2876	2797	2302	2996	3165	2871	61.7636	59.4522	55.65	53.8897	55.3421	57.8652	0.158644	-0.154748
ENSRNOG00000007601	Inhbe	335	489	457	103	75	93	3.81135	5.51492	5.85959	0.980657	0.69208	0.988339	3.29989e-26	-2.56767
ENSRNOG00000007605	AABR07052430.1	309	177	189	98	120	117	13.1542	7.41899	9.02483	3.48857	4.13745	4.6393	2.5029e-05	-1.35124
ENSRNOG00000007604	Igsf8	2590	2500	2276	6167	6200	5574	36.9551	35.3003	36.5496	73.7079	72.0251	74.6498	5.18965e-30	0.947241
ENSRNOG00000012782	Cemip2	334	516	449	1736	1803	1566	1.60293	2.4999	2.47575	7.11532	7.17166	7.20591	4.19576e-27	1.64216
ENSRNOG00000012785	Armc10	1772	1565	1371	1972	2039	1909	28.4975	24.9152	24.8168	26.5766	26.7016	28.8229	0.971253	-0.00507729
ENSRNOG00000012786	Pgrmc1	20392	20369	17552	47793	49977	45080	362.488	370.723	360.702	757.21	766.793	787.974	5.71899e-36	0.957558
ENSRNOG00000012787	Tmem164	40	32	21	631	681	485	0.228415	0.182018	0.136207	3.07474	3.22377	2.64722	3.43361e-52	3.929
NewGene_6530	NewGene_6530	87	98	81	150	96	110	2.65952	2.8785	2.69846	3.55476	2.0194	2.84996	0.791716	0.0894965
ENSRNOG00000032735	Srek1	2218	2806	2340	2753	3041	2293	32.694	40.9406	38.8252	33.9968	36.4979	31.7223	0.0505855	-0.203011
ENSRNOG00000013783	Efhd2	4347	4438	3922	6140	5839	5485	64.0366	64.6933	65.0264	75.7604	70.0242	75.833	0.139323	0.123918
ENSRNOG00000025651	Ikzf5	176	501	357	263	294	210	2.34573	6.08547	4.80576	2.99193	3.06919	2.64854	0.0274609	-0.758798
ENSRNOG00000013781	Kcnq5	7	2	33	510	429	366	0.02898	0.009507	0.176282	2.048	1.67439	1.64665	8.04862e-06	4.57197
ENSRNOG00000013780	Nf1	188	282	291	1909	2336	1635	0.625753	0.928467	1.08916	5.33364	6.38102	5.13113	2.08197e-46	2.60683
ENSRNOG00000028227	Pbrm1	358	674	692	2475	3027	2263	1.93556	3.61018	4.21015	11.2182	13.339	11.493	2.92766e-16	1.83281
NewGene_641	NewGene_641	138	83	142	73	120	60	4.47265	3.03413	4.40481	2.1947	3.04641	1.535	0.0269067	-0.889692
ENSRNOG00000001607	Adamts1	1065	1560	1349	492	483	517	7.51141	10.8898	10.7038	2.90544	2.77075	3.41791	5.78469e-27	-1.73839
ENSRNOG00000001603	N6amt1	905	881	839	580	592	405	23.6681	22.8161	24.6941	12.7004	12.5959	9.93257	1.40926e-13	-1.08237
ENSRNOG00000001602	Ltn1	1348	1640	1677	3803	4212	3505	6.27065	7.07561	8.4545	13.8501	15.0102	14.476	2.46746e-18	0.965375
ENSRNOG00000017826	Mtrr	1175	1238	1269	2140	2311	1924	15.4773	16.1846	18.8319	23.6971	24.8532	23.8326	2.74562e-06	0.451584
ENSRNOG00000001609	Cep97	247	371	314	525	581	458	2.37109	3.52309	3.3908	4.22714	4.54664	4.13035	0.024471	0.411737
ENSRNOG00000001608	Nxpe3	304	218	276	745	889	742	3.00484	2.12698	3.06919	6.16849	7.15304	6.88976	3.32777e-10	1.22792
ENSRNOG00000012702	Nfya	1821	1958	1941	2638	2834	2429	17.3695	19.3682	20.773	21.5414	22.5855	21.9422	0.148393	0.127484
NewGene_11751	NewGene_11751	37	10	30	92	9	12	0.656706	0.164043	0.587638	1.37522	0.121397	0.190574	0.876899	0.167719
ENSRNOG00000000956	Rasl11a	806	655	656	58	62	43	23.3328	19.1517	21.7824	1.47998	1.56474	1.17765	9.69007e-81	-4.04565
ENSRNOG00000000957	Rpl21	13861	8122	7017	5996	8516	5835	890.69	516.483	507.502	322.716	445.497	351.936	0.0238004	-0.861855
ENSRNOG00000000954	Polr1d	2805	2152	1947	2664	2790	2808	91.6251	69.5819	71.5903	72.8977	74.1995	86.1006	0.670555	-0.0755824
ENSRNOG00000000955	Lnx2	321	385	326	1277	1238	1068	2.21535	2.6288	2.5318	7.3839	6.95561	6.91406	1.56126e-35	1.45999
ENSRNOG00000038085	Rpe	1429	1530	1317	1931	2135	1921	23.2898	25.4074	25.0325	27.3778	29.9606	31.0321	0.116472	0.151709
NewGene_9844	NewGene_9844	77	116	39	9	8	23	0.665882	0.944468	0.355981	0.060056	0.047907	0.16808	1.33552e-05	-2.81116
NewGene_9842	NewGene_9842	461	789	684	887	1101	870	1.51721	2.55371	2.51887	2.4289	3.10629	2.67056	0.265037	0.230656
ENSRNOG00000018364	Kat2a	7708	8541	7831	4009	3995	3550	78.2079	85.7563	89.4328	34.0708	32.9971	33.8003	8.23148e-114	-1.39573
ENSRNOG00000018367	Taldo1	10886	9138	8658	19525	19122	17886	273.14	226.909	244.494	410.349	390.6	421.224	2.273e-08	0.640683
ENSRNOG00000049517	Tnfaip3	606	1291	1193	333	375	355	7.69221	16.2106	17.0427	3.53589	3.87438	4.22796	6.6907e-13	-1.86533
ENSRNOG00000031612	Gls2	295	197	295	382	432	404	3.29471	2.17149	3.71254	3.57472	3.93278	4.24211	0.266152	0.284147
ENSRNOG00000015439	Man2a1	478	613	691	3962	4196	3407	2.13198	2.70434	3.46426	14.8013	15.2355	14.2588	4.81163e-60	2.35643
ENSRNOG00000047911	Miip	378	317	308	345	258	291	10.0266	8.29835	9.18906	7.65608	5.55685	7.23409	0.0210185	-0.501075
ENSRNOG00000015430	Nlgn2	1355	2261	1864	2172	2418	1844	10.5721	17.4798	16.3666	14.2162	15.3839	13.5129	0.564028	-0.102727
ENSRNOG00000011548	Ebf2	45	74	80	66	73	58	0.252087	0.415509	0.510772	0.31137	0.336974	0.310443	0.374865	-0.353502
ENSRNOG00000011544	Zfp219	780	738	808	1260	1065	927	8.63184	8.08379	10.0583	11.6746	9.58849	9.62961	0.366122	0.139607
ENSRNOG00000011543	Fam118b	732	636	519	1177	1088	1146	15.3517	13.1125	12.3834	20.935	18.99	23.0625	0.00186182	0.522872
ENSRNOG00000011542	Apopt1	532	374	300	508	481	469	14.8888	10.3362	9.43629	11.8892	10.9504	12.3071	0.810346	-0.0629474
ENSRNOG00000011540	Vta1	2216	2261	2033	4147	4074	3722	50.3029	51.4615	51.9663	78.7887	75.1607	79.049	6.75921e-12	0.539562
ENSRNOG00000039024	Spice1	854	907	918	731	715	597	8.01245	8.37327	9.65056	6.08446	5.6796	5.38592	3.5643e-10	-0.731869
ENSRNOG00000019895	Nedd8	4909	3798	3578	4106	4134	3671	198.035	151.811	162.843	138.653	135.765	139.309	0.00726399	-0.385592
ENSRNOG00000019891	Sgta	2901	3178	2721	5098	5176	4456	34.3611	37.2566	36.2724	50.5798	49.9185	49.5384	2.02732e-09	0.407028
ENSRNOG00000019892	Lrrfip1	896	1239	1224	2767	3162	2202	7.66454	10.4901	11.7807	19.8266	22.0188	17.68	7.28775e-10	0.931797
ENSRNOG00000028357	Lrrc14b	248	250	224	62	61	36	2.98915	2.97102	3.03771	0.622617	0.593553	0.403665	2.4656e-22	-2.53023
ENSRNOG00000037514	Qser1	3346	4686	4156	5384	5911	4882	11.4985	15.9399	16.0787	15.501	16.5403	15.75	0.554587	0.0737371
ENSRNOG00000037518	Hyi	87	92	90	83	59	50	2.57643	2.71592	3.00039	2.06102	1.4134	1.40056	0.0137443	-0.829286
ENSRNOG00000030319	Morn2	67	49	12	35	30	49	3.12621	2.26501	0.626263	1.36344	1.12602	2.15021	0.516232	-0.471873
ENSRNOG00000055391	Eif4ebp2	854	1104	961	1930	2365	1446	15.1388	19.3784	19.1802	28.685	34.1605	24.0741	5.21434e-05	0.629998
ENSRNOG00000054669	RGD1305110	237	405	270	905	1058	764	3.2645	5.26971	3.9873	10.066	11.3878	9.43414	3.05759e-10	1.24839
ENSRNOG00000007883	Timm10	2358	1768	1548	903	932	961	69.2857	51.4244	51.1912	22.2113	22.2853	26.5094	8.16393e-14	-1.3548
ENSRNOG00000042374	Tgif2	958	1278	971	803	769	762	10.3137	13.6192	11.7689	7.24029	6.73537	7.69567	3.70046e-09	-0.785344
ENSRNOG00000016015	Dcp1a	1757	2555	2189	2617	3190	2536	9.45479	13.602	13.2546	11.7932	13.9738	12.8052	0.86418	0.0258754
ENSRNOG00000016016	Zmat2	3161	3343	2974	3503	4056	3338	50.1963	52.5457	53.1651	46.5995	52.4399	49.7557	0.105432	-0.136279
ENSRNOG00000008850	Ttc5	424	483	347	876	984	746	6.63676	7.48843	6.10455	11.4889	12.5429	10.9642	1.09843e-06	0.718681
ENSRNOG00000016010	Mul1	1394	1649	1547	1291	1254	1193	10.1784	11.9149	12.7088	7.89074	7.45373	8.17247	7.27146e-10	-0.629999
ENSRNOG00000016011	Plekhg1	155	278	195	45	32	28	0.783686	1.39509	1.11025	0.190752	0.130025	0.130346	2.7268e-18	-2.90931
ENSRNOG00000016012	Spats2l	45	18	23	63	100	122	0.562017	0.22031	0.32385	0.659103	1.01624	1.43291	0.0100809	1.39728
ENSRNOG00000052620	Rack1	49613	39920	37535	33419	33403	29559	1270.82	1009.85	1079.62	711.552	690.561	703.878	1.9541e-09	-0.739536
ENSRNOG00000052628	LOC100363294	52	36	33	57	41	55	2.24816	1.53442	1.56853	2.06414	1.42011	2.22099	0.986888	0.00806862
ENSRNOG00000018140	Smad2	1144	1190	1023	2728	2853	2448	13.6587	14.0439	13.7317	32.9199	29.4547	27.3775	1.21921e-27	0.92142
ENSRNOG00000018143	Hpdl	119	150	118	44	24	28	2.29726	2.86986	2.56748	0.701501	0.377316	0.497849	5.36889e-11	-2.34202
ENSRNOG00000018144	Depdc5	266	316	319	2144	2250	1744	1.03096	1.22023	1.42412	8.85491	8.06058	8.34033	4.59616e-86	2.42637
ENSRNOG00000018145	Crat	1669	1829	1649	4249	3986	3731	23.8461	26.3719	27.1141	51.4194	46.6299	50.2988	9.33124e-28	0.882398
ENSRNOG00000018149	Smarca5	10361	11927	10466	11066	12031	10264	77.1534	87.8915	87.7199	69.0253	72.9345	71.7344	7.13053e-07	-0.309054
NewGene_12513	NewGene_12513	656	570	461	392	392	397	16.8342	14.4803	13.3101	8.40824	8.18857	9.56037	4.11348e-06	-0.846514
ENSRNOG00000005990	Wdsub1	525	486	494	567	564	503	8.04327	7.36368	8.52623	7.27704	7.03969	7.22821	0.12062	-0.221057
ENSRNOG00000046794	Khdrbs1	2341	2792	2295	6942	7242	6313	27.7069	32.7005	30.5786	68.8317	69.783	70.1356	1.17149e-53	1.13073
ENSRNOG00000038864	AC135409.1	381	156	43	60	44	51	46.2973	18.6751	5.83632	6.08601	4.33031	5.76779	0.000539402	-2.23829
ENSRNOG00000046791	Sh3rf3	20	8	9	414	380	244	0.284351	0.104849	0.13905	5.16889	4.6102	3.41275	9.54313e-29	4.45366
ENSRNOG00000038868	Iqcb1	603	564	564	1025	1043	984	6.5803	6.08479	6.92004	9.36316	9.26472	10.0765	0.00011436	0.481284
ENSRNOG00000046799	Phb	10846	9008	8581	7746	7366	6903	193.582	159.112	172.373	115.803	107.03	115.64	3.07422e-09	-0.708004
ENSRNOG00000042086	Rab26	163	137	157	302	318	232	2.17787	1.80076	2.35143	3.37759	3.45648	2.91075	0.0126831	0.549882
ENSRNOG00000019232	RGD1311345	2169	2363	2248	1597	1527	1204	26.3551	28.4122	30.7367	16.2543	15.1271	13.7247	2.79019e-23	-0.989559
ENSRNOG00000019235	Rbm22	6318	6684	5866	2616	3100	2483	115.615	121.041	120.832	40.0907	46.1844	42.639	1.47972e-78	-1.54053
ENSRNOG00000019236	AABR07049755.1	1288	1289	1201	2122	1904	1784	18.7492	18.5732	19.6842	25.8845	22.5708	24.3866	0.00669646	0.284059
ENSRNOG00000047261	AABR07031445.1	15	0	43	93	192	199	0.853705	0	1.01176	4.57989	4.39436	5.88051	0.0899582	2.68679
ENSRNOG00000055531	Hps5	1243	1505	1429	1085	1367	1059	8.4952	10.1264	10.9038	6.10038	7.44091	6.78616	2.35456e-06	-0.589395
ENSRNOG00000021302	Tmem91	64	59	72	12	19	6	3.8116	3.45998	4.79273	0.60112	0.917906	0.332298	1.33074e-07	-2.76202
ENSRNOG00000021303	Drc3	14	30	16	38	40	35	0.224425	0.492307	0.294277	0.539706	0.550541	0.553344	0.296257	0.592418
ENSRNOG00000045686	Nfs1	1230	1251	1004	1110	1116	1298	19.0105	19.125	17.4638	14.3689	14.0403	18.8224	0.0579183	-0.307517
ENSRNOG00000017057	Tbc1d22a	25	12	15	746	714	500	0.67548	0.304418	0.441211	17.3568	16.1465	13.0416	1.62974e-57	4.8847
ENSRNOG00000017051	Tmem110	514	545	576	1182	1135	1124	9.92812	10.4239	12.5146	19.132	17.847	20.3859	1.23012e-08	0.738162
ENSRNOG00000045539	Dusp11	1286	899	781	440	656	520	31.1104	21.5185	21.2461	8.91079	12.9077	11.792	1.64358e-07	-1.21759
ENSRNOG00000013992	Arfrp1	1903	1779	1563	1869	2024	1740	61.9502	57.3386	57.2694	50.9737	53.6506	53.1599	0.0331225	-0.23484
ENSRNOG00000013993	AABR07007000.1	17	25	4	58	80	53	1.13387	1.59684	0.272474	3.23797	4.32515	3.3077	0.00772102	1.73344
ENSRNOG00000013994	Enpp1	501	568	454	827	887	773	3.7894	4.25181	3.86601	5.24247	5.46423	5.48902	0.00219497	0.373743
ENSRNOG00000011849	Ndufs1	1802	2228	1967	4026	4303	3760	22.5985	27.6587	27.765	42.3016	43.9399	44.2737	2.70203e-15	0.677193
ENSRNOG00000011841	Map2	8	8	15	68	76	42	0.026108	0.02326	0.052984	0.227497	0.358718	0.16164	9.57266e-05	2.22295
ENSRNOG00000011847	Grk4	205	169	173	184	241	220	2.99229	2.44699	2.83795	2.25696	2.86732	3.01175	0.701267	-0.0994705
ENSRNOG00000011844	Ints12	1646	1614	1561	845	1007	862	28.4319	27.5921	30.3479	12.2282	14.1564	13.9735	3.78094e-26	-1.16706
NewGene_7915	NewGene_7915	145	140	79	123	156	153	8.87692	8.49919	5.46218	6.30806	7.78339	8.83946	0.829838	-0.0767942
NewGene_1452	NewGene_1452	94	82	117	98	84	72	1.05079	0.904828	1.47173	0.919706	0.761586	0.753383	0.0954767	-0.55494
NewGene_1453	NewGene_1453	98	86	99	55	44	32	2.6428	2.21352	2.87404	1.17628	0.814025	0.82901	3.68835e-05	-1.46144
ENSRNOG00000057706	Kdm5c	1951	2626	2457	4525	4926	4164	20.3998	28.1213	30.0221	41.4259	44.9794	42.728	6.59902e-08	0.617264
ENSRNOG00000057701	Myom1	60	34	30	17	6	18	0.364234	0.20478	0.204899	0.083705	0.028569	0.101339	0.00470273	-1.91568
ENSRNOG00000050578	Rheb	5139	4785	4005	5271	5159	5298	148.084	136.46	129.902	127.224	121.022	143.307	0.216924	-0.155619
ENSRNOG00000014504	Il1r1	67	134	89	403	551	394	0.962071	1.90412	1.39546	3.23351	4.52914	3.72577	2.73199e-12	1.88675
ENSRNOG00000014501	Zfp638	1781	2116	2034	4015	4624	3770	8.72084	10.2574	11.2135	16.4734	18.4382	17.3297	3.19039e-14	0.726839
ENSRNOG00000014508	Mgll	21	62	56	217	178	184	0.53097	1.56201	1.59327	4.69439	3.75434	4.43481	2.44085e-05	1.73382
ENSRNOG00000014509	Sacs	3843	6257	5230	3960	4957	3917	7.56294	12.1867	11.5855	6.5285	7.94276	7.23555	0.000203651	-0.588497
ENSRNOG00000010084	Ythdf3	1752	2463	2065	4987	5478	4671	13.0981	18.2301	17.3761	31.2374	33.3496	32.7876	7.61028e-17	0.936866
ENSRNOG00000010087	Zfp143	1614	1732	1700	963	1196	810	16.6452	17.6809	19.7426	8.31752	10.0402	7.84064	8.60369e-19	-1.11099
ENSRNOG00000010086	Plagl2	3473	4731	4153	1384	1720	1296	19.9467	27.432	27.2305	6.69096	8.07429	7.00087	2.60813e-49	-1.82685
ENSRNOG00000010083	Prpsap1	7567	7261	6502	4335	4709	4254	138.565	131.578	133.999	66.4901	70.1856	73.1057	6.97401e-30	-1.01749
NewGene_9172	NewGene_9172	102	121	77	14	24	12	2.58799	3.04805	2.20814	0.294783	0.499951	0.273469	6.82391e-12	-2.92506
ENSRNOG00000051623	Exosc8	2920	2325	2321	1996	2102	1781	68.8315	53.9762	61.3257	39.2301	40.1015	39.1584	1.23316e-07	-0.706857
ENSRNOG00000051620	Tspan9	48	47	71	885	877	852	0.348457	0.335666	0.583371	5.7509	5.54784	6.11855	4.55276e-63	3.63769
ENSRNOG00000051624	Hspe1	3258	2471	1876	1657	1577	1566	378.68	284.276	245.439	161.321	149.237	170.84	1.98155e-07	-0.997938
ENSRNOG00000016867	Zfp346	1558	1510	1516	1275	1316	1013	13.9826	13.3655	15.0982	9.45226	9.53179	8.39518	1.65919e-10	-0.691258
ENSRNOG00000016866	Fhl2	3293	3087	2759	1899	1768	1655	96.3306	89.3637	90.8277	46.5166	42.0852	45.4305	1.74214e-26	-1.11664
ENSRNOG00000019090	Cct3	24060	22394	20805	17291	17714	15745	350.929	323.237	341.559	211.239	210.337	215.537	7.33806e-19	-0.744538
ENSRNOG00000010332	Nipsnap3b	1533	1364	1243	1673	1674	1566	41.2319	36.2976	37.6169	37.6783	36.6408	39.5126	0.490262	-0.0896059
ENSRNOG00000010331	Ctsb	22752	21427	18898	22848	22460	19993	363.642	338.906	339.954	305.87	292.235	299.912	0.00142683	-0.287582
ENSRNOG00000010330	Mark3	2611	2718	2425	6460	7232	5779	27.0589	28.0419	28.7928	56.5393	62.0838	56.6203	2.13595e-39	0.988984
ENSRNOG00000028641	Brpf3	1915	2361	2240	3675	3856	3083	10.4753	12.8133	13.8069	17.5855	17.3179	15.9521	0.000253263	0.364581
ENSRNOG00000027079	Impad1	1107	859	697	1100	1337	1029	24.5419	18.4237	17.1918	20.0104	23.623	20.5653	0.856505	0.0380342
NewGene_3349	NewGene_3349	650	680	656	50	57	40	5.35299	5.30365	5.66951	0.27027	0.363558	0.320874	1.0077e-104	-4.09748
ENSRNOG00000060869	Irak1	9845	10890	10261	7525	7745	6384	97.7473	107.002	114.675	62.5768	62.604	59.4869	1.4836e-40	-0.856835
NewGene_2433	NewGene_2433	37	91	82	106	144	89	0.700467	1.7171	1.75159	1.69254	2.22947	1.59225	0.423117	0.351487
NewGene_2431	NewGene_2431	47	48	45	12	15	11	1.18232	1.13227	1.26789	0.234427	0.267594	0.246124	7.21331e-06	-2.22229
ENSRNOG00000023799	Pak1ip1	3334	3322	3191	2795	2886	2446	66.9293	66.0025	72.0906	46.9883	47.1651	46.0887	1.45903e-15	-0.616652
ENSRNOG00000000122	Ak2	6463	6182	5628	6819	6727	6064	119.052	112.689	116.671	105.203	100.867	104.834	0.00613732	-0.235502
ENSRNOG00000017730	Psmd1	5231	5847	5360	15919	16488	14439	52.9723	58.5923	61.0778	135.029	135.927	137.232	1.97165e-93	1.17465
ENSRNOG00000017731	Agpat4	1440	1399	1473	5613	5709	5033	24.3018	23.4304	27.9812	79.394	78.4791	79.7635	1.73806e-70	1.58323
ENSRNOG00000017737	Dgkz	3787	3975	3684	4466	4550	3776	33.0878	34.3728	36.2277	32.684	32.3616	30.968	0.0108226	-0.179017
ENSRNOG00000011066	2023-03-06	471	790	705	1939	2322	1819	4.67386	7.75427	7.87248	16.1185	18.7599	16.9438	4.92533e-13	1.29439
ENSRNOG00000011060	Unc119	586	344	385	456	476	536	14.1896	8.24224	10.4893	9.25816	9.38325	12.1785	0.525873	-0.177501
ENSRNOG00000011063	Dennd1b	10	29	9	345	369	293	0.126607	0.389711	0.241087	4.64286	4.16446	4.14101	3.57439e-26	4.07008
ENSRNOG00000011068	Papss2	45	89	47	337	291	254	0.3923	1.22775	0.467612	2.54749	2.13366	2.20898	1.00521e-10	1.96094
ENSRNOG00000026672	MGC94199	869	1119	745	632	758	596	13.3607	17.03	12.898	8.13344	9.49529	8.59551	3.66605e-07	-0.791779
NewGene_12251	NewGene_12251	226	277	385	236	291	226	1.36312	1.65678	2.62073	1.1956	1.43421	1.28009	0.0283006	-0.584684
NewGene_4772	NewGene_4772	62	116	61	55	45	39	2.03135	3.17243	2.24629	1.3715	0.99157	0.79353	0.00698484	-1.10468
NewGene_4771	NewGene_4771	29	143	81	86	244	138	0.537532	2.67569	1.57947	1.35976	3.48418	2.38841	0.347458	0.566741
NewGene_4776	NewGene_4776	77	50	65	11	12	8	1.25424	0.643009	1.16244	0.116396	0.121949	0.093812	5.36595e-09	-2.98408
NewGene_4775	NewGene_4775	33	15	23	352	301	277	0.530937	0.241193	0.416855	4.85599	4.03659	4.27746	1.72253e-23	3.36404
ENSRNOG00000060248	Chchd6	674	683	654	1599	1494	1259	19.3977	19.4466	21.1924	38.5421	35.0135	34.0025	2.97054e-12	0.773202
NewGene_7148	NewGene_7148	305	470	430	191	229	209	6.46145	8.8758	10.3629	3.67722	3.79755	4.40347	5.22508e-09	-1.26787
NewGene_7149	NewGene_7149	110	40	45	148	74	127	2.40333	0.844466	1.08362	2.64002	1.30977	2.56227	0.364243	0.503486
ENSRNOG00000025324	Spire1	718	876	839	3409	3685	3001	4.12723	5.349	5.54778	16.9958	18.1441	16.9129	1.24946e-66	1.71427
NewGene_4483	NewGene_4483	544	349	467	477	482	459	2.54346	1.61352	2.46077	1.8686	1.83631	2.01425	0.220638	-0.285218
NewGene_4484	NewGene_4484	40	59	58	31	39	48	0.65494	0.943397	1.06878	0.422303	0.51535	0.724862	0.108001	-0.73263
NewGene_6438	NewGene_6438	72	120	107	21	10	13	0.988743	1.62859	1.67646	0.235333	0.101972	0.160637	1.84308e-11	-3.09402
ENSRNOG00000005016	Tmed4	3229	3316	3091	4583	4517	4122	49.6314	52.3513	55.1341	61.4737	59.1708	60.8803	0.115648	0.119962
ENSRNOG00000005017	AABR07028839.1	74	61	57	63	39	35	3.64119	2.94351	3.15202	2.58501	1.56984	1.62465	0.0481955	-0.831505
ENSRNOG00000020915	Setd2	1591	2311	2155	4256	4362	3344	6.17008	8.87448	9.41252	13.8442	13.7834	12.1799	5.08278e-06	0.642549
ENSRNOG00000020916	Tmub2	1888	1763	1675	1957	1979	1926	25.5428	24.1001	26.45	22.5465	22.671	25.0982	0.0780661	-0.196689
ENSRNOG00000020918	Ccnd1	3980	5392	4479	1501	1722	1486	32.4482	43.5859	41.1383	10.2689	11.4449	11.3935	8.84161e-67	-1.88797
ENSRNOG00000003953	Rab3gap1	710	1071	961	2427	2722	2005	9.55789	14.2354	14.5248	27.31	29.768	25.2748	6.86062e-12	1.04485
ENSRNOG00000003951	Psmc1	17043	15403	14017	14779	14475	12904	327.752	293.133	303.402	238.056	226.617	232.9	8.22112e-07	-0.478921
ENSRNOG00000003955	Spata7	356	369	298	658	658	522	5.5178	5.64951	5.19584	8.54813	8.30378	7.59189	0.00064373	0.50634
ENSRNOG00000003958	Commd10	436	452	294	1933	2094	1820	9.35275	9.60652	7.10473	34.7733	36.6024	36.6786	1.24993e-36	1.97508
ENSRNOG00000031053	Mt-nd4l	11250	15294	13178	12283	13494	10082	1175.69	1581.67	1550.08	1075.19	1148.02	988.906	7.88998e-06	-0.48605
ENSRNOG00000031052	LOC100362751	684	331	420	232	227	284	60.9843	29.2115	42.0922	17.2656	16.4169	23.7681	5.17648e-05	-1.28649
ENSRNOG00000004457	AABR07058615.1	66	89	51	69	89	74	1.75241	2.35568	1.53956	1.54697	1.95143	1.86409	0.683837	-0.154855
ENSRNOG00000004456	Clhc1	11	0	10	45	40	33	0.160804	0	0.156664	0.564284	0.482244	0.450579	0.0286966	2.11134
ENSRNOG00000003486	Mnda	501	491	475	96	102	87	9.73433	9.44132	10.3841	1.55067	1.60334	1.58245	1.45874e-54	-2.70315
ENSRNOG00000028856	Pknox2	0	7	25	260	277	241	0	0.05746	0.231649	2.08445	1.96626	2.04074	0.00173538	4.24076
ENSRNOG00000052429	Stard3nl	1769	1336	1427	2349	2270	2234	42.7519	31.9556	38.8157	47.5483	44.6542	50.6846	0.101618	0.257089
ENSRNOG00000018304	Lars	6400	7114	6244	13105	14142	12041	51.4974	56.654	56.5541	88.332	92.6482	90.9452	2.27955e-29	0.655504
ENSRNOG00000049536	Rpl35a	298	798	695	229	90	104	27.736	73.5441	72.8634	17.8622	6.79593	9.08062	7.10113e-09	-2.41232
ENSRNOG00000018309	Chd4	5582	7181	6701	17414	17627	15055	26.3118	33.5016	35.5525	68.7619	67.6471	66.6133	5.10477e-28	1.02754
ENSRNOG00000005502	Ankib1	508	929	803	3951	4175	3234	2.49929	4.54033	4.48326	16.84	16.7601	15.0394	1.50083e-27	2.00778
ENSRNOG00000005506	Arhgef5	72	105	88	533	525	461	0.449746	0.653487	0.622708	2.8171	2.69595	2.73039	2.12957e-29	2.18559
ENSRNOG00000005505	Wbp11	2552	3178	2882	4086	3891	3400	31.7835	39.0882	40.3087	42.5355	39.367	39.6641	0.515555	0.0657579
NewGene_627	NewGene_627	150	185	171	444	481	351	8.07015	9.87225	10.3846	20.0816	21.1717	17.8018	4.28851e-08	0.992772
NewGene_626	NewGene_626	1393	1290	1196	2247	2167	2186	23.4947	18.4391	21.8977	32.0573	29.8992	34.0711	0.000232793	0.433037
ENSRNOG00000052393	Bscl2	1809	1589	1416	869	802	800	49.5143	43.0339	43.6019	19.9113	17.8486	20.5408	2.18155e-21	-1.29717
ENSRNOG00000052391	Sh3bp5	388	578	518	2604	2602	1930	4.7156	6.95803	7.08402	26.538	25.7657	22.0347	7.88182e-36	1.92578
ENSRNOG00000008178	Nxn	168	166	111	2509	2636	2176	3.85465	3.78199	2.85676	48.4088	49.4311	47.0585	2.26909e-137	3.70442
ENSRNOG00000008174	Appl2	439	509	430	850	947	743	4.58901	5.27288	5.06309	7.44724	8.06775	7.29841	8.21126e-06	0.544395
ENSRNOG00000008177	Pim2	541	727	644	336	394	399	6.41875	8.52538	8.58935	3.33355	3.80307	4.44016	4.91708e-10	-1.08681
ENSRNOG00000008170	Jph2	203	200	190	150	136	175	2.96192	2.87693	3.11553	1.82678	1.61177	2.39339	0.00539459	-0.688992
ENSRNOG00000008173	Sesn3	353	343	362	1652	1650	1397	3.74984	3.59823	4.326	14.6961	14.2699	13.9245	4.20348e-54	1.80978
ENSRNOG00000033361	Slc39a5	862	760	725	927	842	754	9.45117	8.25325	8.94777	8.51911	7.52022	7.76037	0.0988141	-0.235925
ENSRNOG00000024801	Slc35a2	1073	1110	1003	1323	1676	1202	16.5986	16.9884	17.4575	17.1363	21.1035	17.4438	0.673127	0.0564879
ENSRNOG00000024809	Ntmt1	4590	3642	3324	1911	1844	1795	113.879	89.4016	92.824	39.711	37.2446	41.7923	3.79111e-22	-1.39504
ENSRNOG00000008287	Nle1	3053	3019	2709	1225	1113	920	54.1426	52.978	54.0689	18.1898	16.0583	15.3139	1.10114e-62	-1.77123
ENSRNOG00000008283	B4galt5	1123	1328	1193	3839	3879	3511	19.6228	23.2632	23.8409	57.4776	56.5704	58.6531	2.39481e-56	1.2893
ENSRNOG00000008288	Akirin2	2114	2316	2070	2758	3054	2966	43.9383	47.6424	48.4365	48.0128	51.6874	57.8716	0.336814	0.102466
ENSRNOG00000008289	Slc25a3	20673	17362	15749	13413	13778	12615	476.323	395.862	408.389	258.836	258.403	272.751	5.96438e-11	-0.772005
ENSRNOG00000036852	Pcbp2	8116	8433	7640	16684	16988	14445	199.791	207.951	213.463	341.363	337.088	326.072	3.30846e-28	0.653938
ENSRNOG00000036859	Gdpd5	33	34	53	398	416	334	0.303563	0.303518	0.542522	3.07504	3.12377	2.88718	1.05202e-26	2.91117
ENSRNOG00000008822	Fkbp1a	23459	20166	19105	16321	15801	15313	486.402	413.779	445.836	283.435	266.706	297.99	2.18645e-11	-0.739857
ENSRNOG00000007831	Ufl1	1277	1450	1262	2560	2840	2465	13.4974	15.3648	15.1911	23.2295	24.6477	24.823	2.49778e-14	0.644628
ENSRNOG00000008826	Pax9	128	165	191	216	257	221	3.87232	4.94507	6.54682	5.48799	6.36264	6.30559	0.487819	0.181328
ENSRNOG00000008825	Ssrp1	24416	25596	22491	25026	24880	20948	267.775	277.969	277.773	230.051	222.271	215.74	6.15523e-09	-0.371472
ENSRNOG00000007838	Ddx47	7600	7460	6727	5501	5426	5107	125.261	121.678	124.794	75.9453	72.8087	79.0084	3.5168e-21	-0.777495
ENSRNOG00000007839	Slc16a7	95	71	63	155	132	159	1.28007	0.948215	1.02828	2.04974	1.65387	2.02122	0.0506303	0.631465
ENSRNOG00000008829	Sorbs3	1855	1860	1701	3133	3621	2895	22.1661	21.9945	22.8749	31.3558	35.2301	32.4658	5.14742e-08	0.493357
ENSRNOG00000012594	Sugt1	3197	2879	2660	3458	3499	3131	72.4624	64.6802	67.9132	65.6788	64.6127	66.6175	0.228612	-0.130741
ENSRNOG00000012597	Rmc1	1484	1586	1553	2722	2914	2473	20.4781	21.6649	24.1348	31.4741	32.7538	32.0459	1.23581e-08	0.471961
ENSRNOG00000003100	Dusp12	1188	1313	1190	691	738	575	28.7865	31.4988	32.4773	14.0283	14.5679	13.0694	2.36335e-33	-1.22096
ENSRNOG00000003104	Trpv2	15	46	47	104	95	105	0.163472	0.500528	0.582393	0.957241	0.85134	1.08968	0.0179991	1.16976
ENSRNOG00000003105	Kif19	27	34	8	63	53	48	0.240779	0.292543	0.07929	0.469799	0.381896	0.402637	0.127412	0.930549
ENSRNOG00000003108	Acbd4	538	522	492	886	729	757	9.34161	8.97317	9.60818	12.8904	10.3081	12.3376	0.069707	0.277391
NewGene_10639	NewGene_10639	44	74	71	94	142	103	0.797224	1.34731	1.47051	1.44649	2.12058	1.78852	0.169805	0.505828
ENSRNOG00000030049	Znhit6	1149	1299	1045	1407	1341	1415	22.8353	25.5431	23.3732	23.422	21.6987	26.3961	0.571406	-0.0742353
ENSRNOG00000002271	Slain2	2671	2783	2486	5213	5571	4614	17.2997	17.8379	18.1248	28.284	29.3772	28.0517	1.17515e-18	0.617135
ENSRNOG00000002270	Hnrnpdl	4190	4881	3926	6214	6223	5238	93.1664	105.219	97.4087	110.739	107.972	103.825	0.18295	0.108287
ENSRNOG00000002273	Naaa	183	177	152	20	20	14	2.89761	2.78042	2.70625	0.256745	0.252813	0.204656	1.70011e-27	-3.5863
ENSRNOG00000002272	Lnx1	101	101	90	79	71	82	1.11437	1.10772	1.12354	0.73274	0.640374	0.850089	0.0277643	-0.661106
ENSRNOG00000002275	Fip1l1	4653	4938	4408	5266	5693	4453	71.1603	74.1047	76.3123	66.7023	71.2862	63.7066	0.00714498	-0.201564
NewGene_9492	NewGene_9492	40	101	59	115	132	97	1.38115	3.50301	2.32642	3.37794	3.74905	3.18007	0.264285	0.45784
ENSRNOG00000002278	Tec	49	48	52	322	303	245	0.52993	0.471789	0.577407	3.18028	2.83912	2.6165	1.56967e-19	2.2026
ENSRNOG00000013248	Wwc2	899	1120	1024	4447	4841	3972	4.06117	5.01101	5.21172	16.8406	17.8195	16.8561	1.44333e-82	1.78636
ENSRNOG00000042944	Cenpw	1967	1776	1687	1536	1665	1640	38.1304	34.0631	36.7909	24.9294	26.2726	29.8321	6.79398e-05	-0.499721
ENSRNOG00000037897	Rps19	7505	4887	4042	2660	2608	2772	441.993	284.807	267.89	131.185	125.005	153.196	1.56701e-10	-1.36553
ENSRNOG00000014625	Atp5f1d	6361	5197	4591	7423	7575	7190	186.772	151.077	141.944	175.719	175.517	193.347	0.39635	0.12207
ENSRNOG00000014624	Selenok	3109	2535	2252	1538	1770	1724	132.893	107.239	108.365	55.0422	61.5824	69.1469	2.43396e-10	-0.983854
ENSRNOG00000014626	Katnb1	866	863	852	3051	3008	2555	13.0241	12.6405	13.9942	38.0744	36.7349	35.3448	4.95832e-53	1.39844
ENSRNOG00000014621	Rab8a	3557	3200	3111	4733	5056	4440	64.2604	56.9795	63.4537	70.6342	74.266	75.0784	0.0629515	0.188659
ENSRNOG00000014623	Smurf2	767	1104	1035	4307	4777	3871	5.25235	7.48603	7.98148	24.7336	26.6591	24.9092	7.67414e-43	1.81994
ENSRNOG00000014629	Lmo1	59	28	27	158	90	107	1.73752	0.740931	0.93195	4.21075	2.41522	2.97638	0.00678004	1.29594
ENSRNOG00000014628	Pomk	504	597	593	1025	991	782	5.34428	6.27049	7.08221	9.10909	8.56053	7.78692	0.00564956	0.382196
ENSRNOG00000010534	Ankrd50	424	676	492	989	952	830	1.57035	2.47845	2.04872	3.06865	2.86956	2.88394	0.0060139	0.470681
ENSRNOG00000010537	Dis3l	497	568	613	1362	1462	1215	4.71894	5.33672	6.54959	10.8298	11.2947	10.8264	7.1981e-13	0.926637
ENSRNOG00000010536	Nr2c2	70	204	193	656	766	402	0.859474	2.47393	2.66755	6.75997	7.67009	4.64543	1.51017e-05	1.61887
ENSRNOG00000010533	Arfip1	626	827	748	1660	2035	1495	11.4564	15.1329	15.3894	25.8289	30.6532	26.0306	2.68264e-11	0.898168
ENSRNOG00000010532	Fam206a	280	439	345	412	492	359	8.92944	13.8493	12.3827	11.0039	12.7596	10.7241	0.68211	-0.0877453
ENSRNOG00000010539	Mcat	2039	1675	1677	1020	957	1120	33.3037	27.0674	30.8175	13.95	12.7211	17.1663	4.04589e-12	-1.13053
ENSRNOG00000010538	Commd7	1291	1225	1024	2567	2536	2442	41.8675	39.2999	37.373	69.7197	66.955	74.3164	7.94981e-11	0.7585
ENSRNOG00000003470	Fundc1	726	702	721	829	952	847	11.1863	10.7002	12.5033	10.6983	11.9378	12.2464	0.732774	-0.0477456
ENSRNOG00000014199	Zfp703	751	853	739	822	898	780	7.2658	8.16458	8.04466	6.65937	7.06942	7.07805	0.026365	-0.241387
ENSRNOG00000014197	Tmem51	249	230	258	920	931	858	4.34243	3.96855	5.08332	13.4723	13.2614	14.091	5.07803e-26	1.5388
NewGene_11271	NewGene_11271	26	25	20	190	184	155	0.155804	0.149573	0.139232	1.46122	1.14605	0.9663	7.91425e-16	2.55932
ENSRNOG00000014193	Lig1	1699	2186	1707	4067	4622	3807	17.2686	21.9842	19.5262	34.6277	38.2467	36.3221	9.19194e-17	0.827022
ENSRNOG00000014192	Naa30	1473	1623	1487	1709	1580	1367	10.1313	11.0507	11.51	9.84385	8.85035	8.82643	0.00105929	-0.315343
ENSRNOG00000014191	Zfp395	367	393	444	1614	1595	1249	2.77166	2.94072	3.77789	10.2282	9.82498	8.86805	3.956e-28	1.54346
NewGene_11277	NewGene_11277	16	5	14	53	43	35	0.518549	0.1415	0.487047	1.37183	1.09795	1.00708	0.0187996	1.54129
NewGene_8725	NewGene_8725	40	40	45	36	68	79	0.744458	0.775053	0.807657	0.430731	0.956489	1.5072	0.661697	0.226921
ENSRNOG00000057851	LOC680254	1881	1688	1375	2569	2582	2431	65.5922	58.2585	53.962	75.0346	73.3025	79.5701	0.036639	0.282656
NewGene_8729	NewGene_8729	91	101	92	210	238	191	0.728375	0.801763	0.831769	1.41062	1.55479	1.43949	0.000193796	0.831466
ENSRNOG00000011668	Nfil3	1963	1814	1808	1504	1576	1406	31.0865	28.4216	32.2146	19.9497	20.3055	20.8888	1.76856e-10	-0.655188
ENSRNOG00000011669	Gstcd	464	634	463	1145	1271	1015	4.08374	5.52595	4.58247	8.45392	9.12086	8.39153	5.72913e-09	0.803296
ENSRNOG00000011663	Rnf7	1485	1267	1027	916	1016	829	36.6855	30.9841	28.5403	18.9479	20.4222	19.2232	4.07971e-07	-0.79227
ENSRNOG00000011661	Hnrnph2	3585	4465	3516	4884	5463	4312	70.6356	87.0673	77.9781	80.6136	87.6389	79.7434	0.949129	0.00659799
ENSRNOG00000011667	Fastk	2667	2656	2198	3221	3046	2525	51.4449	50.6984	47.7043	52.0361	47.8271	45.7028	0.310244	-0.113699
ENSRNOG00000049700	Cda	49	57	45	128	97	78	3.40366	3.90621	3.55343	7.49396	5.54173	5.09934	0.0587604	0.664947
ENSRNOG00000023807	Ccnyl1	3495	3725	3508	3628	3865	3437	35.024	36.9446	39.5623	30.455	31.5331	32.3284	1.72887e-05	-0.309478
ENSRNOG00000015573	Ctbs	568	575	670	808	774	697	10.902	10.9193	14.4785	12.9854	12.0949	12.5626	0.944826	-0.0114617
ENSRNOG00000015576	Hsdl1	489	644	560	1175	1007	951	8.2272	10.7299	10.6137	16.5722	13.8062	15.0325	9.94619e-05	0.554978
ENSRNOG00000015577	Lpar6	2582	2611	2492	1361	1281	1089	44.299	44.3339	48.1088	19.5519	17.8827	17.525	4.34665e-51	-1.38274
ENSRNOG00000019913	Mta2	8222	9539	8379	7969	8296	6936	85.4088	98.0615	97.9645	69.3343	70.1529	67.6211	2.27143e-16	-0.508847
ENSRNOG00000019915	Xrcc1	1782	2008	1906	3074	3130	2808	26.6057	29.6795	32.0374	38.4486	38.0583	39.3589	5.59294e-05	0.325812
ENSRNOG00000019918	Coasy	1353	1589	1407	1695	1697	1644	20.6878	24.0427	24.2207	21.7105	21.132	23.5977	0.240779	-0.120041
NewGene_12722	NewGene_12722	33	32	30	52	38	30	0.436342	0.409648	0.4436	0.645644	0.403701	0.366071	0.987681	-0.00775596
ENSRNOG00000037302	Rad51	2043	2190	2059	3748	3760	3557	29.2572	31.0355	33.1869	44.9552	43.8345	47.8073	2.59466e-09	0.479922
NewGene_12726	NewGene_12726	34	45	45	20	33	26	1.05737	1.30674	1.42056	0.478506	0.786383	1.12927	0.042464	-0.986541
NewGene_12724	NewGene_12724	21	7	32	99	95	101	0.967041	0.294075	1.70641	3.9461	3.66164	4.53157	0.000738589	1.94001
ENSRNOG00000015502	Hiatl3	1266	1739	1666	2508	2166	1928	21.1607	28.7801	31.3541	35.1178	29.4778	30.2623	0.282725	0.162615
NewGene_3936	NewGene_3936	1034	1170	957	11	13	4	5.1492	5.76829	5.36526	0.045647	0.05224	0.018299	1.4086e-118	-7.15708
ENSRNOG00000012923	Rprd1b	1680	2043	1891	2626	3023	2457	14.5925	17.5577	18.4818	19.1009	21.3769	20.0271	0.0567217	0.192635
ENSRNOG00000012924	Nemp2	578	542	504	362	383	370	5.44207	5.04787	5.33872	2.85142	2.93183	3.26783	4.91167e-09	-0.877294
ENSRNOG00000012927	Rrp9	5050	4827	4084	2238	2213	1937	98.3936	93.0754	89.5603	36.524	35.0973	35.4112	3.8664e-49	-1.46521
ENSRNOG00000012928	Prmt9	762	794	798	1494	1468	1444	8.55256	8.82953	10.0888	14.059	13.4254	15.2303	4.15852e-07	0.569676
ENSRNOG00000012929	Wsb1	5396	5915	5391	2846	2957	2827	74.0398	80.3115	83.2541	32.7065	33.0304	36.4058	2.30888e-61	-1.28552
ENSRNOG00000042126	Lsm5	2502	1861	1321	663	815	1064	144.035	106.041	85.6185	31.9353	38.1684	57.5037	2.92074e-08	-1.47853
ENSRNOG00000051986	Plcg2	0	17	0	189	231	177	0	0.131182	0	1.2874	1.53294	1.35262	0.0155358	4.88142
NewGene_14768	NewGene_14768	83	118	109	26	34	9	0.751712	1.19283	1.45277	0.379173	0.262432	0.060418	9.90821e-08	-2.52934
ENSRNOG00000049397	LOC103689941	559	507	569	1527	1558	1059	7.5882	6.81474	8.70073	17.3862	17.2412	13.5028	4.0403e-10	0.989948
NewGene_14762	NewGene_14762	171	192	123	35	38	30	1.15622	1.6159	0.93638	0.200179	0.375991	0.188795	1.69439e-16	-2.571
ENSRNOG00000021517	Tmem231	732	822	770	865	864	742	7.85715	8.62196	9.17275	7.68957	7.20378	7.51137	0.0221156	-0.249216
ENSRNOG00000021510	Tbc1d10c	90	115	54	0	21	7	1.61302	2.04507	1.07734	0	0.307094	0.11486	3.40417e-05	-3.55544
ENSRNOG00000017150	Med10	2958	2220	1942	1877	1849	1838	97.1408	72.1442	71.7848	51.637	49.4257	56.6332	5.82257e-05	-0.691558
ENSRNOG00000017151	Rnf214	107	216	209	581	563	483	1.35998	2.72183	3.00528	6.2149	5.84762	5.78398	1.81422e-06	1.27911
ENSRNOG00000017156	Ankle1	324	726	716	1478	1400	1144	6.23541	13.8667	15.54	23.8818	21.9989	20.7089	0.00169842	0.852236
ENSRNOG00000017157	Trim69	154	190	113	68	81	50	0.957323	1.17155	0.790081	0.352039	0.407662	0.290991	6.88714e-07	-1.53683
ENSRNOG00000017154	Atp11a	1584	2249	1901	6683	7134	5687	6.58982	9.43281	9.1029	24.0226	24.8332	22.7068	4.59761e-36	1.43074
ENSRNOG00000017155	Nck2	71	65	103	1122	1190	956	0.858858	0.78352	1.41666	11.5232	11.8766	10.9999	3.09727e-60	3.42511
ENSRNOG00000017158	Eif4g2	38392	42986	36932	46576	48788	43355	238.898	264.712	258.668	242.758	247.15	253.208	0.0757239	-0.104583
ENSRNOG00000022395	Tnrc6c	486	786	689	2247	2341	1745	2.5985	4.16547	4.15249	10.0809	10.207	8.77349	1.04164e-15	1.35349
ENSRNOG00000027919	Rdh13	275	339	308	326	337	270	2.69509	3.2871	3.39929	2.67412	2.69098	2.48014	0.0559987	-0.321142
ENSRNOG00000009425	Fgf7	367	499	484	616	621	528	16.4341	22.0907	24.3562	23.0902	22.6351	22.1632	0.77889	0.0498709
ENSRNOG00000009421	Ivd	1433	1407	1460	2578	2785	2528	20.7556	20.1716	23.8015	31.2803	32.8469	34.3788	7.82774e-08	0.53794
NewGene_1556	NewGene_1556	11	41	17	79	70	61	0.128477	0.499267	0.231592	0.817414	0.707031	0.704905	0.0220733	1.29393
ENSRNOG00000025160	Tmem56	70	73	72	149	182	227	2.05178	2.12792	2.38412	3.66826	4.34946	6.26715	0.000827974	1.05432
NewGene_1552	NewGene_1552	223	551	363	585	854	462	3.15232	5.99404	4.93517	7.79617	8.54992	6.70077	0.209358	0.405789
ENSRNOG00000004614	Lypd6b	78	111	55	75	99	79	1.04024	1.45521	0.82508	0.834573	1.07041	0.978838	0.477788	-0.271945
ENSRNOG00000004616	Npm1	28391	26835	23618	22467	22620	19893	695.428	650.262	651.159	462.355	451.251	457.952	1.02961e-12	-0.616697
ENSRNOG00000004610	Lum	1447	1355	1246	450	399	356	22.2803	20.6488	21.6011	5.79578	4.99306	5.13459	9.05508e-59	-2.08756
ENSRNOG00000004613	Gpm6b	30	22	36	38	10	36	0.432774	0.321433	0.600491	0.468528	0.115314	0.503348	0.601546	-0.389269
ENSRNOG00000004612	Ppp1cb	7593	8581	7436	11274	12192	10559	80.5189	90.0432	88.7486	100.134	105.246	105.083	0.00222373	0.192214
NewGene_7761	NewGene_7761	1062	1339	1073	1557	1551	1320	9.39598	13.3487	9.50426	10.2673	9.94064	9.7503	0.890042	0.0160341
NewGene_7763	NewGene_7763	126	113	105	104	114	118	2.19778	1.66321	1.71627	1.36861	1.42744	1.65959	0.191452	-0.366251
NewGene_7766	NewGene_7766	868	478	620	528	840	841	8.33184	4.53589	6.69112	4.23923	6.56235	7.57336	0.584761	-0.170976
ENSRNOG00000009398	Tceanc2	676	651	669	775	816	683	13.4958	12.8733	15.0422	12.9601	13.2726	12.8012	0.227569	-0.153067
ENSRNOG00000009397	Kbtbd4	530	662	582	799	806	677	9.47275	12.0879	12.1096	12.2598	12.1326	11.6988	0.843209	0.0270537
ENSRNOG00000020646	Sdhaf2	1477	1507	1484	1459	1763	1501	24.713	24.9674	27.9475	20.4511	24.0201	23.5742	0.02034	-0.257939
NewGene_1395	NewGene_1395	9	10	16	318	349	217	0.047315	0.132046	0.196516	2.52157	2.2578	1.40809	1.61399e-30	4.30555
ENSRNOG00000020643	Bub3	3258	2757	2527	3967	4231	3924	68.7353	57.3688	60.7608	71.3834	72.5885	79.1199	0.197969	0.168143
ENSRNOG00000008258	Fnbp1	122	132	172	1409	1169	1081	1.93306	1.96073	3.0873	18.1914	14.5735	15.534	8.57799e-47	2.75973
ENSRNOG00000032215	Cdyl	236	329	281	1241	1417	1012	3.35169	4.61876	4.4875	14.7703	16.3938	13.5028	3.21182e-31	1.77727
NewGene_1643	NewGene_1643	242	249	220	288	276	271	1.70404	1.73779	1.74668	1.70367	1.58579	1.79662	0.59306	-0.101491
NewGene_1645	NewGene_1645	341	224	260	170	168	94	6.86435	5.32432	5.66568	2.82127	2.89714	1.9325	1.3366e-05	-1.2949
NewGene_1646	NewGene_1646	99	164	113	76	102	76	1.82873	3.0024	2.34246	1.1795	1.52837	1.31862	0.00384816	-0.895907
NewGene_6385	NewGene_6385	212	728	503	952	1441	912	5.70389	19.4189	15.413	21.2331	31.5411	23.1882	0.0150451	0.867951
ENSRNOG00000010277	Idh3a	7630	8839	7447	6851	7200	6230	96.2706	110.358	105.751	72.3943	73.9506	73.7674	3.81605e-19	-0.572367
ENSRNOG00000010274	Smc4	6653	8509	7716	11994	12955	10406	48.6866	61.6251	63.5534	73.5252	77.1825	71.4785	0.00175412	0.290419
ENSRNOG00000010275	Slc17a9	143	142	114	0	15	0	1.94444	1.90978	1.7495	0	0.162313	0	0.008505	-5.14798
ENSRNOG00000051470	Card9	521	425	442	439	482	423	8.76939	7.07553	8.37952	6.19453	6.60519	6.68373	0.0235001	-0.387534
ENSRNOG00000059244	LOC100909849	398	463	398	421	371	346	4.13434	4.76063	4.64921	3.66141	3.1388	3.37125	0.00147433	-0.480154
ENSRNOG00000059245	Rad51b	18	28	10	89	77	82	0.72696	1.11379	0.445665	3.03202	2.53159	3.11967	0.000147479	1.8315
ENSRNOG00000023348	Tbc1d2	673	723	716	1293	1258	1102	4.93063	5.23082	5.89238	7.92713	7.49448	7.58425	2.52842e-05	0.451823
ENSRNOG00000023344	Rpl23a	26186	20836	16850	13199	12686	12140	1441.06	1134.75	1043.73	608.408	568.322	627.042	1.11058e-12	-1.08389
ENSRNOG00000023346	Cplane2	261	228	201	299	289	251	2.3183	2.0047	2.00986	2.43472	2.09508	2.13813	0.78954	-0.0572367
ENSRNOG00000033169	Cpeb4	199	509	403	1125	1620	1015	2.17474	5.53399	5.05744	10.5728	14.6881	10.7183	1.33208e-06	1.42406
ENSRNOG00000022657	Tmem97	6227	5336	5081	5317	4939	4067	155.74	132.075	143.033	111.376	100.546	95.4684	3.31115e-06	-0.560566
ENSRNOG00000048978	Nphp3	423	598	593	662	751	703	2.97106	4.15602	4.69254	3.8947	4.29723	4.63624	0.76233	0.0589178
ENSRNOG00000061099	AABR07033324.1	968	839	745	3045	4280	3529	17.6501	15.1354	15.296	46.5368	63.5724	60.4394	9.14612e-29	1.75075
ENSRNOG00000061320	LOC103692829	115	115	440	69	56	81	6.26112	6.19783	27.0539	3.12942	2.46736	4.125	0.000272202	-2.05161
NewGene_2609	NewGene_2609	633	612	601	226	223	141	14.8712	14.2501	15.9385	4.96082	4.20237	3.47401	3.01408e-27	-1.99532
ENSRNOG00000022438	Jmjd4	245	521	428	255	301	201	4.20554	8.8727	8.29457	3.67319	4.22075	3.24609	0.000438816	-0.993494
ENSRNOG00000025428	Rp2	65	91	69	222	296	257	0.635665	0.887163	0.758609	1.83605	2.37356	2.37462	1.26959e-08	1.45528
ENSRNOG00000025423	Map3k13	83	55	43	48	30	51	0.555944	0.372732	0.329541	0.333687	0.181087	0.389172	0.100893	-0.811322
ENSRNOG00000026884	Snx17	2161	1998	1978	1736	1744	1734	45.1672	41.4561	46.5621	30.5445	29.8764	34.0988	3.86522e-07	-0.570285
ENSRNOG00000026880	Usp38	1897	2168	1926	2108	2071	1778	13.3904	15.14	15.3025	12.4614	11.8971	11.7794	2.08825e-05	-0.345005
ENSRNOG00000024779	Polr2b	3855	4711	4106	7254	8031	6500	31.1617	37.6867	37.3638	49.119	52.86	49.3222	2.3582e-08	0.44502
NewGene_4527	NewGene_4527	148	233	194	153	186	137	0.965588	1.50856	1.42406	0.836635	0.989041	0.839104	0.0150117	-0.608185
ENSRNOG00000042961	Ormdl1	33	68	49	80	110	100	2.70351	5.59344	4.55395	5.59565	7.50975	7.84306	0.11847	0.629475
ENSRNOG00000042960	Rgcc	548	364	453	115	90	100	19.0812	12.5484	17.7754	3.3426	2.53214	3.24993	7.86311e-23	-2.50442
ENSRNOG00000025286	Pank2	728	873	740	1066	1070	1068	12.1782	14.4593	13.9309	14.9407	14.5797	16.7788	0.326365	0.123249
ENSRNOG00000025285	Gfm2	1131	1732	1387	1794	2189	1565	10.2266	15.4157	13.9684	13.3383	16.0641	13.2629	0.77677	0.0482723
NewGene_9657	NewGene_9657	129	148	119	645	548	639	1.55307	1.77011	1.3277	5.33568	4.36479	6.01455	2.31308e-22	1.88461
NewGene_9653	NewGene_9653	634	654	593	82	63	104	4.17114	4.24869	4.37864	0.449731	0.331181	0.63488	8.31881e-43	-3.23743
NewGene_9651	NewGene_9651	43	52	71	279	256	238	0.378377	0.8256	0.773964	2.25901	1.98332	2.02729	5.0378e-11	1.87818
ENSRNOG00000005209	Spred1	233	409	301	630	572	533	4.41368	7.67468	6.41778	10.013	8.83945	9.49204	0.00898532	0.553318
ENSRNOG00000005203	Sec61g	3770	2958	2037	1766	1825	1843	264.099	205.07	160.576	103.637	104.079	121.133	5.14021e-07	-1.01997
ENSRNOG00000009982	Pnp	2095	1908	1907	2116	2228	2058	57.173	51.5211	58.5672	48.368	49.5058	52.7184	0.041433	-0.222442
ENSRNOG00000009983	Lrrc42	3121	2523	2535	2410	2521	2392	57.0831	45.6587	52.1676	36.9117	37.5329	41.0468	0.000198138	-0.497781
ENSRNOG00000009980	Plpp1	1304	1415	1178	4658	4516	4322	27.4629	29.4901	27.9281	82.1983	77.4673	85.4738	2.39185e-62	1.45996
ENSRNOG00000009987	Akap11	2049	3083	2517	3856	4546	3486	9.65782	14.4837	13.4318	17.1758	19.0339	15.5146	0.0299941	0.301766
ENSRNOG00000030530	Gzmm	212	136	133	2	9	15	7.01591	4.44971	4.95459	0.050746	0.216514	0.459734	6.59839e-16	-4.52759
ENSRNOG00000030537	Slc26a11	399	517	456	474	442	417	6.95991	8.92365	8.94317	6.91767	6.27207	6.81771	0.0146351	-0.374222
NewGene_8524	NewGene_8524	62	107	72	64	66	36	0.396621	0.687571	0.521563	0.343092	0.343891	0.21681	0.0269897	-0.878432
NewGene_8520	NewGene_8520	937	1484	1258	1258	1153	834	3.63914	5.53665	5.5266	4.12068	3.87899	3.67715	0.00484088	-0.520485
ENSRNOG00000010553	Pnma1	61	76	68	32	58	34	1.05062	1.30539	1.31906	0.457763	0.817567	0.54752	0.00815477	-1.06909
ENSRNOG00000004553	Cox20	1040	1095	1000	585	682	654	31.3757	32.7186	33.9821	14.7911	16.7548	18.5165	3.25212e-16	-1.03889
ENSRNOG00000004556	Dcaf5	495	652	749	2716	2932	2397	2.79269	3.63979	4.75852	12.8421	13.4776	12.6994	8.84436e-28	1.7436
ENSRNOG00000048563	Cetn3	413	676	588	661	402	561	13.9589	22.5488	22.3801	18.5567	12.0629	17.5565	0.166885	-0.36647
ENSRNOG00000048562	AC109542.1	661	506	341	235	235	266	21.1585	16.0301	12.2604	6.28726	6.12257	7.96785	4.03576e-07	-1.36139
ENSRNOG00000048561	LOC103689983	1106	1289	648	2553	1651	1616	52.2096	60.2232	34.4381	100.993	63.4786	71.6492	0.0153856	0.608627
ENSRNOG00000018517	Trim21	151	222	147	255	261	252	1.14113	1.66141	1.24535	1.61935	1.72941	1.88346	0.31131	0.23837
ENSRNOG00000018516	Impa2	446	431	420	1537	1648	1484	11.4944	10.7291	12.0647	33.7132	34.9031	36.2428	1.45395e-41	1.5109
ENSRNOG00000018515	Det1	493	456	497	509	510	427	6.75453	6.18385	7.66672	5.8468	5.69456	5.49293	0.0228983	-0.343085
ENSRNOG00000018510	Cdk7	1619	1492	1337	1608	1671	1551	36.6979	33.4554	34.1037	30.533	30.8419	32.9982	0.0650337	-0.216889
ENSRNOG00000018518	AABR07005779.1	1909	1813	1698	1011	875	821	35.451	33.3191	35.4862	15.729	13.225	14.3081	2.28835e-30	-1.33968
ENSRNOG00000048699	Vps37d	102	71	95	53	53	43	2.33034	1.54923	2.33161	0.883992	0.968223	1.05341	0.000797372	-1.19666
ENSRNOG00000052219	Gm2a	5341	5589	4960	5242	4962	4542	81.1054	83.9777	84.7626	66.6735	61.3357	64.7333	2.43037e-09	-0.443543
ENSRNOG00000008329	Ndufb11	5682	4370	3966	2370	2652	2801	207.707	158.091	163.17	72.547	78.9076	96.1063	3.94026e-12	-1.1732
ENSRNOG00000008320	Lypla1	3703	3804	3647	3658	3736	3693	48.793	49.6051	54.1013	40.3785	40.0795	45.6801	0.000195161	-0.342014
ENSRNOG00000002895	Nagpa	470	499	461	637	689	634	6.82627	7.16141	7.52543	7.74175	8.14149	8.63014	0.370258	0.120138
ENSRNOG00000002894	Mnt	666	913	817	809	824	700	4.51934	6.14144	6.24729	4.64892	4.58425	4.46022	0.00749526	-0.373456
ENSRNOG00000002896	Prdx6	20693	18837	17222	25875	25788	23637	457.451	412.105	428.519	479.138	464.113	490.448	0.485674	0.0707209
ENSRNOG00000002899	Akap10	466	736	598	1102	1402	1095	4.17155	6.52338	6.027	8.27261	10.2316	9.21503	0.000127698	0.667104
ENSRNOG00000002898	Nme7	53	37	27	290	274	275	1.17422	0.810948	0.659151	5.39392	4.9655	5.72688	3.47894e-16	2.50838
ENSRNOG00000019643	Pcyox1l	900	800	637	850	833	821	14.5116	12.7596	11.5617	11.485	10.9384	12.4198	0.163278	-0.233031
ENSRNOG00000019649	Cul4a	2079	2311	2011	5067	5413	4527	19.1466	21.2182	20.8852	39.0869	40.5836	39.1899	1.10875e-39	0.892406
ENSRNOG00000013895	Npdc1	2391	2178	1870	2048	2112	2018	54.7626	49.3541	48.2009	39.2818	39.3676	43.3772	0.0013228	-0.393757
ENSRNOG00000013892	Cby1	180	195	191	422	428	322	11.9677	12.8192	14.292	23.5465	23.2118	20.1364	6.57624e-05	0.706936
ENSRNOG00000013898	Cdca4	5617	5872	5249	2770	2967	2338	75.6285	78.2429	79.5471	31.2405	32.5239	29.5377	4.37781e-79	-1.39177
ENSRNOG00000007112	Pcsk1n	91	66	65	15	22	25	3.59839	2.57857	2.88136	0.490258	0.702098	0.89311	1.71771e-06	-2.17157
ENSRNOG00000007111	Nrdc	3029	3436	3279	8045	8636	7252	25.1836	28.1775	29.7705	55.8549	58.1302	56.797	1.85208e-40	0.958288
ENSRNOG00000007110	Ankrd6	34	57	61	83	66	69	0.221155	0.367537	0.452978	0.456162	0.356085	0.428657	0.663837	0.187721
ENSRNOG00000007117	Cluap1	1736	1598	1444	1137	1161	958	34.1425	31.7482	31.5623	19.3957	18.7269	17.1684	2.7894e-15	-0.893928
ENSRNOG00000007115	Crebl2	29	44	44	86	133	73	0.525802	0.679926	0.859318	1.46558	2.12775	1.03258	0.0166789	0.970779
ENSRNOG00000007114	Psma6	13740	11350	10126	9599	9765	8889	444.243	363.145	368.495	259.945	257.007	269.731	1.8782e-07	-0.655938
ENSRNOG00000046345	Rpn1	11943	11608	10805	17712	17398	16073	167.197	160.825	170.261	207.695	198.286	211.196	0.00236607	0.238471
ENSRNOG00000046349	AABR07067829.1	4165	5687	5551	3961	3717	4073	267.649	361.639	401.455	213.182	194.415	245.614	5.37478e-07	-0.717684
ENSRNOG00000047137	Erbin	1247	1717	1603	5602	6535	5570	6.76776	9.22203	9.79333	25.4699	28.8766	28.3732	1.76109e-39	1.62088
ENSRNOG00000000999	Smurf1	739	855	914	4124	4285	3583	6.0045	5.59876	6.68425	22.1083	23.2496	21.2993	2.71495e-68	1.91692
ENSRNOG00000000661	Hps4	364	342	367	801	795	748	3.8847	3.66873	4.47898	7.99684	7.67426	7.64257	2.04673e-08	0.789129
ENSRNOG00000000663	Tfip11	4823	4958	4675	3178	3523	2992	42.7755	43.525	46.6724	23.6072	25.4407	24.9067	7.41148e-36	-0.914852
ENSRNOG00000000664	Tpst2	763	969	695	1278	1277	1132	13.5619	17.0543	13.9183	19.0384	18.4877	18.9018	0.0339219	0.272914
ENSRNOG00000029264	Kcnn1	66	81	55	54	56	60	0.776704	0.94593	0.728836	0.525639	0.530165	0.656222	0.113337	-0.572439
ENSRNOG00000038366	Larp1b	1538	1493	1373	2371	2688	1980	14.3791	13.8166	14.4483	18.5696	20.4571	17.3759	0.00212095	0.332931
ENSRNOG00000038365	Plekha2	17	25	9	132	131	91	0.098451	0.143187	0.058193	0.649854	0.628949	0.499098	3.43082e-08	2.46344
NewGene_21	NewGene_21	1040	1085	1069	1334	1223	1321	17.3935	16.5587	19.2453	18.8313	14.9226	18.9532	0.707998	-0.0516218
NewGene_24	NewGene_24	61	68	22	49	29	63	1.53045	1.68733	0.600425	1.02907	0.590792	1.47635	0.531738	-0.392088
NewGene_26	NewGene_26	44	137	94	82	121	118	0.348036	1.07113	0.832372	0.541482	0.775429	0.877372	0.859399	-0.0882663
ENSRNOG00000006796	LOC102555183	1367	2038	1690	953	944	791	48.2399	71.212	67.1683	28.1862	27.1174	26.1858	4.85752e-19	-1.25571
ENSRNOG00000006797	Zfp280c	667	1046	925	1501	1490	1279	6.11858	9.49455	9.55782	11.5381	11.1305	11.0184	0.0279662	0.361557
ENSRNOG00000006795	Apmap	1780	1851	1616	2619	2647	2262	28.4251	30.2217	30.1789	36.6824	36.0173	35.4707	0.0275821	0.183366
ENSRNOG00000056462	Tmf1	2634	4070	3317	4196	4859	3781	23.8965	36.6588	33.9598	32.2833	36.2506	32.2735	0.879117	0.0235567
ENSRNOG00000012415	Mpc1	14216	12499	11086	11746	12314	10940	494.089	429.93	433.686	341.943	348.425	356.868	3.79353e-05	-0.448906
ENSRNOG00000012410	S100a1	40	50	51	68	61	63	4.31788	5.28979	6.13316	6.12286	5.3374	6.39818	0.777968	0.112416
ENSRNOG00000012419	Zscan29	105	130	127	136	135	154	1.89529	2.38293	2.67932	2.5687	1.73544	2.49492	0.738819	-0.0957996
ENSRNOG00000015829	Trpm1	84	60	54	34	39	30	0.513265	0.365795	0.369592	0.174667	0.193674	0.172592	0.00171268	-1.28705
ENSRNOG00000015825	Aurkc	518	352	377	389	429	381	14.5047	9.74369	11.8866	9.1065	9.78078	10.001	0.0703424	-0.399776
ENSRNOG00000015822	Klf13	9	13	18	128	108	83	0.433447	0.650398	1.00629	5.51726	4.51361	4.00108	6.64703e-09	2.64826
ENSRNOG00000050108	LOC100911319	354	1605	1388	323	339	360	7.57454	34.01	33.4425	5.78311	5.90066	7.21891	0.00119629	-2.02568
ENSRNOG00000050104	LOC108348122	287	372	425	980	1083	794	2.4931	3.20588	4.15689	7.14719	7.67793	6.48744	1.09644e-08	1.05277
ENSRNOG00000050105	LOC103689942	269	161	153	88	111	97	12.2714	7.23893	7.82338	3.3613	4.1158	4.15626	5.50584e-05	-1.32024
ENSRNOG00000050106	Rcc1	4792	4787	4293	3226	3198	2932	64.6112	63.9322	65.7111	36.4339	35.102	37.0965	4.65783e-30	-0.904112
ENSRNOG00000003310	Tmem63a	585	891	682	2854	2825	2415	5.54664	8.336	7.19866	22.2547	21.7265	21.1211	4.53492e-31	1.57623
NewGene_11844	NewGene_11844	73	114	91	46	36	14	1.18294	1.82439	1.65675	0.616733	0.472252	0.211169	6.29582e-05	-1.8872
NewGene_11848	NewGene_11848	92	152	109	191	150	230	1.57892	2.56373	2.22517	2.82988	2.20823	3.84359	0.2512	0.385247
ENSRNOG00000017545	Mrs2	652	698	478	958	1077	975	10.3678	10.991	8.56048	12.7706	13.9564	14.5591	0.0148219	0.390014
ENSRNOG00000001229	Col18a1	14	20	21	98	69	57	0.082092	0.117993	0.146106	0.504565	0.344145	0.327958	0.000336705	1.68313
ENSRNOG00000001228	Pofut2	3132	3179	2672	2451	2449	2229	43.0259	43.2164	41.3187	28.1979	27.3907	28.7397	1.09892e-13	-0.668236
ENSRNOG00000001223	Pttg1ip	4360	4042	3838	6041	5715	5241	52.6323	48.2898	52.1399	61.078	56.1672	59.3767	0.169321	0.135355
ENSRNOG00000001222	Ube2g2	4158	4147	3588	3873	3867	3795	67.2882	66.4056	65.3412	52.487	50.9406	57.63	9.14865e-05	-0.376434
ENSRNOG00000001227	Adarb1	127	155	124	1100	1004	856	0.607942	0.738428	0.670908	4.50929	3.97752	3.90817	4.6163e-61	2.5298
ENSRNOG00000017548	Fam53a	1252	1080	908	1192	1256	1013	18.3177	15.6432	14.9561	14.6127	14.9668	13.9109	0.103287	-0.245675
ENSRNOG00000001225	Fam207a	1592	1329	1270	1386	1481	1372	28.4278	23.4873	25.5149	20.7293	21.5203	22.9818	0.0203498	-0.321325
NewGene_10467	NewGene_10467	270	249	249	23	30	30	5.45695	4.34394	5.72725	0.292985	0.399218	0.489513	5.82435e-37	-3.546
ENSRNOG00000037911	LOC680227	225	668	513	575	832	460	8.61031	28.4858	23.8165	20.2053	29.624	17.6243	0.852105	0.0719532
ENSRNOG00000037919	Chic1	68	104	106	127	168	127	2.16305	3.34887	3.53867	3.07775	4.19584	3.59213	0.410863	0.263614
NewGene_7400	NewGene_7400	3657	5080	4150	3083	3149	2722	21.6558	27.2234	25.5462	15.6158	15.4377	15.8886	1.14083e-15	-0.857371
NewGene_7404	NewGene_7404	178	191	166	600	626	585	2.33892	2.4762	2.45355	6.60809	6.6976	7.21838	6.82019e-21	1.42579
NewGene_7408	NewGene_7408	548	508	516	264	251	182	4.19533	3.84679	4.43979	1.69072	1.56369	1.30077	1.97183e-18	-1.52034
NewGene_5234	NewGene_5234	28	55	69	171	257	151	1.71938	3.36874	4.81854	8.94066	13.0809	8.8348	8.12923e-05	1.57928
ENSRNOG00000020821	Clip3	191	219	238	613	384	443	2.78009	3.167	3.9163	7.49918	4.56245	6.07847	0.000785985	0.816574
ENSRNOG00000010702	Ube3c	1621	2064	1856	5782	6345	5530	11.1214	16.0623	14.4004	38.4347	36.8219	39.1959	2.93519e-46	1.33803
ENSRNOG00000054176	LOC103692171	1347	1364	1312	1844	1873	1607	15.4728	15.5083	16.9653	17.746	17.5155	17.3304	0.490706	0.0651349
ENSRNOG00000010706	Ccdc117	2474	2927	2498	1054	1005	941	34.9168	40.8841	39.6759	12.4518	11.5428	12.4596	2.38193e-83	-1.7296
ENSRNOG00000054172	Ctnnb1	5262	6516	6097	11560	11840	9972	67.9644	83.2916	88.6355	125.06	124.493	120.881	5.62322e-11	0.56345
NewGene_11339	NewGene_11339	164	188	189	44	96	48	1.39525	1.58544	1.81076	0.314321	0.665934	0.384042	5.48755e-08	-1.87645
NewGene_11333	NewGene_11333	574	562	445	150	117	142	7.00205	6.78683	6.11263	1.53037	1.16182	1.61784	7.0789e-29	-2.27848
ENSRNOG00000011258	Masp2	346	630	543	290	241	182	7.58979	13.0499	11.2627	3.34223	2.73637	2.42002	1.85574e-08	-1.42863
ENSRNOG00000011254	Fam76a	669	984	830	846	951	718	19.0632	27.8904	26.5018	20.1545	22.0839	19.1132	0.0437084	-0.317963
ENSRNOG00000014019	Tbc1d7	558	574	510	563	683	667	12.6686	12.8859	13.0314	10.7064	12.6183	14.2184	0.511303	-0.11022
ENSRNOG00000014013	Map4k4	1145	1543	1474	6620	7651	5921	7.44435	9.67439	10.5478	35.0851	40.1374	36.9374	1.3802e-58	1.93951
NewGene_2342	NewGene_2342	48	72	40	156	183	135	2.39643	3.55338	2.21015	6.53363	7.43955	6.34838	9.23217e-05	1.23596
ENSRNOG00000016708	Necab3	1697	2107	1919	4903	5027	4555	22.1964	26.8327	28.0734	49.0266	48.9457	50.8218	1.27304e-29	1.00597
ENSRNOG00000016705	Prpf4b	2965	4462	3714	4034	4694	3836	22.0202	32.5082	30.7933	25.1826	28.3433	26.5458	0.25647	-0.158903
ENSRNOG00000016706	Fanca	1138	1478	1447	2160	2442	1944	7.82146	10.0547	11.1981	12.4418	13.6717	12.5431	0.00580928	0.349247
ENSRNOG00000016701	Gng8	166	128	108	189	236	171	6.14246	4.58237	4.57421	5.83316	7.07516	5.9048	0.430178	0.22383
NewGene_12024	NewGene_12024	259	310	285	4	7	2	2.01881	2.84306	2.51536	0.020064	0.035923	0.01333	4.33431e-42	-6.37863
ENSRNOG00000060436	Vti1b	1708	1394	1372	2048	1945	1543	45.7393	36.9281	41.3265	45.927	42.4004	38.7659	0.805113	-0.0387332
ENSRNOG00000055222	AC094212.1	68	78	56	85	66	85	2.04955	2.33116	1.88615	2.14236	1.6083	2.39408	0.796036	-0.0973639
ENSRNOG00000055221	Acot1	201	227	208	165	148	0	2.91661	3.26158	3.40368	2.00406	1.74349	0	0.444037	-1.41884
ENSRNOG00000055226	Dab2ip	1239	1870	1691	4311	4353	3624	6.77715	10.1219	10.4972	19.66	19.3133	19.6163	2.92824e-13	1.02105
ENSRNOG00000055229	LOC108348118	35	64	66	284	352	252	0.324412	0.600089	0.700104	2.25097	2.72005	2.23728	2.97054e-12	2.08761
ENSRNOG00000043193	Smim1	38	44	36	69	59	75	2.54753	2.95191	2.73008	3.91756	3.25644	4.80242	0.253533	0.459748
ENSRNOG00000043192	Hacd1	1286	929	810	711	762	740	55.1309	39.3774	39.0679	25.5228	26.5928	29.7714	8.45337e-05	-0.78714
NewGene_12686	NewGene_12686	34	42	43	282	236	261	1.42371	1.72572	2.01502	9.94096	8.11201	10.3372	7.13276e-18	2.37999
ENSRNOG00000015059	Mcfd2	7033	6742	6423	4032	4220	3777	145.19	142.032	149.657	72.8817	74.3215	76.634	3.86102e-41	-1.08549
ENSRNOG00000047575	Dhx34	520	586	567	807	815	665	4.17406	4.65824	5.12336	5.42977	5.33207	5.01274	0.389652	0.111099
ENSRNOG00000047573	LOC108348114	19	11	24	50	50	33	0.213429	0.137363	0.305936	0.566741	0.476921	0.352207	0.104283	0.936954
ENSRNOG00000015052	Star	174	257	216	166	129	120	4.66052	6.82899	6.5284	3.72374	2.82025	3.02169	8.52702e-05	-0.973505
NewGene_13378	NewGene_13378	76	50	12	349	350	281	0.432273	0.280939	0.072409	1.67214	1.62961	1.51119	6.87285e-07	2.49407
ENSRNOG00000043441	Lin52	59	69	67	129	172	148	6.14448	7.11506	7.9049	11.3314	14.7244	14.5975	0.00253226	0.86832
NewGene_14689	NewGene_14689	159	266	274	196	156	125	2.51418	4.35502	4.13355	1.99077	1.79148	1.78832	0.00250306	-0.892208
NewGene_1028	NewGene_1028	32	39	38	147	122	99	0.485155	0.587232	0.653104	1.89177	1.52788	1.41689	2.76253e-05	1.41387
NewGene_12971	NewGene_12971	46	95	106	0	0	0	1.11364	2.31271	2.91473	0	0	0	5.39216e-12	-9.13908
NewGene_1022	NewGene_1022	26	60	69	72	43	51	0.654792	1.49061	1.94132	1.50646	0.883125	1.19294	0.674549	-0.232619
NewGene_3873	NewGene_3873	129	83	90	73	64	39	1.68651	1.06391	1.30624	0.793599	0.674348	0.471873	0.00323183	-1.13678
NewGene_3878	NewGene_3878	32	47	87	62	73	55	0.530092	0.81149	1.64747	0.883184	1.02383	0.87128	0.766834	-0.158437
ENSRNOG00000017127	Rpl28	21338	16676	13186	12218	11562	10231	432.59	334.568	300.875	207.471	190.816	194.676	8.03397e-09	-0.929165
ENSRNOG00000016804	Il25	94	73	73	14	3	6	2.7412	2.10556	2.38398	0.324081	0.047676	0.163067	2.38073e-10	-3.7238
ENSRNOG00000046621	AABR07043748.1	453	345	328	559	632	533	3.41963	2.57353	2.78677	3.53582	3.88371	3.77373	0.162753	0.27293
ENSRNOG00000042717	Ciart	1398	1253	1123	395	523	369	30.4911	26.9635	27.6308	7.23088	9.32606	7.56827	1.87271e-34	-1.89608
ENSRNOG00000014834	Epc1	352	566	505	1066	1047	895	3.89282	6.19292	6.28022	9.868	9.42473	9.2835	3.15592e-05	0.746268
ENSRNOG00000014835	Il1rl1	10445	12978	10680	1592	1694	1401	127.16	156.883	147.39	17.0589	17.3828	16.8823	0	-3.19784
ENSRNOG00000014836	Ralgapb	1807	2385	2078	7819	8226	6835	6.88368	9.01421	8.91306	24.9776	25.5301	24.4632	3.41659e-59	1.53216
ENSRNOG00000014837	Emilin2	144	108	90	461	514	377	1.37894	1.022	0.969066	3.71248	4.02207	3.40227	3.30444e-12	1.63797
ENSRNOG00000014833	Smndc1	2287	2085	1854	2011	2287	1752	43.8745	41.8056	43.0536	32.4778	35.2574	32.8799	0.00117036	-0.383706
ENSRNOG00000014838	Glipr2	509	520	333	1196	1062	967	17.1699	17.3297	12.6319	33.775	29.1439	30.6178	5.81516e-07	0.911883
ENSRNOG00000005043	Cpeb2	199	298	221	357	289	243	2.86307	4.24624	3.43655	4.19501	3.37425	3.23338	0.918965	-0.0252045
ENSRNOG00000053317	Efcab11	26	26	31	298	357	307	0.520852	0.527518	0.721491	5.18425	6.02706	5.97161	9.17693e-32	3.19634
ENSRNOG00000021497	Akt3	95	140	87	860	969	753	1.69803	2.60902	1.8546	13.2637	14.7394	13.2908	3.47927e-46	2.67124
NewGene_14530	NewGene_14530	40	46	68	4	0	0	0.507274	0.580496	0.989505	0.041046	0	0	1.99384e-08	-5.62245
NewGene_14531	NewGene_14531	79	101	85	278	224	193	1.57786	1.9104	1.46224	5.1976	3.27048	3.54996	2.2969e-05	1.05393
ENSRNOG00000027894	Iqgap3	2032	2876	2631	7395	7833	5768	10.8787	15.2436	15.8595	33.176	34.1536	28.9947	1.99906e-18	1.13734
ENSRNOG00000027891	Dhrs11	536	637	584	315	284	262	11.8246	13.9111	14.5079	5.81458	5.09489	5.41674	2.76552e-21	-1.36447
ENSRNOG00000008377	Wdtc1	469	646	551	2405	2474	2028	3.69204	5.03181	4.87561	15.8584	15.8538	14.9831	3.96783e-47	1.71608
ENSRNOG00000009217	Fbxo6	1534	1070	1086	1215	1098	1035	45.9545	31.7197	36.5944	30.482	26.7762	29.0893	0.00940748	-0.482641
ENSRNOG00000021729	Iqub	235	185	195	42	27	15	2.39471	1.86787	2.23506	0.357732	0.220998	0.138057	3.80914e-18	-3.22884
ENSRNOG00000050660	Grcc10	1129	851	673	318	290	269	91.9555	68.5439	61.6763	21.689	19.1959	20.537	9.23147e-20	-1.93513
ENSRNOG00000004793	Ncln	10872	11812	10836	10046	9888	8679	112.223	120.657	125.892	86.8555	83.09	84.078	4.90645e-22	-0.565467
ENSRNOG00000050669	LOC100911515	16635	16333	13534	19435	20438	16560	369.309	374.141	345.456	377.438	391.742	355.285	0.544183	-0.0596887
ENSRNOG00000027761	Htatsf1	3489	3851	3218	3724	3805	3412	34.225	37.3798	35.5276	30.5976	30.3837	31.4082	0.000145262	-0.282538
ENSRNOG00000031979	Mt-atp6	244067	225436	197308	144509	141407	124306	11124.2	10168.4	10122	5516.89	5246.87	5317.61	9.18088e-29	-1.03914
ENSRNOG00000058094	AABR07028902.1	13	42	37	348	431	282	0.043867	0.13955	0.141535	0.989231	1.19284	0.898841	1.53156e-17	3.18974
ENSRNOG00000049906	Foxf1	554	604	610	165	128	149	6.99786	7.55143	8.67011	1.74403	1.31568	1.76256	2.69282e-37	-2.33266
ENSRNOG00000049900	Irf2bp2	1212	1390	1159	1231	1278	1046	21.9182	24.8643	23.5956	18.6402	18.815	17.7531	1.05918e-05	-0.418021
ENSRNOG00000058329	Prrx2	802	745	711	3789	3068	3059	20.2435	18.6123	20.1886	80.1502	63.0743	72.5071	2.47212e-44	1.79781
ENSRNOG00000012014	Fam160b2	1781	2049	1867	2230	2615	2103	14.5179	16.5365	17.1285	15.2319	17.3599	16.091	0.607162	-0.0514231
ENSRNOG00000023176	Kidins220	1021	1531	1256	4239	4770	3665	4.61971	6.60859	6.1701	15.463	16.9317	15.0128	4.21513e-26	1.39964
NewGene_1566	NewGene_1566	285	219	193	482	453	422	6.14927	5.0298	4.97562	7.6031	7.56186	9.40668	0.00323183	0.622644
NewGene_1561	NewGene_1561	3	10	9	38	48	49	0.060962	0.202668	0.192219	0.664921	0.831157	0.979803	0.00054513	2.29606
ENSRNOG00000032401	H3f3c	1647	1275	1066	939	1061	919	51.3727	39.3513	37.4074	24.5121	26.9349	26.8884	9.07167e-06	-0.788901
NewGene_6025	NewGene_6025	9	22	29	27	62	36	0.404701	1.02228	1.59685	1.09963	2.46989	1.62275	0.299544	0.710995
NewGene_3050	NewGene_3050	305	487	329	304	330	308	1.64637	2.59752	2.10255	1.36581	1.45926	1.41466	0.00585089	-0.574445
ENSRNOG00000015440	Wrn	135	185	142	1069	1127	904	0.900769	1.22429	1.07026	6.01479	6.1612	5.70136	1.57233e-58	2.41098
ENSRNOG00000061425	Cox14	1058	809	653	657	650	743	188.57	142.64	130.99	98.0993	94.3888	124.262	0.00386155	-0.626247
ENSRNOG00000061424	Map3k3	1745	2258	1983	5503	5884	4885	11.7643	15.0655	15.0434	31.0764	32.2997	30.9144	8.54491e-33	1.10711
NewGene_4881	NewGene_4881	100	93	131	46	42	36	1.19177	1.4993	1.90226	0.926354	0.409525	0.391706	6.60993e-07	-1.73326
ENSRNOG00000016486	Nop58	5736	6308	5356	5237	5759	5174	89.9591	98.1264	94.3412	68.7629	73.342	75.9946	8.56896e-09	-0.439016
ENSRNOG00000022609	Mrps10	914	751	819	671	814	661	23.0382	18.7237	23.2183	14.1705	16.7074	15.6223	0.000384003	-0.554944
ENSRNOG00000013707	Spata13	47	51	74	451	414	293	0.189221	0.203764	0.33556	1.53089	1.36417	1.11383	1.5312e-17	2.3983
ENSRNOG00000013703	Siah2	1170	1134	1045	680	805	632	17.8787	17.1506	17.9832	8.69757	10.0094	9.05939	2.11421e-17	-1.00229
ENSRNOG00000060775	Lmo7	292	493	448	1356	1605	1156	1.7452	2.91608	3.01035	8.40472	9.66461	8.03225	5.06323e-13	1.40111
NewGene_5593	NewGene_5593	53	89	43	15	0	8	1.34386	1.87904	1.18673	0.309273	0	0.180608	0.000141594	-3.30807
ENSRNOG00000060773	Sertad4	1698	1863	1521	1062	1027	849	18.045	19.5784	18.4425	9.71266	8.9376	8.5998	7.86526e-29	-1.12773
ENSRNOG00000008658	Mitf	111	133	117	1069	1144	924	0.692086	0.862897	0.823056	5.79604	6.0216	5.75923	8.21588e-84	2.78132
ENSRNOG00000002420	Zc3h7a	2955	3838	3172	4669	4772	3871	24.6324	31.5316	29.7424	32.3244	31.7828	29.7774	0.4169	0.0821149
ENSRNOG00000002423	AABR07029651.1	677	837	760	1141	1054	899	13.9988	17.124	17.6887	19.7602	17.7491	17.4493	0.414748	0.106915
ENSRNOG00000006559	Akap8	4514	5368	4990	3899	4535	3259	40.006	47.0764	49.7741	28.9439	32.7217	27.1064	7.29503e-12	-0.689355
ENSRNOG00000006551	Dcaf15	2405	2812	2448	2597	2778	2461	33.3203	38.5601	38.1735	30.1372	31.3309	32.0003	0.000130559	-0.302207
ENSRNOG00000006553	Bnc2	17	7	4	301	281	220	0.127363	0.046352	0.034159	1.90677	1.73492	1.56554	2.45382e-24	4.49441
ENSRNOG00000006554	Fam149b1	808	775	641	1117	1261	888	12.1206	11.5293	10.8336	14.0995	15.4646	12.523	0.156409	0.210758
ENSRNOG00000026963	Hsp90b1	18759	20261	18342	26049	25906	22883	207.449	220.282	228.413	241.158	232.984	237.355	0.417766	0.0471328
ENSRNOG00000026962	Osbpl8	130	241	199	1072	1487	984	0.91952	1.56607	1.51587	6.33993	8.60134	6.41359	2.75602e-24	2.29834
ENSRNOG00000026965	Tmem140	182	144	167	298	331	374	4.11218	3.21008	4.23342	5.64326	6.09674	7.92621	0.00472564	0.692329
ENSRNOG00000026964	Gas8	346	395	320	277	224	180	6.1262	6.91711	6.37265	4.10119	3.22705	2.98976	6.57754e-07	-0.978946
ENSRNOG00000024525	Alkbh8	357	345	365	937	1018	828	4.50668	4.3461	5.21493	10.0739	10.7147	9.92527	1.62872e-15	1.041
ENSRNOG00000038002	Ccdc62	833	808	826	478	503	390	8.99211	8.63442	10.0471	4.32568	4.42533	3.94691	2.02717e-20	-1.1912
ENSRNOG00000038001	Slc25a1	2849	2504	2427	6179	6100	5037	51.5554	44.8337	49.4245	93.6698	89.8714	85.5611	2.00704e-14	0.811305
ENSRNOG00000039852	Cactin	2190	2269	2155	2457	2516	2015	21.0958	21.6272	23.3577	19.8219	19.7298	18.2109	0.00208744	-0.261855
ENSRNOG00000007660	Fntb	127	133	104	257	294	314	1.51274	1.5695	1.4036	2.57954	2.87	3.52898	8.14813e-05	0.923221
ENSRNOG00000029658	Rnf213	252	485	488	2949	3537	2522	0.506878	0.966556	1.10568	4.97463	5.79894	4.76665	5.52802e-30	2.53853
NewGene_4317	NewGene_4317	35	126	106	17	19	12	0.411095	1.46591	1.40852	0.167248	0.180906	0.125037	9.59303e-07	-2.80877
ENSRNOG00000034116	Gk	294	356	407	1716	1968	1740	2.2036	2.60614	3.40805	10.7226	11.8049	12.0505	4.38153e-39	2.02144
NewGene_6817	NewGene_6817	68	149	195	56	36	27	0.618128	1.29293	1.98066	0.404373	0.26601	0.216292	1.01512e-05	-2.14065
NewGene_6813	NewGene_6813	91	74	0	55	55	16	12.6657	10.1749	0	6.38536	6.22418	2.08027	0.547713	-0.740133
ENSRNOG00000039754	Rab7b	69	55	34	611	625	577	0.817935	0.650413	0.457514	6.14052	6.11208	6.50277	2.92702e-37	3.18727
NewGene_6818	NewGene_6818	55	98	107	10	10	29	0.563897	0.994462	1.23961	0.082403	0.083781	0.272365	6.6637e-06	-2.70107
ENSRNOG00000054371	Prkcg	969	1111	933	216	222	154	9.69427	11.0008	10.5081	1.80894	1.80349	1.44572	1.99503e-79	-2.68847
ENSRNOG00000054374	Smim29	569	410	373	301	246	276	20.0198	14.267	14.7801	8.8558	7.03881	9.1057	8.13095e-06	-1.05103
NewGene_7799	NewGene_7799	22	80	50	50	70	45	0.305505	1.41568	0.810617	0.746784	1.08101	0.734085	0.721787	-0.206895
ENSRNOG00000028521	Plekhm1	822	1071	1022	2097	2146	1784	4.31119	5.56346	6.03327	9.21889	9.17043	8.78593	2.82351e-09	0.710299
ENSRNOG00000028523	Tctn1	490	506	361	891	970	801	3.74083	3.82698	3.105	5.69973	6.02979	5.7395	3.16701e-05	0.637323
ENSRNOG00000000040	RGD1304622	534	726	575	1019	940	769	4.11253	5.60348	5.01385	6.79716	6.11042	5.69556	0.112365	0.236782
ENSRNOG00000000041	Slc26a1	28	29	22	118	147	66	0.22849	0.237054	0.197744	0.822531	0.996069	0.515192	5.69575e-05	1.71129
ENSRNOG00000000042	Xpr1	73	138	110	903	1177	910	0.917332	1.72426	1.5534	9.56719	12.1342	10.8265	2.95461e-39	2.88763
ENSRNOG00000000043	Idua	1119	1482	1381	2241	2118	1730	13.449	17.6209	18.6766	22.5578	20.7245	19.5167	0.0348349	0.274158
ENSRNOG00000000044	Tmem175	1517	1553	1448	2661	2748	2382	20.8407	21.1158	22.3816	30.6188	30.7381	30.7059	1.6364e-08	0.448235
ENSRNOG00000000047	Cd82	4540	4364	3961	4043	4072	3781	77.8394	74.057	76.4458	58.06	56.8436	60.8554	4.34047e-07	-0.448799
ENSRNOG00000000048	Gak	2178	2494	2469	7284	7494	5902	15.1785	17.1982	19.3635	42.5219	42.5211	38.6096	1.51256e-39	1.19224
ENSRNOG00000004967	Snrpb2	4002	3700	3333	3315	2979	2770	120.581	110.315	113.046	83.6724	73.0634	78.3204	1.02054e-08	-0.621422
ENSRNOG00000004964	Erbb3	35	51	33	45	49	61	0.178263	0.261234	0.189378	0.196894	0.208199	0.298162	0.888205	0.0672152
ENSRNOG00000004962	Prdm4	558	696	638	984	956	755	6.43236	7.9445	8.28437	9.50885	8.98009	8.17825	0.215741	0.170724
ENSRNOG00000004968	Ncapg2	2010	2529	2349	5070	5905	4789	8.48439	10.5653	11.1621	17.9282	20.2961	18.9775	2.34477e-17	0.857459
ENSRNOG00000037595	Gpbp1l1	1662	1727	1458	2144	2328	1898	20.7827	21.4732	20.5935	23.1095	24.3031	22.532	0.566604	0.0563498
ENSRNOG00000025637	Saxol1	73	72	53	0	2	0	1.04509	1.02115	0.853913	0	0.015378	0	1.82966e-09	-6.97193
ENSRNOG00000028206	Pheta1	276	401	251	236	263	202	12.1148	17.4571	12.3902	8.70033	9.40963	8.34195	0.000682916	-0.734917
ENSRNOG00000018491	Chchd5	1325	1245	1009	1052	1010	879	27.2348	25.3255	23.3249	18.0981	16.8892	16.9463	2.96109e-06	-0.620525
ENSRNOG00000018494	Ppp1r3c	586	611	571	240	210	250	6.56207	6.76986	7.18786	2.25001	1.90992	2.62754	1.63671e-22	-1.66549
ENSRNOG00000048712	Ccdc137	2108	2343	2247	890	946	942	21.4081	23.5444	25.6854	7.56388	7.81881	8.97865	2.2523e-50	-1.60186
ENSRNOG00000048718	Ccdc71	1061	1421	1371	919	959	794	20.0836	26.6273	29.2164	14.5733	14.7842	14.1098	1.51581e-10	-0.865524
ENSRNOG00000048719	Dtnbp1	368	344	285	1126	1159	968	10.7607	9.95243	9.39119	27.638	27.6481	26.6133	3.30666e-23	1.36768
ENSRNOG00000003533	Clcn4	58	68	34	302	415	356	0.412851	0.481318	0.269787	1.80725	2.41636	2.39213	1.3593e-16	2.42004
ENSRNOG00000003532	Magea11	192	207	162	191	197	167	3.57894	3.8096	3.39	2.96982	2.99009	2.92314	0.091195	-0.350854
ENSRNOG00000003537	Spta1	10	14	20	324	324	292	0.038836	0.051459	0.08716	1.05647	1.02945	1.07138	2.67955e-35	4.07862
ENSRNOG00000003536	Rufy1	529	417	479	798	986	748	6.15652	4.79672	6.27406	7.77807	9.34238	8.16691	0.00571145	0.481817
ENSRNOG00000003538	Adamts4	456	558	506	435	421	326	2.50811	3.04017	3.1335	2.0028	1.8862	1.68105	3.09673e-06	-0.702869
ENSRNOG00000018725	Phkg2	3291	2877	2826	2878	2849	2565	59.3976	51.3989	57.5856	41.7837	41.768	42.9523	2.68369e-05	-0.45704
ENSRNOG00000007098	Gtpbp10	1718	1750	1339	1532	1669	1514	32.2464	32.5165	28.288	24.0844	25.512	26.6721	0.00360305	-0.360035
ENSRNOG00000007099	S100pbp	515	871	623	931	1020	805	5.40378	9.05008	7.36273	8.18708	8.72412	7.93091	0.515923	0.126081
ENSRNOG00000007097	Gpatch3	233	277	318	332	374	221	4.05187	4.76737	6.22331	4.83976	5.30537	3.61358	0.448482	-0.190368
ENSRNOG00000018729	Rad9a	1737	2046	1954	1418	1416	1229	45.719	53.3011	57.8909	31.2671	30.3316	30.3472	1.45157e-18	-0.83501
ENSRNOG00000007090	Cacna1c	58	50	31	685	585	353	0.237532	0.203816	0.143901	2.4624	2.19712	1.36798	5.6523e-25	3.19593
ENSRNOG00000045605	Uxs1	1795	1883	1792	2789	3152	2668	27.5672	28.6242	30.9529	35.8232	39.4453	38.3871	0.000197423	0.316328
ENSRNOG00000001878	Klhl22	4589	4917	4357	4581	4475	3768	55.8622	59.3562	59.7646	46.6205	44.4037	43.0394	2.70332e-10	-0.450687
ENSRNOG00000001876	Ccdc74a	57	95	70	32	14	34	1.34566	2.22769	1.8713	0.621296	0.254117	0.739808	0.000436118	-1.77758
ENSRNOG00000001877	Med15	2323	2398	2409	6282	6876	5684	22.2314	22.71	25.9415	50.3574	53.5715	51.0578	2.47997e-41	1.06152
ENSRNOG00000001875	Smpd4	4967	6004	5159	7689	7947	6638	44.6842	53.4539	52.2377	57.9388	58.2041	56.0512	0.0821216	0.129603
ENSRNOG00000001870	Lztr1	1729	2000	1780	2197	2460	2019	19.1325	21.8948	22.159	20.3586	22.1598	20.9602	0.510178	-0.0598127
ENSRNOG00000040273	RGD1562402	952	740	501	493	475	472	66.5412	51.1632	39.3562	28.852	26.9935	30.9357	6.82352e-05	-0.938801
ENSRNOG00000040279	Slf1	542	654	600	1590	1700	1324	4.48904	5.36647	5.59774	11.0426	11.4741	10.3	2.84838e-20	1.0216
ENSRNOG00000008510	Abtb2	13	12	17	201	332	167	0.130145	0.1137	0.189707	1.69385	2.72619	1.58042	1.17391e-19	3.69994
ENSRNOG00000007323	Ric8b	191	237	249	587	604	457	3.27879	4.0171	4.91119	8.50639	8.62936	7.45085	1.5726e-07	0.940303
ENSRNOG00000007324	Plxna2	4	9	10	142	147	76	0.01122	0.022336	0.03136	0.332033	0.335313	0.199567	5.67845e-12	3.63446
ENSRNOG00000007325	Usp28	275	309	282	983	1138	937	2.03997	2.26124	2.35321	6.10431	6.87064	6.52065	6.10896e-32	1.48284
ENSRNOG00000007329	Frmd6	2402	3352	3063	4740	5168	4313	16.1224	22.2702	23.1424	26.6522	28.244	27.1761	0.00341589	0.354552
ENSRNOG00000008519	RGD1309079	1661	2062	1808	2628	2853	2438	12.8144	15.7421	15.7003	16.9825	17.9191	17.6587	0.0499177	0.183045
ENSRNOG00000052003	Mkrn2os	38	50	45	24	16	19	0.199488	0.263495	0.269559	0.107142	0.065684	0.093767	0.00194738	-1.50273
ENSRNOG00000052004	Txnl4a	2187	1982	1684	1761	1955	1825	93.8546	84.196	81.3386	63.3099	68.2932	73.5116	0.00160124	-0.413031
ENSRNOG00000020038	Chpf	5503	5173	5174	5956	5508	5147	58.5485	54.4655	61.9613	53.0837	47.7082	51.4025	0.0044915	-0.271019
ENSRNOG00000020032	Impdh1	4904	4949	4595	6035	6005	5370	62.4338	62.3505	65.8333	64.3482	62.2358	64.1664	0.36571	-0.0682533
ENSRNOG00000020030	Crlf1	416	363	366	1001	963	975	7.74054	6.67131	7.65778	15.5886	14.5868	17.027	4.48396e-12	1.02453
ENSRNOG00000006050	Med19	4928	4540	4238	2983	3086	2949	59.0028	53.7933	57.1129	29.9178	30.0763	33.1361	1.89262e-20	-0.939284
ENSRNOG00000014588	Dbr1	3231	3214	3167	1907	1885	1803	42.7287	42.0531	47.1345	21.1232	20.293	22.3717	1.10293e-35	-1.11682
ENSRNOG00000014589	Arpin	759	912	795	1301	1494	1177	6.16608	7.33116	7.2713	8.85854	9.88149	8.98049	0.00135525	0.350141
ENSRNOG00000014584	Odf2	2907	3429	3179	5888	5926	4909	25.6237	29.5838	32.2727	44.2107	43.863	40.8003	2.54525e-09	0.475139
ENSRNOG00000014585	Cfap53	386	368	324	0	82	91	5.80652	5.48868	5.48554	0	1.00583	1.27452	0.0845973	-2.94581
ENSRNOG00000014581	Trappc2l	1577	1300	1145	1383	1440	1217	82.2147	67.1018	67.1923	60.42	61.134	59.5516	0.0246284	-0.334113
ENSRNOG00000014582	Mrpl18	10445	9353	8682	13313	13898	12643	343.048	304.011	320.932	366.239	371.611	389.743	0.153129	0.147321
ENSRNOG00000039091	Pnpla8	609	699	740	2351	2600	2337	4.30592	5.31942	6.4379	14.2932	15.7195	15.9425	4.62433e-36	1.49454
ENSRNOG00000036964	Ralgapa2	15	17	12	373	520	318	0.080343	0.087872	0.070864	1.72567	2.33955	1.65046	3.34193e-41	4.43744
ENSRNOG00000027569	Trappc9	89	72	78	389	315	344	0.869769	0.725006	0.855522	3.37545	2.70111	3.31648	6.45553e-14	1.79667
ENSRNOG00000015989	Mrpl32	1091	1042	783	667	588	669	44.0604	41.6367	35.5765	22.5663	19.3196	25.369	9.45495e-08	-0.926269
ENSRNOG00000015983	Maip1	2100	1854	1594	1115	1335	1097	47.2865	41.3111	40.3917	21.032	24.4623	23.1772	4.63266e-13	-0.984268
ENSRNOG00000015980	Dclre1c	598	825	819	685	659	507	7.82601	10.6812	12.0561	7.50611	7.01532	6.21777	0.000321498	-0.617826
ENSRNOG00000015987	Rap1gds1	963	1047	953	4811	4648	4586	9.03133	10.064	10.3841	39.4015	37.1325	41.8662	3.75761e-101	1.91251
ENSRNOG00000015986	Rassf8	382	638	442	2005	2135	1787	2.29357	3.88709	3.00976	10.483	10.9112	10.2216	3.85276e-25	1.69143
ENSRNOG00000050318	Fsd1	321	338	297	711	679	698	2.11025	2.2001	2.20146	3.92592	3.64109	4.31353	3.82503e-08	0.795979
ENSRNOG00000050312	Ism2	160	116	126	122	137	135	3.36825	2.4061	2.97362	2.14184	2.33278	2.65512	0.204473	-0.367235
ENSRNOG00000050317	Uhrf1bp1l	1044	1182	1150	2859	3158	2640	4.58707	5.14098	5.68971	10.5306	11.3038	10.8955	2.01813e-29	1.02027
NewGene_14804	NewGene_14804	65	37	53	32	8	23	1.03187	0.620197	0.944306	0.474113	0.123049	0.34559	0.0110477	-1.63228
NewGene_14805	NewGene_14805	17	33	30	58	51	44	0.322028	0.610564	0.642301	0.924868	0.778376	0.776083	0.221921	0.601556
ENSRNOG00000010008	Polr3a	1553	1997	1855	2359	2676	2170	8.24987	10.5006	11.0905	10.4987	11.5737	10.8204	0.514143	0.0776481
ENSRNOG00000015679	Dok4	342	399	322	936	1126	835	6.97447	8.05215	7.36895	15.9805	18.6895	15.9677	6.16765e-16	1.10787
ENSRNOG00000015678	Spata1	95	83	55	379	345	343	1.57215	1.34992	1.02397	5.25634	4.65922	5.32772	2.96404e-13	1.86402
ENSRNOG00000015674	Acap1	144	166	132	8	6	6	1.80063	2.06533	1.86489	0.082167	0.055014	0.069722	9.15608e-28	-4.79949
ENSRNOG00000015676	Brd9	1068	885	852	2355	2507	2096	13.4152	10.9945	12.043	24.7847	25.6424	24.7106	5.32871e-14	0.968714
ENSRNOG00000015670	Stx7	733	780	746	1518	1312	1216	10.9346	11.5294	12.5339	19.0074	15.9529	17.0442	2.30614e-05	0.503302
ENSRNOG00000011358	Hipk3	521	1075	802	2871	3437	2169	4.02468	8.25326	6.89224	18.4005	21.3776	15.6749	2.6482e-11	1.48524
ENSRNOG00000011352	Furin	2040	2498	2402	4514	4463	3868	14.8446	17.9942	19.6776	27.5189	26.4437	26.4239	9.00958e-09	0.551013
ENSRNOG00000011351	Mat1a	12	18	5	51	49	43	0.121585	0.158407	0.052184	0.394993	0.368415	0.375148	0.00508834	1.71095
NewGene_3520	NewGene_3520	36	32	47	11	32	16	0.48133	0.416238	0.701652	0.113037	0.347092	0.201476	0.030266	-1.32231
ENSRNOG00000022044	Cabp4	47	49	29	15	17	7	1.00079	1.02291	0.685964	0.254759	0.289399	0.132951	0.000467869	-2.02862
ENSRNOG00000022043	Yipf2	309	400	270	553	452	569	4.98236	6.38283	4.8906	7.46723	5.93643	8.62165	0.0907081	0.367479
ENSRNOG00000014209	Utp6	1413	2186	1988	1382	1676	1306	24.488	37.5064	38.7898	20.0639	23.6575	21.2451	2.0597e-05	-0.691959
ENSRNOG00000014208	Dctn3	2302	2029	1889	2123	1964	1898	74.7386	65.1677	69.0237	57.7216	51.9007	57.8257	0.00133225	-0.392344
ENSRNOG00000060572	Tlk1	263	503	445	1755	2024	1824	2.78637	4.67725	4.59033	13.0674	16.6802	15.792	4.21826e-19	1.88236
ENSRNOG00000014201	Manf	5974	4942	4457	3141	2988	3116	219.679	179.851	184.463	96.744	89.4297	107.554	1.58449e-14	-1.06713
ENSRNOG00000060571	Tmem189	4868	5202	4887	8187	8245	6931	90.5571	95.9789	108.199	134.808	132.045	128.227	2.7937e-06	0.304246
ENSRNOG00000014205	Klf2	474	461	512	453	479	461	13.9176	13.3875	16.9222	11.1334	11.4397	12.6918	0.0134098	-0.392238
ENSRNOG00000014204	Pacsin3	1216	1157	1086	2520	2349	2082	21.4917	20.2223	21.9115	37.3021	33.8011	34.5275	1.01084e-10	0.667693
ENSRNOG00000010919	Mbd4	293	422	349	377	327	276	5.34288	7.60985	7.1622	5.76026	4.85675	4.71949	0.0200528	-0.453561
ENSRNOG00000010918	Cebpa	2511	2456	2236	1625	1670	1547	29.1486	28.2168	29.2204	15.8045	15.7782	16.8572	1.00168e-22	-0.908642
ENSRNOG00000010912	Mrps25	1495	1456	1085	1372	1447	1403	62.9341	60.6747	51.4034	48.3657	49.5936	55.4273	0.0747444	-0.264928
ENSRNOG00000010911	Tmem108	84	75	42	369	430	383	1.54765	1.36918	0.87097	5.694	6.4546	6.63135	9.92467e-16	2.22564
ENSRNOG00000010910	Gmeb1	1333	1701	1539	1122	1187	1047	8.91761	11.2645	11.5869	6.28533	6.46283	6.57541	7.87293e-13	-0.78053
ENSRNOG00000010915	Ermp1	1956	2536	2311	6653	7336	5893	11.93	15.3098	15.8677	33.9941	36.4278	33.738	2.14474e-34	1.20992
ENSRNOG00000010914	Pigh	935	892	681	388	394	301	12.2451	11.5595	10.038	4.25588	4.19363	3.6895	1.74733e-21	-1.55148
ENSRNOG00000016519	Kdm1b	583	747	507	1171	1243	1004	4.2994	5.4563	4.2098	7.24428	7.46945	6.95466	7.54102e-05	0.563591
ENSRNOG00000016511	Pitrm1	5777	6386	6009	8647	9174	7456	51.9557	56.8374	60.8215	65.1414	67.166	62.9386	0.0465862	0.136525
ENSRNOG00000016512	Sema3b	358	450	395	643	689	539	4.42125	5.50133	5.48676	6.64957	6.93084	6.24832	0.0356976	0.299054
NewGene_13127	NewGene_13127	3427	2639	1460	1092	1197	1216	204.918	144.804	95.9657	63.4859	63.5409	77.4968	2.66988e-08	-1.42901
NewGene_13124	NewGene_13124	22	84	80	48	53	35	0.269492	0.982172	1.05554	0.444444	0.565092	0.371465	0.176913	-0.788537
ENSRNOG00000017724	Sf3b3	5045	5886	5335	15008	16130	13597	34.7461	40.1201	41.3607	86.5881	90.4497	87.9048	4.55234e-67	1.12288
ENSRNOG00000021027	Dbp	273	285	236	367	384	354	5.34504	5.42239	4.82833	5.60102	5.94635	6.15524	0.405628	0.143346
ENSRNOG00000021026	Zfp687	743	1209	1194	2973	3283	2443	5.88211	9.47083	10.6381	19.7193	21.1613	18.1562	4.66174e-10	1.12745
ENSRNOG00000021025	Ppp2r5b	602	671	638	1403	1552	1245	6.95866	7.67559	8.29316	13.5843	14.6079	13.5131	1.9181e-14	0.796575
ENSRNOG00000024056	Zfp17	182	283	273	291	427	279	2.1931	3.38258	3.71604	2.94636	4.19865	3.16604	0.737409	0.0919786
ENSRNOG00000020994	Slc25a39	8008	7082	7037	12580	12507	10978	172.004	150.537	170.117	226.322	218.7	221.307	0.000188687	0.363886
ENSRNOG00000020996	AABR07072017.1	1896	2021	1833	1621	1633	1455	25.0601	26.4299	27.2616	17.9452	17.5712	18.0425	3.13119e-15	-0.624457
ENSRNOG00000031003	Zfp764	221	288	312	193	154	105	1.90834	2.46211	3.04245	1.4004	1.08032	0.849045	8.07286e-06	-1.21009
NewGene_14476	NewGene_14476	34	18	35	15	56	19	0.97493	0.498093	1.14504	0.35756	1.3106	0.499226	0.661213	-0.332938
ENSRNOG00000032846	Cdpf1	745	745	661	777	745	717	25.3575	25.1112	25.3324	22.1548	20.6432	22.9034	0.0254366	-0.276517
ENSRNOG00000020376	Stn1	991	1113	839	776	711	577	19.1254	21.2517	18.2257	12.5324	11.1713	10.4462	5.33815e-10	-0.848593
ENSRNOG00000020377	Cideb	55	73	62	17	11	19	1.36071	1.79711	1.72763	0.352237	0.221574	0.425549	8.22754e-07	-2.33452
NewGene_8956	NewGene_8956	69	39	42	4	0	0	1.42973	0.797116	0.966735	0.065185	0	0	4.01166e-08	-5.58578
ENSRNOG00000020373	Dap3	3623	3439	2871	2818	3063	2640	62.0834	59.1184	55.8209	40.7986	43.4673	42.1855	1.5726e-07	-0.557814
NewGene_8959	NewGene_8959	270	171	145	92	57	64	10.9974	6.89759	6.62553	3.12871	1.88959	2.41772	6.20367e-07	-1.79986
ENSRNOG00000020379	Cog8	1283	1457	1271	1759	1802	1597	18.5294	20.8263	20.6568	21.2783	21.1943	21.6467	0.762425	0.0278816
NewGene_4250	NewGene_4250	829	1176	1181	239	224	167	1.82574	2.56413	2.92772	0.441135	0.401593	0.343551	2.77628e-46	-2.68032
ENSRNOG00000025823	Rbm46	236	298	253	346	489	316	4.09468	5.1045	4.93751	5.02482	6.90838	5.14353	0.335315	0.20641
ENSRNOG00000053502	Arhgef17	580	1172	938	4994	5002	3936	2.91592	5.83091	5.30554	21.0304	20.4724	18.5734	2.42334e-24	2.04106
ENSRNOG00000009008	Rab39a	28	31	46	80	112	67	0.184573	0.202841	0.345623	0.443695	0.606035	0.41455	0.0265222	0.946988
ENSRNOG00000009001	Mtss1	195	293	267	1431	1521	1216	1.35611	1.91834	1.99119	8.05227	8.54493	7.73837	2.39111e-41	2.12803
ENSRNOG00000009000	Foxj2	1194	1440	1336	1962	1956	1752	7.75336	8.8815	9.3696	10.2447	9.92254	10.2475	0.0715892	0.17892
ENSRNOG00000009006	Ccdc47	3566	4641	4060	9799	10925	8983	33.972	43.7534	43.5332	78.1947	84.7285	80.3191	3.17911e-24	0.940711
ENSRNOG00000009005	Slco2a1	66	32	51	26	31	18	0.505444	0.240618	0.43798	0.163011	0.194372	0.125705	0.0101587	-1.35458
ENSRNOG00000019247	Plekhj1	1162	1273	1019	773	728	755	43.7097	47.3971	43.1261	24.3557	22.2868	26.6301	3.85204e-14	-0.943371
NewGene_4923	NewGene_4923	163	177	197	187	252	236	1.34175	1.37922	1.79943	1.39444	1.72922	2.1542	0.985633	-0.00474145
ENSRNOG00000004181	Sdccag8	36	64	34	375	333	343	0.432895	0.805507	0.458076	3.86723	3.34218	3.94855	6.344e-21	2.65129
ENSRNOG00000004183	Ccdc59	936	778	719	766	786	817	15.646	12.8658	13.5171	10.7299	10.6941	12.817	0.0265726	-0.371556
ENSRNOG00000004185	Mon2	1149	1491	1471	5072	5302	4086	7.22548	9.12752	10.2459	25.8838	26.4131	23.4153	7.56584e-35	1.47333
ENSRNOG00000004186	Snx13	477	766	612	1861	2137	1643	4.55839	7.22273	6.58251	14.9744	16.7284	14.8356	1.49171e-15	1.27082
ENSRNOG00000004189	Helb	783	923	856	1833	2003	1448	5.31167	6.19636	6.53427	10.4143	11.0602	9.21447	1.41016e-09	0.701701
NewGene_841	NewGene_841	31	80	56	36	29	8	1.01387	1.89749	1.61157	0.713197	0.550652	0.196779	0.0169776	-1.54682
ENSRNOG00000023053	Ice1	1382	2219	1631	2286	2622	2089	6.22814	9.89663	8.27383	8.63169	9.62247	8.83824	0.587111	0.0892558
ENSRNOG00000026023	Taf4b	414	433	501	1084	1215	876	3.23639	3.35057	4.41326	7.11018	7.74746	6.44046	9.5384e-09	0.888214
NewGene_849	NewGene_849	465	451	451	1799	1798	1684	4.19181	4.02468	4.56804	13.5874	13.1962	14.2505	1.07997e-48	1.61314
ENSRNOG00000048268	AABR07015067.1	98	125	78	15	26	16	6.61235	8.40061	5.9052	0.832855	1.43007	1.00798	2.86474e-11	-2.73489
ENSRNOG00000019039	Inpp5e	1108	1315	1194	1105	1247	962	10.3994	12.1256	12.6731	8.66135	9.48068	8.43217	1.17462e-05	-0.465466
ENSRNOG00000019036	Ldhd	217	187	185	129	130	96	3.91392	3.36772	3.77395	1.94104	1.90672	1.60794	4.47024e-06	-1.07635
ENSRNOG00000048267	Tor1aip2	2865	3361	2936	3205	3450	3088	38.2148	44.3235	44.0142	35.6026	37.2013	38.4964	0.00205938	-0.244835
ENSRNOG00000024889	NEWGENE_1359268	1292	1399	1255	888	990	887	16.25	17.4193	17.7787	9.35484	10.1361	10.4738	9.85354e-18	-0.847838
ENSRNOG00000004232	G2e3	1276	1750	1580	2334	2625	1984	7.99715	10.8535	11.1427	12.2515	13.3941	11.669	0.0523222	0.253388
ENSRNOG00000024880	Ovol3	71	66	70	11	9	18	3.80107	3.49466	4.24818	0.493351	0.388221	0.90786	2.56485e-08	-2.76624
ENSRNOG00000024886	Ext1	106	121	66	1554	1455	1200	0.95096	1.07659	0.665375	11.7738	10.7141	10.1878	1.84302e-73	3.51141
ENSRNOG00000003634	Zfp354a	552	522	443	267	302	273	6.68384	6.90521	6.88117	3.26128	3.28422	3.47037	3.84246e-13	-1.18429
ENSRNOG00000003635	Disp1	160	240	209	1465	1626	1215	0.981988	1.46381	1.4453	7.56571	8.16493	7.03214	5.78821e-55	2.48355
ENSRNOG00000007527	Tm2d1	1214	999	980	1244	1148	1233	26.4967	21.5683	24.0701	22.7398	20.3915	25.2587	0.35651	-0.151104
ENSRNOG00000007520	Zcchc3	3149	4352	3412	839	957	738	81.2356	111.12	99.0791	18.1256	20.0995	17.8547	1.0715e-94	-2.44086
ENSRNOG00000012664	Polr1e	2676	2548	2262	761	780	887	52.6117	49.5149	50.123	12.5456	12.4693	16.2288	5.60138e-43	-1.95175
ENSRNOG00000007529	Bmf	21	17	15	108	122	80	0.302646	0.236224	0.250563	1.34142	1.47755	1.11319	7.06981e-08	2.20043
NewGene_6277	NewGene_6277	29	76	75	57	109	87	0.602492	1.03123	1.288	0.565873	1.21714	1.083	0.761698	0.162645
NewGene_6271	NewGene_6271	1054	1166	998	1286	1298	1052	4.71813	4.88362	5.32048	4.51738	4.3152	3.91434	0.109079	-0.162078
NewGene_6273	NewGene_6273	8243	10325	9141	3130	3427	2479	35.4384	38.3133	41.071	12.6831	12.8827	9.56771	4.91582e-86	-1.95765
NewGene_6279	NewGene_6279	170	220	232	274	352	315	1.45815	1.44178	2.0239	1.71873	1.9612	2.16166	0.258112	0.262897
ENSRNOG00000032677	Tssc4	2945	2396	2183	1673	1694	1488	66.1849	53.2883	55.2096	31.4853	30.9867	31.3879	1.45455e-12	-0.972171
ENSRNOG00000028341	Alkbh5	1656	1784	1780	1903	1793	1495	10.7651	11.4775	13.0248	10.3618	9.48824	9.12213	0.000662438	-0.349207
ENSRNOG00000025592	Tspan31	8488	7386	7004	6284	6294	5839	135.237	116.463	125.606	83.8615	81.6321	87.3093	1.05013e-09	-0.650835
ENSRNOG00000025596	Ago4	7	9	5	69	77	46	0.054348	0.073101	0.044998	0.476978	0.518404	0.352473	5.66169e-07	2.84944
ENSRNOG00000003186	Anks3	1309	1145	1078	1620	1626	1435	9.65378	8.32005	9.11214	10.3042	10.0446	10.0389	0.61098	0.0667863
ENSRNOG00000048843	Tsfm	1105	912	739	717	610	665	30.2698	24.7093	22.7783	16.4305	13.5866	17.0842	2.12481e-05	-0.800086
ENSRNOG00000048848	Ccdc9	1755	1988	1748	1378	1326	1262	30.835	34.5656	34.5658	20.2724	18.9701	20.8026	2.97627e-19	-0.802581
ENSRNOG00000048849	Pdss1	1252	1185	1005	816	925	762	26.8725	25.1716	24.2816	14.6764	16.1675	15.3486	1.83169e-10	-0.79778
ENSRNOG00000006697	Pip4p2	1551	1563	1505	4342	4625	4442	19.719	19.6702	21.5345	46.2607	47.8874	53.0275	1.19264e-37	1.20345
ENSRNOG00000006695	Rbck1	2068	1901	1794	3704	3733	3085	27.956	26.1398	27.6304	42.687	41.5911	40.8584	1.16626e-07	0.526943
ENSRNOG00000013135	Ptpn12	2108	2625	2312	3917	4397	3712	20.6556	25.762	25.5235	32.1554	35.0896	34.2099	1.56485e-06	0.436632
ENSRNOG00000013136	Oxsr1	1357	1657	1449	7064	7797	6396	9.30339	11.2453	11.1813	40.5845	43.5346	41.1777	1.35445e-124	1.91546
ENSRNOG00000025040	Gng10	6249	5048	4980	3292	3153	3723	180.922	144.636	162.295	79.8365	74.3057	101.173	1.37637e-10	-1.00856
NewGene_9142	NewGene_9142	228	188	150	35	29	31	3.93968	3.25835	3.11747	0.534551	0.408515	0.497677	6.53158e-20	-2.90932
ENSRNOG00000056810	AABR07037536.1	23	54	20	80	180	117	0.221305	0.515507	0.217815	0.648537	1.42304	1.05988	0.00128062	1.64104
ENSRNOG00000002585	Cul4b	2523	3082	2719	3969	4291	3763	20.4901	24.7733	24.8572	27.0023	28.3726	28.6841	0.0215047	0.196449
ENSRNOG00000002580	Trmt1l	754	779	696	1010	1021	944	8.4821	8.6751	8.81203	9.51306	9.35217	9.96962	0.476698	0.0815226
ENSRNOG00000001081	Ogfod2	404	405	334	426	461	415	7.62183	7.5472	7.08488	6.72878	7.0691	7.33352	0.364243	-0.146411
ENSRNOG00000001080	Arl6ip4	6290	5166	4586	3678	3441	3118	164.454	133.682	134.959	80.5553	73.2359	76.5154	1.70587e-13	-0.987416
ENSRNOG00000003784	Rilp	34	70	64	0	0	2	0.93728	1.9508	2.0238	0	0	0.034221	2.54481e-08	-6.7051
ENSRNOG00000024312	Xkr8	406	362	295	310	343	332	4.74406	4.18503	3.87558	3.03114	3.26201	3.64775	0.0245086	-0.442398
ENSRNOG00000003782	Acot9	2537	2451	2272	3249	3651	3003	48.5445	46.4	48.9216	52.0765	56.8628	53.9196	0.254204	0.108225
ENSRNOG00000005918	RGD1563941	286	338	218	156	119	160	5.82055	6.79306	4.97149	2.65769	1.96679	3.04414	1.0426e-06	-1.27025
ENSRNOG00000005917	Pawr	518	604	636	1877	1897	1851	7.61351	8.77969	10.5252	23.1078	22.7027	25.5369	8.84593e-26	1.34364
ENSRNOG00000005916	Ppm1a	1501	1736	1603	3298	3634	3021	25.818	29.5495	31.035	47.5236	50.8887	48.7832	9.25836e-18	0.702738
NewGene_8236	NewGene_8236	164	184	170	51	51	47	1.44658	1.42036	1.78894	0.44144	0.231744	0.217336	8.05263e-17	-2.1332
NewGene_8231	NewGene_8231	41	46	45	7	18	7	0.809632	0.628053	0.690917	0.122824	0.212354	0.081676	5.2988e-05	-2.39873
NewGene_8238	NewGene_8238	118	136	127	24	19	10	1.73052	2.20851	1.86003	0.32845	0.21366	0.25796	1.04953e-16	-3.19356
ENSRNOG00000029597	AABR07030544.1	3	14	23	64	61	50	0.140471	0.638699	1.19076	2.49432	2.31172	2.18336	0.0114086	1.78405
ENSRNOG00000029594	AABR07064000.1	474	574	1111	665	81	1028	25.8921	31.0105	68.316	30.429	3.57761	52.7024	0.605701	-0.575728
ENSRNOG00000029592	Srsf11	13966	15226	13694	8706	9178	7773	164.815	177.826	181.892	86.0569	88.1743	86.0958	2.90311e-91	-1.07846
ENSRNOG00000019992	AABR07054400.1	861	1777	1363	864	1063	807	8.53936	17.4355	15.2131	7.17149	8.57892	7.50779	9.53815e-05	-0.878751
ENSRNOG00000019995	Dnajc18	676	792	744	1152	1382	1058	11.2424	13.0296	13.9126	16.0437	18.7056	16.508	0.00310005	0.35961
ENSRNOG00000019996	Slc16a1	8950	11853	10370	9287	10161	8290	111.689	146.387	145.668	97.0758	103.228	97.1002	1.51396e-07	-0.504012
ENSRNOG00000003567	Ppox	710	513	575	1155	1122	1194	12.1736	8.71459	11.108	16.6063	15.6697	19.2246	0.000958018	0.611725
ENSRNOG00000039278	Slc25a51	1945	2148	1747	1637	1639	1552	14.7217	16.1023	14.8922	10.5449	10.1682	11.0406	1.61503e-10	-0.606212
ENSRNOG00000016352	Cbfa2t2	201	424	417	1454	1687	1226	2.39817	5.00781	5.60263	14.5415	16.3972	13.7375	9.864e-12	1.72915
ENSRNOG00000016351	Frrs1	433	495	515	828	964	758	7.54493	8.54326	10.1086	12.0896	13.6921	12.4005	0.000649603	0.480259
ENSRNOG00000016357	Casc4	2600	3153	2596	6009	6640	5899	22.4664	26.9587	25.2457	43.4859	46.7053	47.8421	1.76882e-22	0.819664
ENSRNOG00000016356	Got1	4580	4448	4011	3261	3642	3194	71.1471	68.3737	70.1187	42.4262	46.0528	46.5612	3.88949e-15	-0.70559
ENSRNOG00000037380	AC136661.1	151	164	158	67	110	105	6.91171	7.46333	8.17877	2.55195	4.11071	4.53536	0.000360491	-1.07615
ENSRNOG00000018027	Taf5l	2743	3218	2631	2511	2368	1910	30.6025	35.5273	33.036	23.4577	21.5072	19.9965	4.64922e-12	-0.677486
ENSRNOG00000018023	Bin3	1197	1266	1134	2569	2655	2236	23.9804	25.3077	25.6296	43.2434	43.8137	42.0949	3.3063e-19	0.714443
ENSRNOG00000018021	Brix1	7426	7209	6707	3387	3547	3364	87.3728	83.9317	88.8206	33.3768	33.9678	37.1458	9.52478e-57	-1.3862
ENSRNOG00000018020	Apbb1	250	276	264	1275	1027	900	3.02103	3.28796	3.59321	12.9301	10.122	10.223	3.65785e-26	1.679
ENSRNOG00000018029	Doc2g	121	126	102	26	40	21	2.55994	2.63612	2.43154	0.456219	0.691592	0.414103	4.0344e-11	-2.35012
NewGene_103	NewGene_103	67	92	59	3	4	2	1.19333	1.59968	1.06521	0.029426	0.039585	0.015213	5.70162e-14	-4.93116
ENSRNOG00000019374	Csk	1087	1098	1150	2313	2051	1923	16.244	16.3087	19.4551	29.1335	25.0521	27.1223	4.14729e-07	0.575727
ENSRNOG00000019377	Amh	176	175	118	27	21	14	3.27919	3.22365	2.47413	0.409426	0.315323	0.241541	9.18982e-19	-3.25966
ENSRNOG00000019372	Pc	478	505	425	5531	5384	4727	3.37683	3.89995	3.73891	36.2147	34.4863	34.748	1.09194e-276	3.13752
ENSRNOG00000048109	LOC100365839	2476	1619	1279	1081	1639	1559	89.1557	57.6848	51.8104	32.5759	48.0198	52.6655	0.0121602	-0.661582
ENSRNOG00000011404	Chkb	1406	1535	1446	1663	1684	1325	25.9868	28.0813	30.0837	25.7504	25.3341	22.9786	0.00980058	-0.250382
ENSRNOG00000021224	Mrps26	5014	4363	3473	2813	2758	2921	160.774	138.419	125.316	75.5323	71.9775	87.8808	6.36555e-10	-0.92721
ENSRNOG00000021221	Pced1a	2176	2412	2302	1583	1541	1278	27.4532	30.865	33.1204	16.8916	16.2366	15.0604	1.63364e-28	-0.986126
ENSRNOG00000021220	Cpxm1	108	72	62	18	0	10	1.41011	0.926788	0.903232	0.188554	0	0.118482	4.10181e-05	-3.43329
ENSRNOG00000021223	Ptpra	1287	1686	1323	5890	5978	5351	13.7625	17.8456	15.926	52.824	52.1127	53.7839	1.08909e-69	1.67198
ENSRNOG00000021222	Vps16	1679	1774	1377	3672	4117	3449	19.9178	20.8195	18.3803	36.4917	39.7666	38.4002	4.25337e-18	0.883471
ENSRNOG00000047104	Hells	482	752	495	1238	1208	1230	5.94404	9.18568	6.87702	12.7967	12.1333	14.2467	1.02926e-05	0.767635
ENSRNOG00000047106	Mtrf1	615	668	602	864	830	763	11.2832	12.3979	12.7624	13.0527	12.2216	12.8568	0.701096	0.0469339
ENSRNOG00000046271	LOC100911685	8936	9728	8575	10674	11294	10329	120.855	130.335	132.36	119.685	125.515	132.388	0.205728	-0.088036
ENSRNOG00000046272	Hnrnpab	12455	8393	8782	13868	13288	12893	283.485	194.821	224.013	262.284	253.99	273.561	0.607024	0.0933455
ENSRNOG00000046275	LOC100910833	123	180	133	679	130	464	3.32518	4.81449	4.03544	15.4285	2.85262	11.8022	0.0145239	1.23832
[truncated: 11,630 more rows]
