# Supplementary material for: 4‐octyl itaconate alleviates cisplatin‐induced ferroptosis possibly via activating the NRF2/HO‐1 signalling pathway
Source: J Cell Mol Med. 2024 Mar 20;28(7):e18207. doi: 10.1111/jcmm.18207 (PMC10951885; doi:10.1111/jcmm.18207)
Supplement: Supplementary file 5 — Table S4. [file JCMM-28-e18207-s005.xlsx]

## Sheet: 4.1 GO   biological processes
Supplementary Table 4.1 GO biological process analysis between the 4-OI + cisplatin group and the cisplatin group
ID	Description	setSize	enrichmentScore	NES	pvalue	qvalue	core_enrichment	Symbol	rank
GO:0006412	translation	226	-0.602987	-2.53142	0.00177305	0.0338025	ENSRNOG00000028449;ENSRNOG00000008551;ENSRNOG00000025388;ENSRNOG00000015192;ENSRNOG00000019497;ENSRNOG00000019165;ENSRNOG00000000926;ENSRNOG00000029410;ENSRNOG00000053756;ENSRNOG00000031560;ENSRNOG00000004426;ENSRNOG00000020975;ENSRNOG00000008279;ENSRNOG00000006968;ENSRNOG00000005826;ENSRNOG00000032348;ENSRNOG00000007663;ENSRNOG00000039297;ENSRNOG00000048109;ENSRNOG00000007238;ENSRNOG00000032803;…	LOC100364457;LOC100362830;Mrpl33;Mrps5;Mrpl17;Mrpl51;Mrps17;Rpl21;LOC100909878;AABR07030162.1;Rps27a;Mrpl49;Mrps15;Mrpl19;RGD1562420;LOC103690996;LOC100911372;Mrpl52;LOC100365839;LOC297756;Rpl21;Rps8;AABR07067829.1;LOC100359687;Mrpl27;Rps9l1;Rack1;Mrps21;LOC102555453;LOC100365810;AABR07057190.1;LOC100360841;AABR07072400.1;Rps15;Mrpl41;Mrpl2;Mrpl30;AABR07028839.1;Rpl12;Rpl27a;Rpl17;Mrpl15;Rps3a;AA…	4077
GO:0006364	rRNA processing	57	-0.547899	-1.85571	0.00188324	0.0338025	ENSRNOG00000008551;ENSRNOG00000055647;ENSRNOG00000050051;ENSRNOG00000010409;ENSRNOG00000022896;ENSRNOG00000050413;ENSRNOG00000017460;ENSRNOG00000048495;ENSRNOG00000004035;ENSRNOG00000016266;ENSRNOG00000019229;ENSRNOG00000013429;ENSRNOG00000007838;ENSRNOG00000007174;ENSRNOG00000001203;ENSRNOG00000012409;ENSRNOG00000008081;ENSRNOG00000045569;ENSRNOG00000002450;ENSRNOG00000004214;ENSRNOG00000055236;…	LOC100362830;Rbfa;Pin4;Nol6;Rrp7a;Samd15;Imp3;Rrp12;Krr1;Mphosph10;Fbl;Tbl3;Ddx47;Utp11;Rrp1;Exosc3;Ddx27;Nol8;Rrp15;Rpl26;Gemin4;Rps27;Rpl11;Rpl27;Nol8;Rrp8;LOC108348080;Utp14a;Rsl1d1;NewGene_14139;Gar1;Rps28;Ebna1bp2;Rrp9;Mrto4;Lyar;Wdr74;Npm3;Srfbp1	4064
GO:0002181	cytoplasmic translation	38	-0.641981	-1.98933	0.00197628	0.0338025	ENSRNOG00000000505;ENSRNOG00000033625;NewGene_10641;NewGene_10640;ENSRNOG00000011138;ENSRNOG00000027271;NewGene_802;ENSRNOG00000029377;ENSRNOG00000043400;NewGene_6238;ENSRNOG00000026260;ENSRNOG00000011955;ENSRNOG00000013874;ENSRNOG00000033473;ENSRNOG00000021035;ENSRNOG00000011104;ENSRNOG00000005975;ENSRNOG00000058291;ENSRNOG00000032825;ENSRNOG00000048701;ENSRNOG00000042886;NewGene_13127;ENSRNOG00…	Rpl10a;AABR07027015.1;NewGene_10641;NewGene_10640;Rpl29;RGD1359290;NewGene_802;LOC682793;LOC100910678;NewGene_6238;Rpl11;AABR07026997.1;LOC100360522;Rpl36;Rpl18;Rpl22;Rpl30;AC126581.1;LOC100362027;Rpl38;Rps28;NewGene_13127;LOC690468;Rpl38;LOC103692829;AABR07064810.1;NewGene_803	3619
GO:0051649	establishment of localization in cell	48	0.531601	1.84174	0.00198413	0.0338025	ENSRNOG00000032437;NewGene_3641;NewGene_3642;NewGene_14640;ENSRNOG00000009161;ENSRNOG00000003054;ENSRNOG00000050417;ENSRNOG00000036598;ENSRNOG00000014819;ENSRNOG00000046617;NewGene_5234;ENSRNOG00000057813;ENSRNOG00000003234;NewGene_4399;ENSRNOG00000013969;ENSRNOG00000012206	Pard3;NewGene_3641;NewGene_3642;NewGene_14640;Clasp2;AABR07037009.1;AABR07006774.1;Tbc1d12;Hap1;LOC103690149;NewGene_5234;AABR07063281.1;Mgrn1;NewGene_4399;Ahi1;Dennd5a	2323
GO:0007179	transforming growth factor beta receptor signaling pathway	46	0.537201	1.84849	0.00199203	0.0338025	ENSRNOG00000032437;ENSRNOG00000010488;ENSRNOG00000008451;ENSRNOG00000007034;ENSRNOG00000058416;ENSRNOG00000005033;ENSRNOG00000000091;ENSRNOG00000047605;ENSRNOG00000007916;ENSRNOG00000009173;ENSRNOG00000013265;ENSRNOG00000050760;ENSRNOG00000020813;ENSRNOG00000027183;ENSRNOG00000003261;ENSRNOG00000002418;ENSRNOG00000017231;ENSRNOG00000008704;ENSRNOG00000009102;ENSRNOG00000008620;ENSRNOG00000050190;…	Pard3;Zmiz1;Fut8;Hipk2;Smad9;Acvr1;LOC103691556;Ptprk;Ptk2;Smad6;Tgfbr2;LOC103690035;Ltbp3;Zfyve9;Usp9x;Tgfb2;Adam9;Nlk;Fermt2;Smad3;Eng;Tgfbr1;Smad2	3090
GO:0021987	cerebral cortex development	43	0.570812	1.9175	0.00199203	0.0338025	ENSRNOG00000004068;ENSRNOG00000015602;ENSRNOG00000003054;ENSRNOG00000028335;NewGene_3565;ENSRNOG00000025053;ENSRNOG00000013064;ENSRNOG00000023753;ENSRNOG00000020457;ENSRNOG00000051719;ENSRNOG00000006338;ENSRNOG00000027569;ENSRNOG00000017601;ENSRNOG00000010711;ENSRNOG00000017243;ENSRNOG00000011470;ENSRNOG00000011789;ENSRNOG00000008292;ENSRNOG00000016423;ENSRNOG00000050231;ENSRNOG00000047247;ENSRNO…	Ncoa1;Cdh2;AABR07037009.1;Fat4;NewGene_3565;Lrp1;Lrp8;Afdn;Tacc2;AABR07065498.1;Lrp6;Trappc9;Srd5a1;Dicer1;Bnip3;Tsc1;Cdon;Hif1a;Tacc1;Gng12;Ptprs;Wdr47;Mcph1;Smo	3291
GO:1905515	non-motile cilium assembly	43	0.566223	1.90208	0.00199203	0.0338025	NewGene_10064;ENSRNOG00000016545;ENSRNOG00000000802;ENSRNOG00000009278;ENSRNOG00000009208;ENSRNOG00000010952;ENSRNOG00000032070;ENSRNOG00000010556;ENSRNOG00000003882;ENSRNOG00000011829;ENSRNOG00000017608;ENSRNOG00000047194;ENSRNOG00000010155;ENSRNOG00000046617;ENSRNOG00000057813;ENSRNOG00000019020;ENSRNOG00000013969;ENSRNOG00000007515;ENSRNOG00000004430;ENSRNOG00000037295;ENSRNOG00000004542;ENSRN…	NewGene_10064;Ift140;Tbc1d32;Ift88;Pibf1;Ift122;Dync2h1;Intu;Cep350;Rpgrip1l;C2cd3;Arl13b;Pcm1;LOC103690149;AABR07063281.1;Bbs2;Ahi1;Kif3a;Cep131;Poc1a;Ttc8;Cc2d2a;Cenpj	3098
GO:0001764	neuron migration	49	0.515915	1.79391	0.00199601	0.0338025	ENSRNOG00000003742;ENSRNOG00000025509;ENSRNOG00000008425;NewGene_154;ENSRNOG00000012204;ENSRNOG00000000596;ENSRNOG00000004181;ENSRNOG00000007916;ENSRNOG00000004033;ENSRNOG00000001276;ENSRNOG00000018803;ENSRNOG00000002886;ENSRNOG00000003261;ENSRNOG00000010155;ENSRNOG00000004276	Cdkl5;Apbb2;Nav1;NewGene_154;LOC100294508;Fyn;Sdccag8;Ptk2;Sema6a;Pcnt;Mrtfa;Myh10;Usp9x;Pcm1;Itga3	1658
GO:0006470	protein dephosphorylation	47	0.565655	1.95018	0.002	0.0338025	ENSRNOG00000034025;ENSRNOG00000011425;ENSRNOG00000014285;ENSRNOG00000022999;ENSRNOG00000005711;ENSRNOG00000016280;NewGene_61;ENSRNOG00000047605;ENSRNOG00000002061;ENSRNOG00000005045;ENSRNOG00000009419;ENSRNOG00000004973;ENSRNOG00000011700;ENSRNOG00000000695;ENSRNOG00000004395;ENSRNOG00000004925;ENSRNOG00000018999;ENSRNOG00000016108;ENSRNOG00000008868;ENSRNOG00000010396;ENSRNOG00000061474;ENSRNOG0…	Ptprj;Ptpn3;Ssh2;Ppp2r3a;Ptprd;Btrc;NewGene_61;Ptprk;Ptpn13;Ppp2r5e;Ptprg;Ppp2r5c;Ptprm;Ssh1;Fbxw11;Ppp1r12a;Cdc14b;Phlpp2;Dusp19;Eya3;Ctdp1;Pten;Ctdsp1;Ppp3cc	3200
GO:0006486	protein glycosylation	42	0.566839	1.90154	0.00201207	0.0338025	ENSRNOG00000024435;ENSRNOG00000019843;ENSRNOG00000024886;ENSRNOG00000050857;ENSRNOG00000008099;ENSRNOG00000008944;ENSRNOG00000014901;ENSRNOG00000017932;ENSRNOG00000012016;ENSRNOG00000000155;ENSRNOG00000012019;ENSRNOG00000010284;ENSRNOG00000008283;ENSRNOG00000008209	AABR07035946.1;St3gal3;Ext1;Fut10;Galnt12;Ext2;Uggt1;St3gal2;Npc1;Cog3;B3galnt1;St3gal5;B4galt5;St3gal1	2293
GO:0030900	forebrain development	45	0.671032	2.28069	0.00201207	0.0338025	ENSRNOG00000004346;ENSRNOG00000014395;NewGene_154;NewGene_10064;ENSRNOG00000000596;ENSRNOG00000056184;ENSRNOG00000003054;ENSRNOG00000009278;ENSRNOG00000011059;ENSRNOG00000032070;ENSRNOG00000009795;ENSRNOG00000018803;ENSRNOG00000051719;ENSRNOG00000006338;ENSRNOG00000005868;ENSRNOG00000008911;ENSRNOG00000056703;ENSRNOG00000014819;NewGene_5234;ENSRNOG00000019014;ENSRNOG00000006137;ENSRNOG00000001004…	Notch3;Gli3;NewGene_154;NewGene_10064;Fyn;Lrp2;AABR07037009.1;Ift88;Ttbk2;Dync2h1;Nfib;Mrtfa;AABR07065498.1;Lrp6;Ttc21b;Draxin;Atrx;Hap1;NewGene_5234;Ndst1;Arid1a;Ncor2;Kif3a;Vax2	2601
GO:0042733	embryonic digit morphogenesis	42	0.591376	1.98385	0.00201207	0.0338025	ENSRNOG00000014395;ENSRNOG00000014183;ENSRNOG00000007261;ENSRNOG00000016545;ENSRNOG00000000802;ENSRNOG00000059589;ENSRNOG00000001515;ENSRNOG00000009278;ENSRNOG00000011059;ENSRNOG00000010952;ENSRNOG00000015911;ENSRNOG00000010556;ENSRNOG00000006338;ENSRNOG00000017608;ENSRNOG00000001235;ENSRNOG00000046211;ENSRNOG00000042118;ENSRNOG00000014241	Gli3;Gnaq;Gli2;Ift140;Tbc1d32;Lmbr1;Map3k20;Ift88;Ttbk2;Ift122;Lrp5;Intu;Lrp6;C2cd3;Gna12;Fbxw4;Cplane1;Ece1	2047
GO:0007368	determination of left/right symmetry	37	0.575258	1.89452	0.00201613	0.0338025	ENSRNOG00000014486;ENSRNOG00000000614;NewGene_10064;ENSRNOG00000016545;ENSRNOG00000038200;ENSRNOG00000000802;ENSRNOG00000005033;ENSRNOG00000003635;ENSRNOG00000009278;ENSRNOG00000019807;ENSRNOG00000032070;ENSRNOG00000011829;ENSRNOG00000047194;ENSRNOG00000046617;ENSRNOG00000057813	Rfx3;Bicc1;NewGene_10064;Ift140;Rttn;Tbc1d32;Acvr1;Disp1;Ift88;Sufu;Dync2h1;Rpgrip1l;Arl13b;LOC103690149;AABR07063281.1	1777
GO:0009952	anterior/posterior pattern specification	38	0.584246	1.93549	0.00201613	0.0338025	ENSRNOG00000004693;ENSRNOG00000011280;ENSRNOG00000014395;ENSRNOG00000007261;ENSRNOG00000007034;ENSRNOG00000008313;ENSRNOG00000009278;ENSRNOG00000015911;ENSRNOG00000047296;ENSRNOG00000006338;ENSRNOG00000032183;ENSRNOG00000016313;ENSRNOG00000022196;ENSRNOG00000011789;ENSRNOG00000007515;ENSRNOG00000005767;ENSRNOG00000018140;ENSRNOG00000016246;ENSRNOG00000008332;ENSRNOG00000048917	Pbx1;Mllt3;Gli3;Gli2;Hipk2;Hoxb3;Ift88;Lrp5;Bptf;Lrp6;Scmh1;Ctnnbip1;Bmpr2;Cdon;Kif3a;Tulp3;Smad2;Tshz1;Smo;LOC100909604	3299
GO:0016197	endosomal transport	37	0.562305	1.85186	0.00201613	0.0338025	ENSRNOG00000057378;ENSRNOG00000038436;ENSRNOG00000011614;ENSRNOG00000010299;ENSRNOG00000046741;ENSRNOG00000027183;ENSRNOG00000046874;ENSRNOG00000020893;ENSRNOG00000018126;ENSRNOG00000000697;ENSRNOG00000013055;ENSRNOG00000016212;ENSRNOG00000012206;ENSRNOG00000008331;ENSRNOG00000009739;ENSRNOG00000023280;ENSRNOG00000021222;ENSRNOG00000022343;ENSRNOG00000059224;ENSRNOG00000018322;ENSRNOG00000013502;…	Clec16a;RGD1307100;Tmcc1;Eps15;Itsn2;Zfyve9;Snx9;Snx27;Abca1;Coro1c;Zfyve16;Ankfy1;Dennd5a;Washc4;Washc5;Als2;Vps16;Alms1;Reps1;Picalm;Eps15l1;Rab10;Tbc1d14	3858
GO:0045664	regulation of neuron differentiation	37	0.534823	1.76135	0.00201613	0.0338025	NewGene_983;ENSRNOG00000014452;ENSRNOG00000009161;ENSRNOG00000003054;ENSRNOG00000007590;ENSRNOG00000018598;ENSRNOG00000020467;ENSRNOG00000014508;ENSRNOG00000014819;ENSRNOG00000046617;ENSRNOG00000001126;ENSRNOG00000010711;ENSRNOG00000013474;ENSRNOG00000013969;ENSRNOG00000012206	NewGene_983;Zfhx3;Clasp2;AABR07037009.1;Eya1;Ankrd1;Nrep;Mgll;Hap1;LOC103690149;Fbxw8;Dicer1;Casz1;Ahi1;Dennd5a	2323
GO:0051049	regulation of transport	37	0.632099	2.08171	0.00201613	0.0338025	ENSRNOG00000015658;ENSRNOG00000032437;ENSRNOG00000000540;NewGene_14640;ENSRNOG00000009161;ENSRNOG00000003054;ENSRNOG00000009285;ENSRNOG00000050417;ENSRNOG00000036598;ENSRNOG00000023664;ENSRNOG00000018598;ENSRNOG00000014819;ENSRNOG00000046617;ENSRNOG00000013351;ENSRNOG00000055036;ENSRNOG00000013969	Sorbs1;Pard3;Btbd9;NewGene_14640;Clasp2;AABR07037009.1;Eipr1;AABR07006774.1;Tbc1d12;Lepr;Ankrd1;Hap1;LOC103690149;Stxbp5;RGD1311164;Ahi1	2182
GO:0003007	heart morphogenesis	41	0.582564	1.9389	0.00203666	0.0338025	ENSRNOG00000010488;NewGene_154;NewGene_13228;ENSRNOG00000047656;ENSRNOG00000029986;ENSRNOG00000028335;NewGene_3565;ENSRNOG00000056907;ENSRNOG00000052721;ENSRNOG00000018598;ENSRNOG00000005933;ENSRNOG00000004831;ENSRNOG00000046617;ENSRNOG00000057813;ENSRNOG00000002418;ENSRNOG00000015686;ENSRNOG00000013969;ENSRNOG00000001004;ENSRNOG00000007106;ENSRNOG00000061603;ENSRNOG00000011908	Zmiz1;NewGene_154;NewGene_13228;Gaa;Insr;Fat4;NewGene_3565;Nipbl;Kdm6a;Ankrd1;Yap1;Arid2;LOC103690149;AABR07063281.1;Tgfb2;Col4a3bp;Ahi1;Ncor2;Sos1;Asxl1;Asxl2	2692
GO:0048568	embryonic organ development	41	0.584791	1.94631	0.00203666	0.0338025	ENSRNOG00000004109;NewGene_154;ENSRNOG00000015488;ENSRNOG00000010695;ENSRNOG00000005608;ENSRNOG00000022162;ENSRNOG00000010736;ENSRNOG00000052721;ENSRNOG00000016374;ENSRNOG00000005933;ENSRNOG00000004831;ENSRNOG00000046617;ENSRNOG00000001126;ENSRNOG00000057813;ENSRNOG00000022395;ENSRNOG00000013969;ENSRNOG00000011853;ENSRNOG00000007000	Zfpm2;NewGene_154;Tead1;Pdgfc;Tead4;Pbx3;Pbx4;Kdm6a;Fgfr2;Yap1;Arid2;LOC103690149;Fbxw8;AABR07063281.1;Tnrc6c;Ahi1;Mbd2;Grhl2	2591
GO:0043087	regulation of GTPase activity	53	0.589944	2.07455	0.00204082	0.0338025	ENSRNOG00000007947;ENSRNOG00000034177;ENSRNOG00000021569;ENSRNOG00000009812;NewGene_14640;ENSRNOG00000007324;ENSRNOG00000013213;ENSRNOG00000007422;ENSRNOG00000013780;ENSRNOG00000005506;ENSRNOG00000054033;ENSRNOG00000050417;ENSRNOG00000036598;ENSRNOG00000025209;ENSRNOG00000047439;ENSRNOG00000017791;ENSRNOG00000012002;ENSRNOG00000054515;ENSRNOG00000017925;ENSRNOG00000013351;ENSRNOG00000009402;ENSRN…	Fam13a;Efna5;Tiam1;Sbf2;NewGene_14640;Plxna2;Epha4;Vav2;Nf1;Arhgef5;Adap1;AABR07006774.1;Tbc1d12;Plxnd1;Pot1b;Arhgap12;Iqgap1;Fgd6;Gapvd1;Stxbp5;Rabgap1;Iqgap3;Rdx;Gpr137b;Plxnb2;Arfgap3;Pafah1b1;Plxna1;Ric8b;Tbc1d10b	3080
GO:0000165	MAPK cascade	21	0.723834	2.08173	0.00205761	0.0338025	ENSRNOG00000046168;ENSRNOG00000007926;ENSRNOG00000031700;ENSRNOG00000004048;ENSRNOG00000027839;ENSRNOG00000001138;ENSRNOG00000002969;ENSRNOG00000010957	Ppm1l;Map2k5;Map3k5;Lrrk2;Ptk2b;Taok3;Itpkb;Braf	1566
GO:0021915	neural tube development	32	0.628806	2.01194	0.00205761	0.0338025	ENSRNOG00000008051;ENSRNOG00000014395;ENSRNOG00000007324;ENSRNOG00000007261;ENSRNOG00000017422;ENSRNOG00000000802;ENSRNOG00000011059;ENSRNOG00000049232;ENSRNOG00000010556;ENSRNOG00000052721;ENSRNOG00000006338;ENSRNOG00000017608;ENSRNOG00000057813;ENSRNOG00000005872;ENSRNOG00000007515;ENSRNOG00000007000;ENSRNOG00000010771;ENSRNOG00000002146;ENSRNOG00000005767;ENSRNOG00000006526;ENSRNOG00000019322;…	Itpk1;Gli3;Plxna2;Gli2;Ambra1;Tbc1d32;Ttbk2;Tcf7l2;Intu;Kdm6a;Lrp6;C2cd3;AABR07063281.1;Tcf7;Kif3a;Grhl2;Pkd1;Pkd2;Tulp3;Sema3c;Notch1;Inka1	3642
GO:0032147	activation of protein kinase activity	32	0.6258	2.00232	0.00205761	0.0338025	ENSRNOG00000017583;ENSRNOG00000017419;ENSRNOG00000038597;ENSRNOG00000004057;ENSRNOG00000010418;ENSRNOG00000016984;ENSRNOG00000013265;ENSRNOG00000021061;ENSRNOG00000014013;ENSRNOG00000013136;ENSRNOG00000004923;ENSRNOG00000016346;ENSRNOG00000002418;ENSRNOG00000013529;ENSRNOG00000047376;ENSRNOG00000061424;ENSRNOG00000024365	Mapkap1;Map3k4;Dlg1;Ccdc88a;Nek1;Atg13;Tgfbr2;Map4k2;Map4k4;Oxsr1;Map4k5;Prkcd;Tgfb2;Stk4;AABR07049960.1;Map3k3;Ect2	2674
GO:0050804	modulation of chemical synaptic transmission	32	0.627913	2.00908	0.00205761	0.0338025	ENSRNOG00000000540;ENSRNOG00000010210;ENSRNOG00000033119;ENSRNOG00000000596;ENSRNOG00000005711;ENSRNOG00000059683;ENSRNOG00000013064;ENSRNOG00000013202;ENSRNOG00000009019;ENSRNOG00000058975;ENSRNOG00000009079;ENSRNOG00000014508;ENSRNOG00000014819;ENSRNOG00000021223;ENSRNOG00000008024;ENSRNOG00000013481;ENSRNOG00000005257;ENSRNOG00000059968;ENSRNOG00000047247	Btbd9;Slc7a11;Plcb4;Fyn;Ptprd;Mpp2;Lrp8;Akap7;Slc6a6;Iqsec2;Prkar2b;Mgll;Hap1;Ptpra;Pxk;Cdh11;Prkaca;Jak2;Ptprs	3028
GO:0060976	coronary vasculature development	21	0.704167	2.02517	0.00205761	0.0338025	NewGene_10064;ENSRNOG00000019807;ENSRNOG00000009173;ENSRNOG00000032070;ENSRNOG00000002886;ENSRNOG00000025209;ENSRNOG00000052687;ENSRNOG00000022772;ENSRNOG00000039976;ENSRNOG00000042118;ENSRNOG00000019014;ENSRNOG00000022015;ENSRNOG00000026857;NewGene_3366;ENSRNOG00000033090	NewGene_10064;Sufu;Smad6;Dync2h1;Myh10;Plxnd1;Megf8;Prickle1;Ptk7;Cplane1;Ndst1;Cntrl;Kif7;NewGene_3366;Ltbp1	3061
GO:0030029	actin filament-based process	18	0.716832	1.98722	0.00206612	0.0338025	ENSRNOG00000015658;ENSRNOG00000032437;NewGene_154;ENSRNOG00000017583;ENSRNOG00000001303;ENSRNOG00000018598	Sorbs1;Pard3;NewGene_154;Mapkap1;Specc1l;Ankrd1	1364
GO:0030866	cortical actin cytoskeleton organization	18	0.702704	1.94806	0.00206612	0.0338025	ENSRNOG00000010037;ENSRNOG00000055567;ENSRNOG00000004834;ENSRNOG00000038597;ENSRNOG00000055809;ENSRNOG00000012346;ENSRNOG00000057817;ENSRNOG00000056297;ENSRNOG00000004496;ENSRNOG00000011346	Epb41;Fmnl2;Llgl2;Dlg1;LOC100911769;Epb41l2;Epb41l1;Fmnl3;Rock2;Ehd2	2399
GO:0035904	aorta development	18	0.691822	1.91789	0.00206612	0.0338025	ENSRNOG00000056184;ENSRNOG00000019807;ENSRNOG00000009173;ENSRNOG00000002886;ENSRNOG00000025209;ENSRNOG00000006905;ENSRNOG00000022772;ENSRNOG00000019014;ENSRNOG00000022015;ENSRNOG00000026857;ENSRNOG00000002146;ENSRNOG00000006689;ENSRNOG00000033090	Lrp2;Sufu;Smad6;Myh10;Plxnd1;Hectd1;Prickle1;Ndst1;Cntrl;Kif7;Pkd2;Chd7;Ltbp1	3061
GO:0048193	Golgi vesicle transport	22	0.66301	1.92409	0.002079	0.0338025	NewGene_3641;NewGene_3642;ENSRNOG00000011991;ENSRNOG00000001847;ENSRNOG00000016063;ENSRNOG00000012940;ENSRNOG00000025324	NewGene_3641;NewGene_3642;Slc10a7;Ccdc91;Vps35l;Vps41;Spire1	1473
GO:0051056	regulation of small GTPase mediated signal transduction	22	0.779265	2.26147	0.002079	0.0338025	ENSRNOG00000007947;ENSRNOG00000009411;ENSRNOG00000036964;ENSRNOG00000017065;ENSRNOG00000019791;ENSRNOG00000007646;ENSRNOG00000011245;ENSRNOG00000020703;ENSRNOG00000046256;ENSRNOG00000017583;ENSRNOG00000015339;ENSRNOG00000017939;ENSRNOG00000011375;ENSRNOG00000014836;NewGene_4399	Fam13a;Chn2;Ralgapa2;Arhgap28;Sipa1l2;Sipa1l1;Arhgap18;Sipa1l3;Ralgapa1;Mapkap1;Shoc2;Chn1;Tsc2;Ralgapb;NewGene_4399	2007
GO:0060341	regulation of cellular localization	22	0.662361	1.9222	0.002079	0.0338025	ENSRNOG00000015658;ENSRNOG00000032437;ENSRNOG00000000540;ENSRNOG00000055157;ENSRNOG00000009285;ENSRNOG00000014819	Sorbs1;Pard3;Btbd9;Pard6g;Eipr1;Hap1	1444
GO:0071230	cellular response to amino acid stimulus	36	0.669205	2.17769	0.002079	0.0338025	ENSRNOG00000020689;ENSRNOG00000026649;ENSRNOG00000003821;ENSRNOG00000004332;ENSRNOG00000009851;ENSRNOG00000017863;ENSRNOG00000003736;ENSRNOG00000056772;ENSRNOG00000016281;ENSRNOG00000008173;ENSRNOG00000002244;ENSRNOG00000019316;ENSRNOG00000033169;ENSRNOG00000031475;ENSRNOG00000000302;ENSRNOG00000039859;ENSRNOG00000020339	Cpeb3;Dnmt3a;Rptor;Egfr;Slc38a9;Zeb1;Col5a2;Col4a6;Col4a1;Sesn3;Pdgfra;Sh3bp4;Cpeb4;Col16a1;Sesn1;Dnmt1;Neurl1	2252
GO:0007169	transmembrane receptor protein tyrosine kinase signaling pathway	33	0.671527	2.15777	0.00208333	0.0338025	ENSRNOG00000015658;NewGene_2188;ENSRNOG00000013213;ENSRNOG00000008180;ENSRNOG00000009161;ENSRNOG00000004332;ENSRNOG00000052745;ENSRNOG00000015339;ENSRNOG00000016374;ENSRNOG00000014819;ENSRNOG00000025155;ENSRNOG00000046617;ENSRNOG00000013196;ENSRNOG00000002881;ENSRNOG00000013969;ENSRNOG00000008593;ENSRNOG00000006450;ENSRNOG00000049238;ENSRNOG00000015679	Sorbs1;NewGene_2188;Epha4;Lyn;Clasp2;Egfr;Met;Shoc2;Fgfr2;Hap1;Lmtk2;LOC103690149;Dok5;Ddr2;Ahi1;Ryk;Erbb2;LOC102552659;Dok4	2576
GO:0009887	animal organ morphogenesis	54	0.565779	1.98865	0.00209205	0.0338025	ENSRNOG00000021437;ENSRNOG00000010744;ENSRNOG00000005932;NewGene_154;ENSRNOG00000017406;ENSRNOG00000002680;ENSRNOG00000022162;ENSRNOG00000009278;ENSRNOG00000005573;ENSRNOG00000010736;ENSRNOG00000053691;ENSRNOG00000020804;ENSRNOG00000011416;ENSRNOG00000016374;ENSRNOG00000018598;ENSRNOG00000005933;ENSRNOG00000004606;ENSRNOG00000046617;ENSRNOG00000057813;ENSRNOG00000012030;ENSRNOG00000013969;ENSRNOG…	AABR07073181.1;Nrp1;Megf9;NewGene_154;Atrnl1;Lamc1;Pbx3;Ift88;Ntn4;Pbx4;Lama5;Smarcc1;Vegfc;Fgfr2;Ankrd1;Yap1;Meis1;LOC103690149;AABR07063281.1;AABR07043897.1;Ahi1;Lamb1;Asxl1;Cul1;Asxl2	2692
GO:0098609	cell-cell adhesion	54	0.512551	1.80156	0.00209205	0.0338025	ENSRNOG00000032437;ENSRNOG00000018373;ENSRNOG00000008116;ENSRNOG00000005504;ENSRNOG00000004332;ENSRNOG00000028335;ENSRNOG00000014316;NewGene_3565;ENSRNOG00000038597;ENSRNOG00000005970;ENSRNOG00000030954;ENSRNOG00000053691;ENSRNOG00000006514;ENSRNOG00000014478;ENSRNOG00000006338;ENSRNOG00000001518;ENSRNOG00000047137;ENSRNOG00000047491;ENSRNOG00000006403;ENSRNOG00000060775;ENSRNOG00000031475;ENSRNO…	Pard3;Tln2;Plpp3;Pkp4;Egfr;Fat4;Rapgef1;NewGene_3565;Dlg1;Lrrc1;Fat1;Lama5;Vezt;Fndc3a;Lrp6;Itga6;Erbin;AABR07037520.1;Nectin1;Lmo7;Col16a1;Lims1;Cdh11;LOC102555457;Ctnnd1;Pkd1	2680
GO:0000902	cell morphogenesis	55	0.515805	1.81314	0.00209644	0.0338025	ENSRNOG00000032437;ENSRNOG00000002248;NewGene_983;ENSRNOG00000004332;ENSRNOG00000010624;ENSRNOG00000054420;ENSRNOG00000002932;ENSRNOG00000000695;ENSRNOG00000005933;ENSRNOG00000025428;ENSRNOG00000013351;ENSRNOG00000002418;ENSRNOG00000011945;ENSRNOG00000015686;ENSRNOG00000013529;ENSRNOG00000000513;ENSRNOG00000007315;ENSRNOG00000013481;ENSRNOG00000013039;ENSRNOG00000061603;ENSRNOG00000015845;ENSRNOG…	Pard3;Fryl;NewGene_983;Egfr;Ap3b1;Vdr;Wdr19;Ssh1;Yap1;Rp2;Stxbp5;Tgfb2;Cyfip1;Col4a3bp;Stk4;Mapk14;Thoc2;Cdh11;Add1;Asxl1;Fam129b;Ect2	2674
GO:0006897	endocytosis	55	0.561525	1.97385	0.00209644	0.0338025	ENSRNOG00000010526;ENSRNOG00000011063;ENSRNOG00000061928;ENSRNOG00000011852;NewGene_5069;ENSRNOG00000004048;ENSRNOG00000008258;ENSRNOG00000010299;ENSRNOG00000013281;ENSRNOG00000013064;ENSRNOG00000006483;ENSRNOG00000001448;ENSRNOG00000025926;ENSRNOG00000014398;ENSRNOG00000046741;ENSRNOG00000011944;ENSRNOG00000007649;ENSRNOG00000005015;ENSRNOG00000046874;ENSRNOG00000030862;ENSRNOG00000012016;ENSRNO…	Dennd1a;Dennd1b;Myo1e;Myo6;NewGene_5069;Lrrk2;Fnbp1;Eps15;Mib1;Lrp8;Heatr5a;Hip1;Heatr5b;Scara5;Itsn2;Snx10;Dnm2;Rabep1;Snx9;Atp6v1h;Npc1;Epn2;Ehd2;Wasf2;Eea1;Scamp2;Pik3c2a;Rhoj	2915
GO:0007040	lysosome organization	35	0.559991	1.80593	0.00209644	0.0338025	ENSRNOG00000058094;NewGene_13228;ENSRNOG00000004048;ENSRNOG00000014666;ENSRNOG00000010624;ENSRNOG00000047656;NewGene_2143;ENSRNOG00000049281;ENSRNOG00000005228;ENSRNOG00000018126;ENSRNOG00000014275	AABR07028902.1;NewGene_13228;Lrrk2;Tfeb;Ap3b1;Gaa;NewGene_2143;Gba;Gnptab;Abca1;AABR07026291.1	1993
GO:0018107	peptidyl-threonine phosphorylation	35	0.535228	1.72607	0.00209644	0.0338025	ENSRNOG00000007034;ENSRNOG00000004048;ENSRNOG00000005033;ENSRNOG00000011625;ENSRNOG00000001662;ENSRNOG00000002537;ENSRNOG00000013265;ENSRNOG00000002833;ENSRNOG00000013136;ENSRNOG00000025155;ENSRNOG00000001849;ENSRNOG00000016346;ENSRNOG00000004496;ENSRNOG00000008704	Hipk2;Lrrk2;Acvr1;Tnks;Dyrk1a;Wnk3;Tgfbr2;Gsk3b;Oxsr1;Lmtk2;Mapk1;Prkcd;Rock2;Nlk	2294
GO:0002092	positive regulation of receptor internalization	11	0.774878	1.88279	0.00210084	0.0338025	ENSRNOG00000030404;ENSRNOG00000032437;ENSRNOG00000051986;ENSRNOG00000010637;ENSRNOG00000029986	Arrb1;Pard3;Plcg2;Tbc1d5;Insr	595
GO:0035721	intraciliary retrograde transport	11	0.743449	1.80643	0.00210084	0.0338025	NewGene_10064;ENSRNOG00000016545;ENSRNOG00000010952;ENSRNOG00000032070;ENSRNOG00000002932;ENSRNOG00000010194;ENSRNOG00000005868;NewGene_5234;ENSRNOG00000028783	NewGene_10064;Ift140;Ift122;Dync2h1;Wdr19;Ift43;Ttc21b;NewGene_5234;Wdr35	2463
GO:0051928	positive regulation of calcium ion transport	11	0.776149	1.88588	0.00210084	0.0338025	ENSRNOG00000018378;ENSRNOG00000011076;ENSRNOG00000003054;ENSRNOG00000002537;ENSRNOG00000002956;ENSRNOG00000014819;ENSRNOG00000047014	Cacnb2;Ank2;AABR07037009.1;Wnk3;Stim2;Hap1;Homer1	1869
GO:0030326	embryonic limb morphogenesis	25	0.710063	2.13454	0.00210526	0.0338025	ENSRNOG00000043219;ENSRNOG00000004693;ENSRNOG00000014395;NewGene_10064;ENSRNOG00000014076;ENSRNOG00000032070;ENSRNOG00000002932;ENSRNOG00000018835;ENSRNOG00000052687;ENSRNOG00000006338;ENSRNOG00000058329;ENSRNOG00000017608;ENSRNOG00000010121;ENSRNOG00000010711	Fbn2;Pbx1;Gli3;NewGene_10064;Mbnl1;Dync2h1;Wdr19;Notch2;Megf8;Lrp6;Prrx2;C2cd3;Lef1;Dicer1	1919
GO:0030336	negative regulation of cell migration	56	0.532936	1.88119	0.00210526	0.0338025	ENSRNOG00000029614;ENSRNOG00000004603;ENSRNOG00000005783;ENSRNOG00000034025;ENSRNOG00000009037;ENSRNOG00000009161;NewGene_2571;ENSRNOG00000016879;ENSRNOG00000018992;ENSRNOG00000047605;ENSRNOG00000026962;ENSRNOG00000019400;ENSRNOG00000052157;ENSRNOG00000017120;ENSRNOG00000011511;ENSRNOG00000004831;ENSRNOG00000019154;ENSRNOG00000014863;ENSRNOG00000018109;ENSRNOG00000007964;ENSRNOG00000000299	Robo1;Srgap1;Dlg5;Ptprj;Sulf1;Clasp2;NewGene_2571;Ldlrad4;Dpysl3;Ptprk;Osbpl8;Dag1;Nav3;Abhd2;Stk24;Arid2;Zmynd8;Reck;Clic4;Tp53inp1;Foxo3	2049
GO:0008589	regulation of smoothened signaling pathway	20	0.688503	1.93558	0.0021097	0.0338025	ENSRNOG00000013875;ENSRNOG00000016545;ENSRNOG00000011059;ENSRNOG00000001294;ENSRNOG00000016374;ENSRNOG00000011829;ENSRNOG00000005868;ENSRNOG00000017608;NewGene_5234;ENSRNOG00000057813;ENSRNOG00000003234	Fbxl17;Ift140;Ttbk2;Ift81;Fgfr2;Rpgrip1l;Ttc21b;C2cd3;NewGene_5234;AABR07063281.1;Mgrn1	1926
GO:0023014	signal transduction by protein phosphorylation	20	0.63153	1.77541	0.0021097	0.0338025	ENSRNOG00000017419;ENSRNOG00000010418;ENSRNOG00000021061;ENSRNOG00000014013;ENSRNOG00000013136;ENSRNOG00000004923;ENSRNOG00000002418;ENSRNOG00000013529;ENSRNOG00000061424	Map3k4;Nek1;Map4k2;Map4k4;Oxsr1;Map4k5;Tgfb2;Stk4;Map3k3	2579
GO:0031098	stress-activated protein kinase signaling cascade	20	0.672422	1.89037	0.0021097	0.0338025	ENSRNOG00000017583;ENSRNOG00000017419;ENSRNOG00000004482;ENSRNOG00000010418;ENSRNOG00000021061;ENSRNOG00000014013;ENSRNOG00000013136;ENSRNOG00000004923;ENSRNOG00000013529;ENSRNOG00000061424	Mapkap1;Map3k4;Ccdc88c;Nek1;Map4k2;Map4k4;Oxsr1;Map4k5;Stk4;Map3k3	2579
GO:0060627	regulation of vesicle-mediated transport	20	0.627154	1.76311	0.0021097	0.0338025	ENSRNOG00000032437;ENSRNOG00000000540;NewGene_14640;ENSRNOG00000009161;ENSRNOG00000050417;ENSRNOG00000036598;ENSRNOG00000014819;ENSRNOG00000046617;ENSRNOG00000013351;ENSRNOG00000055036;ENSRNOG00000013969	Pard3;Btbd9;NewGene_14640;Clasp2;AABR07006774.1;Tbc1d12;Hap1;LOC103690149;Stxbp5;RGD1311164;Ahi1	2182
GO:0060828	regulation of canonical Wnt signaling pathway	20	0.7046	1.98083	0.0021097	0.0338025	ENSRNOG00000007151;ENSRNOG00000004048;ENSRNOG00000016280;NewGene_2571;ENSRNOG00000018123;ENSRNOG00000061348;ENSRNOG00000005933;ENSRNOG00000007984;ENSRNOG00000016617	Cdk14;Lrrk2;Btrc;NewGene_2571;Ccny;Fam53b;Yap1;Amer1;Wwtr1	1730
GO:0061512	protein localization to cilium	20	0.715349	2.01105	0.0021097	0.0338025	ENSRNOG00000015189;NewGene_10064;ENSRNOG00000016545;ENSRNOG00000000802;ENSRNOG00000010952;ENSRNOG00000032070;ENSRNOG00000032152;ENSRNOG00000005868;ENSRNOG00000011944;NewGene_5234;ENSRNOG00000027617	Bbs9;NewGene_10064;Ift140;Tbc1d32;Ift122;Dync2h1;Rab11fip3;Ttc21b;Snx10;NewGene_5234;Ttc26	1685
GO:0007030	Golgi organization	64	0.455311	1.65958	0.00211864	0.0338025	ENSRNOG00000018425;ENSRNOG00000026048;NewGene_10064;ENSRNOG00000004048;ENSRNOG00000009161;ENSRNOG00000032070;ENSRNOG00000005703;ENSRNOG00000008659;ENSRNOG00000009039;ENSRNOG00000017644;ENSRNOG00000011073;ENSRNOG00000000327;ENSRNOG00000002301;ENSRNOG00000001126;ENSRNOG00000000155;ENSRNOG00000005801;ENSRNOG00000030245;ENSRNOG00000012163;ENSRNOG00000022202;ENSRNOG00000000048;ENSRNOG00000010224;ENSRN…	Dym;Gbf1;NewGene_10064;Lrrk2;Clasp2;Dync2h1;Arfgef1;Arhgap21;Trappc12;Usp6nl;Htt;Hace1;Uso1;Fbxw8;Cog3;Stx17;Tango2;Plekhm2;Trappc8;Gak;Rab30;Rab2a;NewGene_2181;Atl3	2637
GO:0007264	small GTPase mediated signal transduction	64	0.594565	2.16716	0.00211864	0.0338025	ENSRNOG00000016910;ENSRNOG00000004823;ENSRNOG00000021569;ENSRNOG00000011969;ENSRNOG00000008709;ENSRNOG00000018683;ENSRNOG00000011245;ENSRNOG00000015894;ENSRNOG00000007422;ENSRNOG00000024703;ENSRNOG00000004482;ENSRNOG00000008298;ENSRNOG00000004736;ENSRNOG00000004057;ENSRNOG00000016728;ENSRNOG00000015339;ENSRNOG00000002347;ENSRNOG00000009995;ENSRNOG00000000161;ENSRNOG00000021581;ENSRNOG00000003088;…	Ralgps1;Dock4;Tiam1;Dock9;Arhgap32;Dock1;Arhgap18;Dock8;Vav2;Dock5;Ccdc88c;Dock7;Ralgps2;Ccdc88a;Tiam2;Shoc2;Rgl1;Rapgef6;Chm;Rapgef2;Arhgap31;Uso1;Sos2;Hmox1;Ralgds;Rhobtb2;Ralbp1;Sos1;Arhgef18;Dock6	2470
GO:0007167	enzyme linked receptor protein signaling pathway	16	0.774591	2.05998	0.00212314	0.0338025	ENSRNOG00000015658;ENSRNOG00000032437;NewGene_2188;ENSRNOG00000009161;ENSRNOG00000015339;ENSRNOG00000011157;ENSRNOG00000014819;ENSRNOG00000046617;ENSRNOG00000013969	Sorbs1;Pard3;NewGene_2188;Clasp2;Shoc2;Jak1;Hap1;LOC103690149;Ahi1	2182
GO:0042391	regulation of membrane potential	16	0.723894	1.92515	0.00212314	0.0338025	ENSRNOG00000003134;ENSRNOG00000008831;ENSRNOG00000017610;ENSRNOG00000004048;ENSRNOG00000059683	Slc4a4;Hcn2;Nedd4l;Lrrk2;Mpp2	585
GO:0045332	phospholipid translocation	16	0.766321	2.03798	0.00212314	0.0338025	NewGene_12202;ENSRNOG00000006995;ENSRNOG00000022305;ENSRNOG00000003472;NewGene_12174;ENSRNOG00000056228;ENSRNOG00000052116;ENSRNOG00000002312;ENSRNOG00000012892;ENSRNOG00000018126;ENSRNOG00000017154	NewGene_12202;Ano6;Abcc1;Atp11c;NewGene_12174;Atp10a;Atp11b;Atp10d;Abca4;Abca1;Atp11a	1905
GO:0050772	positive regulation of axonogenesis	19	0.67575	1.8878	0.00212314	0.0338025	ENSRNOG00000029614;ENSRNOG00000021569;ENSRNOG00000007324;ENSRNOG00000019262;ENSRNOG00000016728;ENSRNOG00000025209;ENSRNOG00000005540;ENSRNOG00000010957;ENSRNOG00000004677;ENSRNOG00000011945;ENSRNOG00000007133;ENSRNOG00000017003	Robo1;Tiam1;Plxna2;Trak1;Tiam2;Plxnd1;Nin;Braf;Zeb2;Cyfip1;Plxnb2;Plxna1	2971
GO:0010769	regulation of cell morphogenesis involved in differentiation	10	0.744787	1.7383	0.00212766	0.0338025	NewGene_983;ENSRNOG00000009161;ENSRNOG00000003054;ENSRNOG00000014508;ENSRNOG00000001126	NewGene_983;Clasp2;AABR07037009.1;Mgll;Fbxw8	1747
GO:0022011	myelination in peripheral nervous system	10	0.760066	1.77396	0.00212766	0.0338025	ENSRNOG00000032437;ENSRNOG00000012561;ENSRNOG00000011411;ENSRNOG00000019400;ENSRNOG00000019305;NewGene_1501	Pard3;Arhgef10;Adgrg6;Dag1;Sh3tc2;NewGene_1501	1547
GO:0032956	regulation of actin cytoskeleton organization	31	0.673887	2.13389	0.00212766	0.0338025	ENSRNOG00000034177;ENSRNOG00000017065;ENSRNOG00000015257;ENSRNOG00000011245;ENSRNOG00000009161;ENSRNOG00000004057;ENSRNOG00000005506;ENSRNOG00000010643;ENSRNOG00000001303;ENSRNOG00000033280;ENSRNOG00000012002;ENSRNOG00000010260	Efna5;Arhgap28;Coro2b;Arhgap18;Clasp2;Ccdc88a;Arhgef5;Kank2;Specc1l;Pam;Iqgap1;Dixdc1	1699
GO:0038083	peptidyl-tyrosine autophosphorylation	10	0.862171	2.01227	0.00212766	0.0338025	ENSRNOG00000014187;ENSRNOG00000004332;ENSRNOG00000029986;ENSRNOG00000027839;ENSRNOG00000007916;ENSRNOG00000057125;ENSRNOG00000002278;ENSRNOG00000001662	Igf1r;Egfr;Insr;Ptk2b;Ptk2;Ddr1;Tec;Dyrk1a	1028
GO:0046328	regulation of JNK cascade	12	0.775059	1.92542	0.00212766	0.0338025	ENSRNOG00000014187;ENSRNOG00000002821;ENSRNOG00000019885;ENSRNOG00000004332;ENSRNOG00000014316;ENSRNOG00000014013;ENSRNOG00000010358;ENSRNOG00000019271	Igf1r;Phlpp1;Magi3;Egfr;Rapgef1;Map4k4;Sh3rf1;Ulk4	1313
GO:0051604	protein maturation	10	0.795624	1.85695	0.00212766	0.0338025	ENSRNOG00000004493;ENSRNOG00000015913;ENSRNOG00000000230;ENSRNOG00000010813;ENSRNOG00000046204;ENSRNOG00000007900;ENSRNOG00000057813	Tasp1;Tspan5;Lmf1;Tspan14;Tspan15;Tspan33;AABR07063281.1	1777
GO:0001947	heart looping	29	0.65782	2.03777	0.0021322	0.0338025	ENSRNOG00000013281;ENSRNOG00000019807;ENSRNOG00000013265;ENSRNOG00000018835;ENSRNOG00000006338;ENSRNOG00000017608;ENSRNOG00000047194;ENSRNOG00000046617;ENSRNOG00000057813;ENSRNOG00000013969;ENSRNOG00000007515;ENSRNOG00000008292;ENSRNOG00000008620;ENSRNOG00000002146;ENSRNOG00000050190;ENSRNOG00000008332;ENSRNOG00000019322;ENSRNOG00000009110;ENSRNOG00000001958	Mib1;Sufu;Tgfbr2;Notch2;Lrp6;C2cd3;Arl13b;LOC103690149;AABR07063281.1;Ahi1;Kif3a;Hif1a;Smad3;Pkd2;Eng;Smo;Notch1;Psen1;Ift57	3669
GO:0090090	negative regulation of canonical Wnt signaling pathway	74	0.480792	1.79753	0.0021322	0.0338025	ENSRNOG00000011280;ENSRNOG00000011271;ENSRNOG00000000614;ENSRNOG00000011278;ENSRNOG00000014395;ENSRNOG00000015602;ENSRNOG00000004482;ENSRNOG00000008632;ENSRNOG00000022999;ENSRNOG00000014316;NewGene_2571;ENSRNOG00000011967;ENSRNOG00000049232;ENSRNOG00000009837;ENSRNOG00000008911;ENSRNOG00000012710;ENSRNOG00000052256;ENSRNOG00000007984;ENSRNOG00000016617;ENSRNOG00000051487;ENSRNOG00000022772;ENSRNO…	Mllt3;Mcc;Bicc1;Stk3;Gli3;Cdh2;Ccdc88c;Invs;Ppp2r3a;Rapgef1;NewGene_2571;Nphp4;Tcf7l2;Tmem131l;Draxin;Ubac2;Dact3;Amer1;Wwtr1;Kremen1;Prickle1;Foxo3;Tle2;Stk4;Mapk14	2201
GO:0072659	protein localization to plasma membrane	72	0.487963	1.80298	0.00213675	0.0338025	ENSRNOG00000027300;ENSRNOG00000011076;ENSRNOG00000015602;ENSRNOG00000036661;ENSRNOG00000005434;ENSRNOG00000009161;ENSRNOG00000003054;ENSRNOG00000015913;ENSRNOG00000038597;ENSRNOG00000020350;ENSRNOG00000008036;ENSRNOG00000030776;ENSRNOG00000014879;ENSRNOG00000053691;ENSRNOG00000014382;ENSRNOG00000014744;ENSRNOG00000002537;ENSRNOG00000009995;ENSRNOG00000006338;ENSRNOG00000010813;NewGene_7622;ENSRNO…	Ttc7b;Ank2;Cdh2;Rab40b;Sptbn1;Clasp2;AABR07037009.1;Tspan5;Dlg1;Pacs1;Dennd4c;Sytl2;Ttc7a;Lama5;C2cd5;Pacs2;Wnk3;Rapgef6;Lrp6;Tspan14;NewGene_7622;Tspan15;Tspan33;Sec23a;Rock2;Mpp5;Gak;Ehd2;Flot1;Rdx;Fam126a;Akt2;Rab40c	2735
GO:0060271	cilium assembly	132	0.444281	1.81855	0.00214592	0.0338025	ENSRNOG00000010064;ENSRNOG00000045846;ENSRNOG00000014486;ENSRNOG00000014515;ENSRNOG00000024450;ENSRNOG00000015189;ENSRNOG00000016545;ENSRNOG00000000802;ENSRNOG00000009278;ENSRNOG00000010418;ENSRNOG00000009208;ENSRNOG00000011059;ENSRNOG00000010952;ENSRNOG00000053691;ENSRNOG00000001276;ENSRNOG00000022845;ENSRNOG00000002932;ENSRNOG00000014139;ENSRNOG00000029826;ENSRNOG00000010194;ENSRNOG00000013798;…	Abcc4;Rfx2;Rfx3;Cdc14a;Poc1b;Bbs9;Ift140;Tbc1d32;Ift88;Nek1;Pibf1;Ttbk2;Ift122;Lama5;Pcnt;Cep70;Wdr19;Sclt1;Cep164;Ift43;Fnbp1l;Sept6;LOC690035;Rpgrip1l;Snx10;C2cd3;Arl13b;Pcm1;LOC103690149;NewGene_5234;Wwtr1;AABR07063281.1;Rpgr;Gsn;Cplane1;NewGene_4399;Wdr60;Cdc14b;Ahi1;Atxn10;AABR07057491.1;Armc9;Kif3a;Cep131;Parva;Cep41;NewGene_3366;Ttc8;Wdr11;Cc2d2a;Dzip1;Cep83;Cep162;Dnal1;Ehd3;Alms1;Tmem67;…	4152
GO:0007507	heart development	128	0.526386	2.13882	0.00215054	0.0338025	ENSRNOG00000000614;ENSRNOG00000007926;ENSRNOG00000014395;ENSRNOG00000014183;ENSRNOG00000034025;NewGene_154;ENSRNOG00000007261;ENSRNOG00000012721;ENSRNOG00000015488;ENSRNOG00000016545;ENSRNOG00000000802;ENSRNOG00000004063;ENSRNOG00000017879;ENSRNOG00000013281;ENSRNOG00000009278;ENSRNOG00000025028;ENSRNOG00000000503;ENSRNOG00000043077;ENSRNOG00000007302;ENSRNOG00000056907;ENSRNOG00000011241;ENSRNOG…	Bicc1;Map2k5;Gli3;Gnaq;Ptprj;NewGene_154;Gli2;Ednra;Tead1;Ift140;Tbc1d32;Sh3pxd2b;Gab1;Mib1;Ift88;Prkdc;Ppard;Zfpm1;Fbn1;Nipbl;Tfdp2;Kdm6a;Pbrm1;LOC103690035;Ankrd1;Pam;Yap1;LOC103690149;Itga3;Bcor;AABR07063281.1;Nfatc1;Ptk7;Cplane1;Ece1;Tgfb2;Adam19;Ahi1;Mbd2;Erbb2;Heg1;LOC102552659;Kif3a;Nfatc3;Pkd1;Asxl2;Ccm2;Tab2;Atm;Pkd2;NewGene_3366;Ppp3cb;Eng;Wdr11;Cc2d2a;Rb1cc1;Tgfbr1;Pten	3121
GO:0030032	lamellipodium assembly	13	0.7414	1.88262	0.00215054	0.0338025	ENSRNOG00000016576;ENSRNOG00000017155;ENSRNOG00000007422;ENSRNOG00000004057;ENSRNOG00000013707;ENSRNOG00000011945;ENSRNOG00000012934;ENSRNOG00000009805;ENSRNOG00000028113;ENSRNOG00000014917	Carmil1;Nck2;Vav2;Ccdc88a;Spata13;Cyfip1;Arhgef7;Wasf2;Whamm;Nck1	2895
GO:0006468	protein phosphorylation	127	0.484438	1.96579	0.00215517	0.0338025	ENSRNOG00000003742;ENSRNOG00000004362;ENSRNOG00000007151;ENSRNOG00000031700;ENSRNOG00000007034;ENSRNOG00000045931;ENSRNOG00000024101;ENSRNOG00000010601;ENSRNOG00000002092;ENSRNOG00000000583;ENSRNOG00000054257;ENSRNOG00000004048;ENSRNOG00000008632;ENSRNOG00000001314;ENSRNOG00000001515;ENSRNOG00000010418;ENSRNOG00000025028;ENSRNOG00000017282;ENSRNOG00000002537;ENSRNOG00000021061;ENSRNOG00000014079;…	Cdkl5;Rps6ka5;Cdk14;Map3k5;Hipk2;Sik3;Phkb;Srpk2;Hunk;Cdk19;Adam10;Lrrk2;Invs;Fam20c;Map3k20;Nek1;Prkdc;Tesk2;Wnk3;Map4k2;Stat4;Map4k4;Oxsr1;Tlk1;LOC103690035;Peak1;Prkag2;Yap1;Ptpra;Fnip2;Braf;Map4k5;Lmtk2;Trim24;Cdk6;Tlk2;Brd4;Stk38l;Pik3r1;Cdk13;Tgfb2;Mapkapk2;Stk4;Prkra;Sik2;St3gal1;Bmp2k;Bmpr2;Ikbke;Mast2;Atr;Chek2;Nuak1;Atm;Rps6ka3;Ppp3cb;Ern1;Rara;Mark4;Cdc25b	3105
GO:0007010	cytoskeleton organization	78	0.507844	1.90668	0.00215517	0.0338025	ENSRNOG00000015658;ENSRNOG00000032437;ENSRNOG00000053203;ENSRNOG00000020703;NewGene_154;ENSRNOG00000043151;ENSRNOG00000055567;ENSRNOG00000017583;ENSRNOG00000011752;ENSRNOG00000009161;NewGene_12334;ENSRNOG00000001515;ENSRNOG00000009625;ENSRNOG00000013152;ENSRNOG00000005287;ENSRNOG00000003469;ENSRNOG00000010720;ENSRNOG00000027002;ENSRNOG00000012397;ENSRNOG00000012207;ENSRNOG00000001303;ENSRNOG00000…	Sorbs1;Pard3;Mical3;Sipa1l3;NewGene_154;Cntln;Fmnl2;Mapkap1;Sh3d19;Clasp2;NewGene_12334;Map3k20;Dpysl2;Arhgap10;Syne3;MAST1;Mast4;NEWGENE_1310139;Zmym4;Dst;Specc1l;Ankrd1;AABR07063281.1;Brwd3;NewGene_4399;Fmnl3;Phip;Ranbp9;Nectin2;Strip2;Mast2	2565
GO:0010646	regulation of cell communication	78	0.464139	1.7426	0.00215517	0.0338025	ENSRNOG00000007947;ENSRNOG00000015658;ENSRNOG00000000540;NewGene_2188;ENSRNOG00000017583;ENSRNOG00000003054;ENSRNOG00000059683;NewGene_2571;ENSRNOG00000015339;ENSRNOG00000010643;ENSRNOG00000018598;ENSRNOG00000005933;ENSRNOG00000014508;ENSRNOG00000014819;NewGene_5234;ENSRNOG00000057813;ENSRNOG00000049942;ENSRNOG00000003234;NewGene_4399;ENSRNOG00000012030;ENSRNOG00000060335	Fam13a;Sorbs1;Btbd9;NewGene_2188;Mapkap1;AABR07037009.1;Mpp2;NewGene_2571;Shoc2;Kank2;Ankrd1;Yap1;Mgll;Hap1;NewGene_5234;AABR07063281.1;RGD1564899;Mgrn1;NewGene_4399;AABR07043897.1;Strn3	2138
GO:0016477	cell migration	120	0.486511	1.95411	0.00215517	0.0338025	ENSRNOG00000032437;ENSRNOG00000008065;ENSRNOG00000004603;ENSRNOG00000021569;ENSRNOG00000016576;ENSRNOG00000008451;ENSRNOG00000024089;ENSRNOG00000018683;ENSRNOG00000005932;NewGene_154;ENSRNOG00000055567;ENSRNOG00000015602;ENSRNOG00000017155;ENSRNOG00000002841;ENSRNOG00000007422;ENSRNOG00000024703;ENSRNOG00000009161;ENSRNOG00000002680;ENSRNOG00000023622;ENSRNOG00000051889;ENSRNOG00000004057;ENSRNOG…	Pard3;Wwc1;Srgap1;Tiam1;Carmil1;Fut8;Fndc3b;Dock1;Megf9;NewGene_154;Fmnl2;Cdh2;Nck2;Cdc42bpa;Vav2;Dock5;Clasp2;Lamc1;LOC100910021;Usp34;Ccdc88a;Ntn4;Spata13;Ptprk;Cdc42bpb;Lama5;Myo18a;NewGene_4260;Enpep;Itgav;Ptprf;Specc1l;Peak1;Pak1;Depdc1b;Usp9x;Iqgap1;AABR07037536.1;Abi2;Coro1c;Ptk7;Tgfb2;Fmnl3;Adam9;AABR07025295.1;Asap3;Lamb1;Strip2;Cul3;Pik3cd;Avl9;Pik3c2a;Eng;Nck1;Lurap1;Rhoj;Apc;Gpc6	3048
GO:0043547	positive regulation of GTPase activity	71	0.620434	2.28423	0.00215983	0.0338025	ENSRNOG00000007947;ENSRNOG00000010526;ENSRNOG00000011063;NewGene_14640;ENSRNOG00000003742;ENSRNOG00000015894;ENSRNOG00000005504;ENSRNOG00000014316;ENSRNOG00000005506;ENSRNOG00000016172;ENSRNOG00000002039;ENSRNOG00000001034;ENSRNOG00000060350;ENSRNOG00000009995;ENSRNOG00000014013;ENSRNOG00000002833;ENSRNOG00000027194;ENSRNOG00000050417;ENSRNOG00000015987;ENSRNOG00000036598;ENSRNOG00000017644;ENSRN…	Fam13a;Dennd1a;Dennd1b;NewGene_14640;Cdkl5;Dock8;Pkp4;Rapgef1;Arhgef5;Ric1;Evi5;Evi5l;Iqsec1;Rapgef6;Map4k4;Gsk3b;Sgsm2;AABR07006774.1;Rap1gds1;Tbc1d12;Usp6nl;Snx9;Itga6;Rsu1;Arap1;Stxbp5;Lims1;Snx13;Erbb2;Asap3;Arhgef7;LOC102552659;Ect2;Arfgap3	2688
GO:0001843	neural tube closure	60	0.510849	1.82408	0.0021645	0.0338025	ENSRNOG00000004281;ENSRNOG00000056184;ENSRNOG00000019807;ENSRNOG00000010952;ENSRNOG00000019582;ENSRNOG00000052721;ENSRNOG00000006338;ENSRNOG00000031934;ENSRNOG00000004677;ENSRNOG00000057813;ENSRNOG00000006905;ENSRNOG00000022772;ENSRNOG00000039976;ENSRNOG00000006137;ENSRNOG00000023373;ENSRNOG00000011470;ENSRNOG00000007000;ENSRNOG00000046922;ENSRNOG00000007133;ENSRNOG00000005257;ENSRNOG00000055340;…	Cobl;Lrp2;Sufu;Ift122;Mthfd1l;Kdm6a;Lrp6;Enah;Zeb2;AABR07063281.1;Hectd1;Prickle1;Ptk7;Arid1a;Sec24b;Tsc1;Grhl2;Phactr4;Plxnb2;Prkaca;Ski;Cc2d2a;Rara;Tulp3;LOC100909750;Ptch1;Rgma;Fzd3;Ift57;Setd2;Pax3;Kif20b;Abl1;Tead2;Scrib	4211
GO:0007399	nervous system development	121	0.42627	1.71466	0.0021645	0.0338025	ENSRNOG00000032437;ENSRNOG00000027596;ENSRNOG00000011076;ENSRNOG00000025539;ENSRNOG00000008425;NewGene_154;ENSRNOG00000014530;NewGene_983;ENSRNOG00000009052;ENSRNOG00000009161;ENSRNOG00000029449;ENSRNOG00000003054;ENSRNOG00000009278;ENSRNOG00000014076;ENSRNOG00000010392;ENSRNOG00000052157;ENSRNOG00000025946;ENSRNOG00000051719;ENSRNOG00000050760;ENSRNOG00000018598;ENSRNOG00000005933;ENSRNOG0000001…	Pard3;Mbd5;Ank2;Vps13a;Nav1;NewGene_154;Nav2;NewGene_983;Igf2bp3;Clasp2;Ror1;AABR07037009.1;Ift88;Mbnl1;Nrg1;Nav3;Igf2bp2;AABR07065498.1;LOC103690035;Ankrd1;Yap1;Mgll;Hap1;LOC103690149;NewGene_5234;Fbxw8;AABR07063281.1;Stxbp5;App;Ahi1;Ryk;Neurl1;Dennd5a;Atxn10;NewGene_1652;Dok4;Fam129b;Ect2;Tpp1;NewGene_3366	2868
GO:0022008	neurogenesis	84	0.497864	1.89648	0.0021645	0.0338025	ENSRNOG00000045913;ENSRNOG00000032437;ENSRNOG00000005984;NewGene_154;ENSRNOG00000014530;NewGene_983;ENSRNOG00000009161;ENSRNOG00000019262;ENSRNOG00000003054;ENSRNOG00000028335;NewGene_3565;ENSRNOG00000020457;ENSRNOG00000052157;ENSRNOG00000019271;ENSRNOG00000018598;ENSRNOG00000005933;ENSRNOG00000014508;ENSRNOG00000014819;ENSRNOG00000046617;ENSRNOG00000001126;ENSRNOG00000057813;ENSRNOG00000013351;E…	Prdm16;Pard3;Etv6;NewGene_154;Nav2;NewGene_983;Clasp2;Trak1;AABR07037009.1;Fat4;NewGene_3565;Tacc2;Nav3;Ulk4;Ankrd1;Yap1;Mgll;Hap1;LOC103690149;Fbxw8;AABR07063281.1;Stxbp5;Ahi1;Trak2;Dennd5a;Atxn10;NewGene_1652;Fam129b	2602
GO:0034613	cellular protein localization	82	0.429998	1.63664	0.0021645	0.0338025	ENSRNOG00000032437;NewGene_3641;NewGene_3642;ENSRNOG00000011076;NewGene_14640;ENSRNOG00000043151;ENSRNOG00000004048;ENSRNOG00000009161;ENSRNOG00000003054;ENSRNOG00000056907;ENSRNOG00000050417;ENSRNOG00000036598;ENSRNOG00000043182;ENSRNOG00000046617;NewGene_5234;ENSRNOG00000003226;ENSRNOG00000005796;ENSRNOG00000013969;ENSRNOG00000032254;ENSRNOG00000046472;NewGene_3366;ENSRNOG00000007367;ENSRNOG000…	Pard3;NewGene_3641;NewGene_3642;Ank2;NewGene_14640;Cntln;Lrrk2;Clasp2;AABR07037009.1;Nipbl;AABR07006774.1;Tbc1d12;Sept6;LOC103690149;NewGene_5234;Mprip;Ctnna1;Ahi1;Sin3a;Arfgap3;NewGene_3366;Sept4;Amot;Zdhhc18;Pecr	3143
GO:0000209	protein polyubiquitination	106	0.425532	1.68498	0.0021692	0.0338025	ENSRNOG00000024433;ENSRNOG00000013257;ENSRNOG00000017610;ENSRNOG00000013875;ENSRNOG00000013160;ENSRNOG00000016280;ENSRNOG00000050465;ENSRNOG00000007370;ENSRNOG00000011625;ENSRNOG00000012297;ENSRNOG00000010802;ENSRNOG00000005502;ENSRNOG00000000999;ENSRNOG00000061262;ENSRNOG00000014986;ENSRNOG00000004956;ENSRNOG00000014623;ENSRNOG00000006328;ENSRNOG00000004395;ENSRNOG00000016123;ENSRNOG00000047219;…	Fbxl7;Hecw2;Nedd4l;Fbxl17;Sash1;Btrc;AABR07041109.1;Rnf144a;Tnks;March8;Ube3d;Ankib1;Smurf1;Huwe1;Ube4b;Jade2;Smurf2;Wwp1;Fbxw11;Rnf144b;Ube3b;Fbxw8;Trim34;Ube2h;Mgrn1;Cbl;Ube3c;Lrsam1;Itch;Cul3;Dzip3;Tnks2;Rnf111;Hdac6;Ube2k;Arih2;Arel1;Ube2e1;Shprh;Rnf41	3521
GO:0007166	cell surface receptor signaling pathway	62	0.483203	1.73969	0.0021692	0.0338025	ENSRNOG00000015658;ENSRNOG00000032437;NewGene_2188;ENSRNOG00000007324;ENSRNOG00000032660;ENSRNOG00000001982;ENSRNOG00000009161;ENSRNOG00000004332;ENSRNOG00000059683;ENSRNOG00000004279;ENSRNOG00000011411;ENSRNOG00000004033;ENSRNOG00000015339;ENSRNOG00000002969;ENSRNOG00000014819;ENSRNOG00000014963;ENSRNOG00000046617;NewGene_5234;ENSRNOG00000057813;ENSRNOG00000008444;ENSRNOG00000012030;ENSRNOG00000…	Sorbs1;Pard3;NewGene_2188;Plxna2;Adgrl2;Cblb;Clasp2;Egfr;Mpp2;Adgra3;Adgrg6;Sema6a;Shoc2;Itpkb;Hap1;Adgrg1;LOC103690149;NewGene_5234;AABR07063281.1;Cbl;AABR07043897.1;Ahi1;Pth1r;Adgrl1;Mlkl;Ranbp9;Calcrl;Celsr3;Khdrbs1;Pik3cd;Gpr157	2720
GO:0008360	regulation of cell shape	62	0.527739	1.90004	0.0021692	0.0338025	ENSRNOG00000003537;ENSRNOG00000011245;ENSRNOG00000007324;ENSRNOG00000010037;ENSRNOG00000055567;ENSRNOG00000006631;ENSRNOG00000000596;ENSRNOG00000027839;ENSRNOG00000038597;ENSRNOG00000005287;ENSRNOG00000007916;ENSRNOG00000002886;ENSRNOG00000025209;ENSRNOG00000054514;ENSRNOG00000001235;ENSRNOG00000019555;ENSRNOG00000002291;ENSRNOG00000009760;ENSRNOG00000056297;ENSRNOG00000025558;ENSRNOG00000008652;…	Spta1;Arhgap18;Plxna2;Epb41;Fmnl2;Sema3e;Fyn;Ptk2b;Dlg1;Syne3;Ptk2;Myh10;Plxnd1;Mkln1;Gna12;Arap1;Brwd3;Palm;Fmnl3;Palm2;Phip;Arhgef18;Strip2;Rdx;Plxnb2;Diaph1;Rhoj;Plxna1	2971
GO:0032879	regulation of localization	62	0.527435	1.89894	0.0021692	0.0338025	ENSRNOG00000015658;ENSRNOG00000032437;ENSRNOG00000000540;NewGene_14640;ENSRNOG00000010748;NewGene_983;ENSRNOG00000009161;ENSRNOG00000003054;NewGene_2571;ENSRNOG00000009285;ENSRNOG00000050417;ENSRNOG00000036598;ENSRNOG00000018598;ENSRNOG00000014819;ENSRNOG00000046617;ENSRNOG00000013351;NewGene_4399;ENSRNOG00000055036;ENSRNOG00000013969	Sorbs1;Pard3;Btbd9;NewGene_14640;Mtus1;NewGene_983;Clasp2;AABR07037009.1;NewGene_2571;Eipr1;AABR07006774.1;Tbc1d12;Ankrd1;Hap1;LOC103690149;Stxbp5;NewGene_4399;RGD1311164;Ahi1	2182
GO:0048583	regulation of response to stimulus	95	0.43033	1.68088	0.0021692	0.0338025	ENSRNOG00000007947;ENSRNOG00000015658;ENSRNOG00000010748;NewGene_2188;ENSRNOG00000017583;NewGene_983;ENSRNOG00000009161;ENSRNOG00000003054;NewGene_2571;ENSRNOG00000015339;ENSRNOG00000010643;ENSRNOG00000018598;ENSRNOG00000005933;ENSRNOG00000014508;ENSRNOG00000014819;NewGene_5234;ENSRNOG00000057813;ENSRNOG00000049942;ENSRNOG00000003234;NewGene_4399;ENSRNOG00000055036;ENSRNOG00000012030;ENSRNOG00000…	Fam13a;Sorbs1;Mtus1;NewGene_2188;Mapkap1;NewGene_983;Clasp2;AABR07037009.1;NewGene_2571;Shoc2;Kank2;Ankrd1;Yap1;Mgll;Hap1;NewGene_5234;AABR07063281.1;RGD1564899;Mgrn1;NewGene_4399;RGD1311164;AABR07043897.1;Strn3	2138
GO:0001822	kidney development	63	0.447946	1.61598	0.00217391	0.0338025	ENSRNOG00000014395;ENSRNOG00000013717;ENSRNOG00000007261;ENSRNOG00000008632;ENSRNOG00000028335;NewGene_3565;ENSRNOG00000009278;ENSRNOG00000010418;ENSRNOG00000007302;ENSRNOG00000001276;ENSRNOG00000009276;ENSRNOG00000011829;ENSRNOG00000046617;ENSRNOG00000007984;ENSRNOG00000042118;ENSRNOG00000023579;ENSRNOG00000013969;ENSRNOG00000011470;ENSRNOG00000007515;ENSRNOG00000030790;ENSRNOG00000010771;ENSRNO…	Gli3;Bmp6;Gli2;Invs;Fat4;NewGene_3565;Ift88;Nek1;Fbn1;Pcnt;Schip1;Rpgrip1l;LOC103690149;Amer1;Cplane1;Tet2;Ahi1;Tsc1;Kif3a;Ctnnd1;Pkd1;Pkd2;NewGene_3366;Cfh;Tns2;Wfs1	3305
GO:0023051	regulation of signaling	81	0.476073	1.80382	0.00217391	0.0338025	ENSRNOG00000007947;ENSRNOG00000015658;ENSRNOG00000000540;NewGene_2188;ENSRNOG00000017583;ENSRNOG00000001982;ENSRNOG00000003054;ENSRNOG00000059683;NewGene_2571;ENSRNOG00000015339;ENSRNOG00000010643;ENSRNOG00000018598;ENSRNOG00000005933;ENSRNOG00000014508;ENSRNOG00000014819;NewGene_5234;ENSRNOG00000057813;ENSRNOG00000049942;ENSRNOG00000003234;ENSRNOG00000060775;NewGene_4399;ENSRNOG00000012030;ENSRN…	Fam13a;Sorbs1;Btbd9;NewGene_2188;Mapkap1;Cblb;AABR07037009.1;Mpp2;NewGene_2571;Shoc2;Kank2;Ankrd1;Yap1;Mgll;Hap1;NewGene_5234;AABR07063281.1;RGD1564899;Mgrn1;Lmo7;NewGene_4399;AABR07043897.1;Strn3	2138
GO:0033036	macromolecule localization	63	0.473222	1.70717	0.00217391	0.0338025	ENSRNOG00000032437;NewGene_3641;NewGene_3642;NewGene_14640;ENSRNOG00000043151;ENSRNOG00000009161;ENSRNOG00000003054;NewGene_2571;NewGene_8881;ENSRNOG00000021475;ENSRNOG00000050417;ENSRNOG00000036598;ENSRNOG00000014819;ENSRNOG00000046617;NewGene_5234;ENSRNOG00000003226	Pard3;NewGene_3641;NewGene_3642;NewGene_14640;Cntln;Clasp2;AABR07037009.1;NewGene_2571;NewGene_8881;Ldah;AABR07006774.1;Tbc1d12;Hap1;LOC103690149;NewGene_5234;Mprip	1922
GO:0090630	activation of GTPase activity	63	0.529604	1.91057	0.00217391	0.0338025	ENSRNOG00000017057;ENSRNOG00000026821;ENSRNOG00000021569;ENSRNOG00000010637;NewGene_14640;ENSRNOG00000011454;ENSRNOG00000008298;ENSRNOG00000049758;ENSRNOG00000002736;ENSRNOG00000012561;ENSRNOG00000014316;ENSRNOG00000027839;ENSRNOG00000009431;ENSRNOG00000016728;ENSRNOG00000005506;ENSRNOG00000014543;ENSRNOG00000002039;ENSRNOG00000002180;ENSRNOG00000001034;ENSRNOG00000027194;ENSRNOG00000050417;ENSRN…	Tbc1d22a;Arhgap42;Tiam1;Tbc1d5;NewGene_14640;Tbck;Dock7;Tbc1d16;Rabgap1l;Arhgef10;Rapgef1;Ptk2b;Tbc1d4;Tiam2;Arhgef5;Tbc1d2b;Evi5;Tbc1d1;Evi5l;Sgsm2;AABR07006774.1;Tbc1d12;Tbc1d22b;Usp6nl;Tbc1d8b;Arhgef26	1454
GO:0007420	brain development	114	0.490685	1.95326	0.00217865	0.0338025	ENSRNOG00000014395;NewGene_154;ENSRNOG00000024886;ENSRNOG00000010210;ENSRNOG00000043143;ENSRNOG00000002959;ENSRNOG00000014452;ENSRNOG00000003054;ENSRNOG00000022162;ENSRNOG00000009278;ENSRNOG00000009625;ENSRNOG00000015440;ENSRNOG00000045738;ENSRNOG00000025028;ENSRNOG00000010736;ENSRNOG00000005788;ENSRNOG00000009795;ENSRNOG00000009419;ENSRNOG00000056907;ENSRNOG00000003469;ENSRNOG00000013265;ENSRNOG…	Gli3;NewGene_154;Ext1;Slc7a11;Eml1;Shroom4;Zfhx3;AABR07037009.1;Pbx3;Ift88;Dpysl2;Wrn;Ak4;Prkdc;Pbx4;Cdk5rap2;Nfib;Ptprg;Nipbl;MAST1;Tgfbr2;Bptf;AABR07065498.1;Col4a1;Ulk4;Rpgrip1l;C2cd3;Meis1;Hap1;Spata5;LOC103690149;NewGene_5234;AABR07063281.1;Sphk2;Unc5c;Ahi1;Maco1;Neurl1;Bmpr2;Xrcc5;Grhl2;Ctnnd1;Plxnb2;Atm;Stxbp3;NewGene_3366;Sept4;Tulp3;H2afy2;NewGene_873;Tbc1d23;Ppp3cc	3200
GO:0046777	protein autophosphorylation	87	0.521247	1.99901	0.00217865	0.0338025	ENSRNOG00000003742;ENSRNOG00000011439;ENSRNOG00000013213;ENSRNOG00000004217;ENSRNOG00000008180;ENSRNOG00000000596;ENSRNOG00000004048;ENSRNOG00000004332;ENSRNOG00000001138;ENSRNOG00000002537;ENSRNOG00000002833;ENSRNOG00000013136;ENSRNOG00000016374;ENSRNOG00000042519;ENSRNOG00000029784;ENSRNOG00000000940;ENSRNOG00000002244;ENSRNOG00000011511;ENSRNOG00000025155;ENSRNOG00000013251;ENSRNOG00000033508;…	Cdkl5;Grk5;Epha4;Stk10;Lyn;Fyn;Lrrk2;Egfr;Taok3;Wnk3;Gsk3b;Oxsr1;Fgfr2;Peak1;Pak1;Flt1;Pdgfra;Stk24;Lmtk2;Trim24;Mink1;Eif2ak3;Ripk1;Brd4;Ddr2;Mapkapk2;Stk4;Sik2;Nlk;Erbb2;Nek6;LOC102552659;Map3k3;Atr;Chek2;Prkaca;Atm;Ulk2;Jak2;Trpm7;LOC100910732;Ern1	2975
GO:0008104	protein localization	92	0.494888	1.91476	0.0021978	0.0338025	ENSRNOG00000032437;NewGene_3641;NewGene_3642;ENSRNOG00000011076;NewGene_14640;ENSRNOG00000043151;ENSRNOG00000009161;ENSRNOG00000019262;ENSRNOG00000003054;NewGene_2571;ENSRNOG00000009278;NewGene_8881;ENSRNOG00000006483;ENSRNOG00000017434;ENSRNOG00000025926;ENSRNOG00000050417;ENSRNOG00000036598;ENSRNOG00000005540;ENSRNOG00000014819;ENSRNOG00000002544;ENSRNOG00000046617;NewGene_5234;ENSRNOG000000082…	Pard3;NewGene_3641;NewGene_3642;Ank2;NewGene_14640;Cntln;Clasp2;Trak1;AABR07037009.1;NewGene_2571;Ift88;NewGene_8881;Heatr5a;Mgat3;Heatr5b;AABR07006774.1;Tbc1d12;Nin;Hap1;Kifap3;LOC103690149;NewGene_5234;Lrrc61;Dhcr24;Mprip;Crocc;Ahi1;Trak2;Als2cl	2397
GO:0030036	actin cytoskeleton organization	92	0.57073	2.2082	0.0021978	0.0338025	ENSRNOG00000015658;ENSRNOG00000015257;ENSRNOG00000003537;ENSRNOG00000053203;ENSRNOG00000011454;ENSRNOG00000008917;NewGene_154;ENSRNOG00000002959;ENSRNOG00000017583;ENSRNOG00000002903;ENSRNOG00000014285;ENSRNOG00000009470;ENSRNOG00000016920;ENSRNOG00000012561;ENSRNOG00000004345;NewGene_656;ENSRNOG00000009675;ENSRNOG00000005506;ENSRNOG00000018803;ENSRNOG00000017282;ENSRNOG00000053502;ENSRNOG0000000…	Sorbs1;Coro2b;Spta1;Mical3;Tbck;Ehbp1;NewGene_154;Shroom4;Mapkap1;Specc1;Ssh2;Flnb;Spire2;Arhgef10;Daam1;NewGene_656;Cdc42bpb;Arhgef5;Mrtfa;Tesk2;Arhgef17;Pacsin2;Specc1l;Ankrd1;Ssh1;Iqsec2;Spire1;Enah;Rock1;NewGene_4399;AABR07025295.1;Mk1;Arhgef18;Wasf2;Capzb;Phactr4;LOC100909840;Pafah1b1;Rhoj;Wasf1;Amot	2969
GO:0001701	in utero embryonic development	170	0.417337	1.77188	0.00222717	0.0338777	ENSRNOG00000029966;ENSRNOG00000004109;ENSRNOG00000010488;ENSRNOG00000052840;ENSRNOG00000013178;ENSRNOG00000014395;ENSRNOG00000008178;NewGene_154;ENSRNOG00000007261;ENSRNOG00000061928;ENSRNOG00000012721;ENSRNOG00000054257;ENSRNOG00000009446;ENSRNOG00000005608;ENSRNOG00000027906;ENSRNOG00000008616;ENSRNOG00000005033;ENSRNOG00000013281;ENSRNOG00000014076;ENSRNOG00000014872;ENSRNOG00000015439;ENSRNOG…	Xrcc4;Zfpm2;Zmiz1;Tanc2;Cmip;Gli3;Nxn;NewGene_154;Gli2;Myo1e;Ednra;Adam10;Rxra;Tead4;Ankrd11;Ubr3;Acvr1;Mib1;Mbnl1;Sec24d;Man2a1;Tcf7l2;Mtss1;Pcnt;Wdr19;Tgfbr2;Notch2;Kdm6a;Myh10;Jag2;Fgfr2;Rpgrip1l;C2cd3;Prrc2b;Wdtc1;Usp9x;Pdgfra;Gna12;Fbxw8;Sh3pxd2a;Atp11a;Kidins220;Col4a3bp;Add1;Ncor2;Sp3;Foxp1;Gatad2a;Heg1;Kif3a;Sin3a;Grhl2;Keap1;Pkd1;Ccm2	2697
GO:0006886	intracellular protein transport	193	0.439864	1.89057	0.00229885	0.034588	ENSRNOG00000032437;NewGene_3641;ENSRNOG00000017057;ENSRNOG00000010637;NewGene_3642;NewGene_14640;ENSRNOG00000011454;ENSRNOG00000003590;ENSRNOG00000036661;ENSRNOG00000039754;ENSRNOG00000001455;ENSRNOG00000010624;ENSRNOG00000049758;ENSRNOG00000002736;ENSRNOG00000009431;ENSRNOG00000014872;NewGene_8925;ENSRNOG00000042786;ENSRNOG00000016172;ENSRNOG00000014543;ENSRNOG00000002039;ENSRNOG00000002180;ENSR…	Pard3;NewGene_3641;Tbc1d22a;Tbc1d5;NewGene_3642;NewGene_14640;Tbck;Tom1l2;Rab40b;Rab7b;Kif13a;Ap3b1;Tbc1d16;Rabgap1l;Tbc1d4;Sec24d;NewGene_8925;Vti1a;Ric1;Tbc1d2b;Evi5;Tbc1d1;Evi5l;Gga2;Sgsm2;Cltc;NewGene_1932;AABR07006774.1;Tbc1d12;Tbc1d22b;Tlk1;Usp6nl;Rab6b;Tbc1d8b;Copg2;NewGene_12061;Snx9;Rab36;Ap2a2;Stx18;Uso1;Ap4e1;NewGene_2918;Snx27;Ap2b1;Tom1;Sec23a;Cog3;Rabgap1;Aspscr1;NewGene_2919;Nsf;St…	3575
GO:0006511	ubiquitin-dependent protein catabolic process	201	0.425708	1.83639	0.00235849	0.0347748	ENSRNOG00000024433;ENSRNOG00000000540;ENSRNOG00000013257;ENSRNOG00000017610;ENSRNOG00000016280;ENSRNOG00000027191;ENSRNOG00000027711;ENSRNOG00000008616;ENSRNOG00000029658;ENSRNOG00000051889;ENSRNOG00000013281;ENSRNOG00000007370;ENSRNOG00000030639;ENSRNOG00000001573;ENSRNOG00000005502;ENSRNOG00000033411;ENSRNOG00000029046;ENSRNOG00000000999;ENSRNOG00000014986;ENSRNOG00000013602;ENSRNOG00000014623;…	Fbxl7;Btbd9;Hecw2;Nedd4l;Btrc;Birc6;Usp32;Ubr3;Rnf213;Usp34;Mib1;Rnf144a;Usp13;Usp25;Ankib1;Usp12;AABR07035357.1;Smurf1;Ube4b;Usp48;Smurf2;Spsb4;Hace1;Ube2o;Wwp1;Arih1;Ubr1;Fbxw11;Rnf144b;Ube3b;Fbxw8;Usp24;Usp28;Nploc4;NewGene_10876;Ube2h;Fbxl4;Ttc3;LOC100911860;Cbl;Tp53inp2;Usp45;Klhl8;Ube3c;Ubr2;Usp20;Fbxo8;Usp7;Cnot4;Usp5;NewGene_7229;Usp2;Kctd21;Cul1;Spopl;Keap1;Itch;Trpc4ap;Ube2z;Lrrc29;Trim…	3946
GO:0035556	intracellular signal transduction	206	0.464865	2.00808	0.00236967	0.0347748	ENSRNOG00000015603;ENSRNOG00000004873;ENSRNOG00000009411;ENSRNOG00000051986;ENSRNOG00000004362;ENSRNOG00000001143;ENSRNOG00000003491;ENSRNOG00000045931;ENSRNOG00000017583;ENSRNOG00000002841;ENSRNOG00000001304;ENSRNOG00000017419;ENSRNOG00000011619;ENSRNOG00000010601;ENSRNOG00000002092;ENSRNOG00000014182;ENSRNOG00000033119;ENSRNOG00000048222;ENSRNOG00000001431;ENSRNOG00000008180;ENSRNOG00000004048;…	Prkce;Prkch;Chn2;Plcg2;Rps6ka5;Cit;Prkca;Sik3;Mapkap1;Cdc42bpa;Bcr;Map3k4;Myo9a;Srpk2;Hunk;Tns1;Plcb4;Nlrc5;Rasa4;Lyn;Lrrk2;Egfr;Akt3;Unc13a;Itsn1;Abr;Map3k20;Tgfbr3;Depdc5;Spata13;Akap13;Tec;Cdc42bpb;Arhgef5;Dgkh;Prkd1;Nod1;MAST1;Wnk3;Shoc2;Jak1;Mast4;Dclk2;Chn1;NEWGENE_1310139;Map4k2;Map4k4;Gsk3b;Sh3bp5;Oxsr1;Tlk1;LOC103690035;Spsb4;Prkag2;Yap1;Depdc1b;Map4k5;Dgkd;Cab39l;Raf1;Nfatc1;Tlk2;Stk38l…	2227
GO:0007165	signal transduction	238	0.461683	2.0255	0.00238663	0.0347748	ENSRNOG00000015658;ENSRNOG00000032437;ENSRNOG00000056944;ENSRNOG00000019476;ENSRNOG00000026821;ENSRNOG00000012802;ENSRNOG00000017065;NewGene_2188;ENSRNOG00000003590;ENSRNOG00000012818;ENSRNOG00000004917;NewGene_12717;ENSRNOG00000053288;ENSRNOG00000011885;ENSRNOG00000051440;NewGene_3589;ENSRNOG00000017583;ENSRNOG00000011310;ENSRNOG00000038242;ENSRNOG00000006733;ENSRNOG00000004048;ENSRNOG0000000916…	Sorbs1;Pard3;Arhgap24;Agap1;Arhgap42;Tenm3;Arhgap28;NewGene_2188;Tom1l2;Ksr1;Rasal2;NewGene_12717;Ank3;Rhpn2;Ppp1r12b;NewGene_3589;Mapkap1;Pde10a;LOC365791;Srgap2;Lrrk2;Clasp2;Magi3;Arhgap39;Egfr;Pde5a;Mpp2;Nf1;Gab1;Lmbr1;Tcp11l1;NewGene_2571;Akap9;Arhgap10;Radil;Rin3;Pde8a;Afdn;Ptprk;Myo10;Lrrc28;Arhgap35;Arhgap21;NewGene_3259;Lrrk1;Ppp2r5e;Pcnt;Traf5;Shoc2;Rhpn1;Nfkb1;Rgs12;Ptprm;Ocrl;Yap1;Hap1…	2185
GO:0045892	negative regulation of transcription, DNA-templated	300	0.333288	1.49843	0.00251889	0.0363195	ENSRNOG00000045913;ENSRNOG00000014486;ENSRNOG00000004362;ENSRNOG00000029235;ENSRNOG00000014395;ENSRNOG00000016998;ENSRNOG00000045918;ENSRNOG00000014753;ENSRNOG00000014452;ENSRNOG00000023679;ENSRNOG00000012850;ENSRNOG00000016280;ENSRNOG00000004709;ENSRNOG00000006302;ENSRNOG00000014448;ENSRNOG00000003686;ENSRNOG00000047605;ENSRNOG00000049232;ENSRNOG00000015701;ENSRNOG00000011216;ENSRNOG00000004685;…	Prdm16;Rfx3;Rps6ka5;Sfmbt2;Gli3;Atxn1;Jarid2;Tcf7l1;Zfhx3;Prdm5;Kat6b;Btrc;Foxn3;Gclc;Arntl;Tbl1x;Ptprk;Tcf7l2;Rreb1;Tbl1xr1;Mta3;Nfib;Hivep1;Nipbl;Tfdp2;Ehmt1;Atoh8;Zbtb20;Smarca2;Kank2;Zfp438;Trps1;Lgr4;Ankrd1;Rcor1;AABR07007000.1;Hmbox1;Cbfa2t2;L3mbtl3;Wwp1;Runx2;Tshz3;Zbtb4;Nsd3;Trim24;Nfic;Fbxw11;Bcor;Id3;AABR07063281.1;Kdm5b;Prickle1;Scmh1;Smarca4;Rsf1;Arid4a;Lims1;Atf7ip;Strn3;Tle2;Tcf7;Pb…	3220
GO:0045893	positive regulation of transcription, DNA-templated	336	0.335171	1.5195	0.00257069	0.0364977	ENSRNOG00000022598;ENSRNOG00000045913;ENSRNOG00000017030;ENSRNOG00000011280;ENSRNOG00000004068;ENSRNOG00000014486;ENSRNOG00000014395;NewGene_154;ENSRNOG00000031700;ENSRNOG00000007261;ENSRNOG00000007034;ENSRNOG00000004493;ENSRNOG00000014452;ENSRNOG00000015488;ENSRNOG00000025634;ENSRNOG00000008765;ENSRNOG00000015026;ENSRNOG00000012850;ENSRNOG00000004332;ENSRNOG00000016280;ENSRNOG00000014666;ENSRNOG…	Trerf1;Prdm16;Arid1b;Mllt3;Ncoa1;Rfx3;Gli3;NewGene_154;Map3k5;Gli2;Hipk2;Tasp1;Zfhx3;Tead1;Zfhx2;Zfhx4;Arhgef11;Kat6b;Egfr;Btrc;Tfeb;AABR07037009.1;Insr;Tbl1x;Ppard;Tcf7l2;Zfp516;Cdk5rap2;Lrp5;Aff1;Tbl1xr1;Nfib;Bicra;Phf8;Mrtfa;Atoh8;Smarcc1;Trim44;AC106605.1;Stat4;Smarca2;Ebf3;Med14;Lgr4;LOC103690035;Lrp6;Yap1;Mapre3;Hmbox1;Asph;Nsd1;Nsd3;Trim24;Fbxw11;LOC103690149;Pias1;Kdm7a;Crebbp;Tp53inp1;Nf…	2709
GO:0000122	negative regulation of transcription by RNA polymerase II	452	0.290415	1.35717	0.00258398	0.0364977	ENSRNOG00000045913;ENSRNOG00000008065;ENSRNOG00000007975;ENSRNOG00000004109;ENSRNOG00000009145;ENSRNOG00000004346;ENSRNOG00000020689;ENSRNOG00000006170;ENSRNOG00000005984;ENSRNOG00000014395;ENSRNOG00000013717;ENSRNOG00000006063;ENSRNOG00000016029;ENSRNOG00000045918;ENSRNOG00000007261;ENSRNOG00000026649;ENSRNOG00000007034;ENSRNOG00000008313;ENSRNOG00000014452;ENSRNOG00000025634;ENSRNOG00000008765;…	Prdm16;Wwc1;Ncoa2;Zfpm2;Klf12;Notch3;Cpeb3;Bach2;Etv6;Gli3;Bmp6;Phf21a;Rb1;Jarid2;Gli2;Dnmt3a;Hipk2;Hoxb3;Zfhx3;Zfhx2;Zfhx4;Rxra;Prdm5;Nf1x;Dlg1;Tbl1x;Ppard;Tcf7l2;Sufu;Vdr;Zfpm1;Rreb1;Tbl1xr1;Mta3;Nfib;Hivep1;Lpin1;Trim37;Nipbl;Ehmt1;Notch2;Bach1;Zbtb20;Ncor1;Bptf;Kank2;Hmg20a;Tcf4;Fgfr2;Cnot1;Trps1;Ankrd1;Wwc2;Hmbox1;Cbfa2t2;Zbtb7b;Wdtc1;Sqstm1;Lef1;Fnip2;Tbx15;Zbtb4;Nsd1;Nr2c2;Nfic;Chchd3;Bcor…	3305
GO:0046907	intracellular transport	50	0.509224	1.78169	0.00397614	0.0424065	ENSRNOG00000032437;NewGene_3641;NewGene_3642;NewGene_14640;ENSRNOG00000016920;ENSRNOG00000050417;ENSRNOG00000036598;ENSRNOG00000012207;ENSRNOG00000014819;ENSRNOG00000025324;NewGene_5234;ENSRNOG00000057813;ENSRNOG00000003234;NewGene_4399	Pard3;NewGene_3641;NewGene_3642;NewGene_14640;Spire2;AABR07006774.1;Tbc1d12;Dst;Hap1;Spire1;NewGene_5234;AABR07063281.1;Mgrn1;NewGene_4399	2007
GO:0050767	regulation of neurogenesis	44	0.513444	1.73583	0.00400802	0.0424065	ENSRNOG00000008313;NewGene_983;ENSRNOG00000008298;ENSRNOG00000009161;ENSRNOG00000003054;ENSRNOG00000014448;ENSRNOG00000004956;ENSRNOG00000018598;ENSRNOG00000005933;ENSRNOG00000014508;ENSRNOG00000014819;ENSRNOG00000046617;ENSRNOG00000001126;ENSRNOG00000010711;ENSRNOG00000013969;ENSRNOG00000012206	Hoxb3;NewGene_983;Dock7;Clasp2;AABR07037009.1;Arntl;Jade2;Ankrd1;Yap1;Mgll;Hap1;LOC103690149;Fbxw8;Dicer1;Ahi1;Dennd5a	2323
GO:0010647	positive regulation of cell communication	42	0.481695	1.61591	0.00402414	0.0424065	ENSRNOG00000015658;NewGene_2188;ENSRNOG00000003054;ENSRNOG00000059683;ENSRNOG00000015339;ENSRNOG00000018598;ENSRNOG00000005933;ENSRNOG00000014819;ENSRNOG00000057813;ENSRNOG00000049942;ENSRNOG00000012030	Sorbs1;NewGene_2188;AABR07037009.1;Mpp2;Shoc2;Ankrd1;Yap1;Hap1;AABR07063281.1;RGD1564899;AABR07043897.1	2089
GO:0023056	positive regulation of signaling	42	0.481695	1.61591	0.00402414	0.0424065	ENSRNOG00000015658;NewGene_2188;ENSRNOG00000003054;ENSRNOG00000059683;ENSRNOG00000015339;ENSRNOG00000018598;ENSRNOG00000005933;ENSRNOG00000014819;ENSRNOG00000057813;ENSRNOG00000049942;ENSRNOG00000012030	Sorbs1;NewGene_2188;AABR07037009.1;Mpp2;Shoc2;Ankrd1;Yap1;Hap1;AABR07063281.1;RGD1564899;AABR07043897.1	2089
GO:0009267	cellular response to starvation	40	0.523375	1.74073	0.00406504	0.0424065	ENSRNOG00000057378;ENSRNOG00000007486;ENSRNOG00000003821;ENSRNOG00000017422;ENSRNOG00000004048;ENSRNOG00000014666;ENSRNOG00000015440;ENSRNOG00000049232;ENSRNOG00000049281;ENSRNOG00000011511;ENSRNOG00000017601;ENSRNOG00000007400;ENSRNOG00000003827;ENSRNOG00000022196;ENSRNOG00000009104;ENSRNOG00000024737;ENSRNOG00000020479	Clec16a;Atg7;Rptor;Ambra1;Lrrk2;Tfeb;Wrn;Tcf7l2;Gba;Stk24;Srd5a1;Srebf2;Wipi1;Bmpr2;AABR07029605.1;Tnrc6a;Pik3c2a	2886
GO:0060348	bone development	41	0.520065	1.73089	0.00407332	0.0424065	NewGene_14640;ENSRNOG00000001971;NewGene_13507;ENSRNOG00000011991;ENSRNOG00000018425;ENSRNOG00000009037;ENSRNOG00000004063;ENSRNOG00000027906;ENSRNOG00000015911;ENSRNOG00000011068;ENSRNOG00000016374;ENSRNOG00000007984;ENSRNOG00000017601;ENSRNOG00000057813;ENSRNOG00000038140;ENSRNOG00000037295;ENSRNOG00000050190;ENSRNOG00000009972;ENSRNOG00000005767;ENSRNOG00000030715;ENSRNOG00000028586	NewGene_14640;Bbx;NewGene_13507;Slc10a7;Dym;Sulf1;Sh3pxd2b;Ankrd11;Lrp5;Papss2;Fgfr2;Amer1;Srd5a1;AABR07063281.1;Nsd2;Poc1a;Eng;Rara;Tulp3;Cfh;Mcph1	3270
GO:0007409	axonogenesis	32	0.529236	1.69335	0.00411523	0.0424065	ENSRNOG00000032437;ENSRNOG00000006030;NewGene_983;ENSRNOG00000008298;ENSRNOG00000009653;ENSRNOG00000012207;ENSRNOG00000016374;ENSRNOG00000017965;ENSRNOG00000013351;ENSRNOG00000008593;ENSRNOG00000013261;ENSRNOG00000015845;ENSRNOG00000019433;ENSRNOG00000046242;ENSRNOG00000020867;ENSRNOG00000018322;ENSRNOG00000019322;ENSRNOG00000037505;NewGene_14004;ENSRNOG00000003846	Pard3;Ptprz1;NewGene_983;Dock7;Numb;Dst;Fgfr2;Afg3l2;Stxbp5;Ryk;Vax2;Fam129b;Rab3a;Klf7;Numbl;Picalm;Notch1;Ulk1;NewGene_14004;Pitpna	4028
GO:0048013	ephrin receptor signaling pathway	21	0.626013	1.8004	0.00411523	0.0424065	ENSRNOG00000034177;ENSRNOG00000021569;ENSRNOG00000000498;ENSRNOG00000007646;ENSRNOG00000013213;ENSRNOG00000017155;ENSRNOG00000007916	Efna5;Tiam1;Anks1a;Sipa1l1;Epha4;Nck2;Ptk2	847
GO:0003281	ventricular septum development	22	0.636284	1.84653	0.004158	0.0424065	ENSRNOG00000056184;ENSRNOG00000019807;ENSRNOG00000009173;ENSRNOG00000006905;ENSRNOG00000039976;ENSRNOG00000042118;ENSRNOG00000022015;ENSRNOG00000014350;ENSRNOG00000001793;ENSRNOG00000005642;NewGene_3366;ENSRNOG00000033090	Lrp2;Sufu;Smad6;Hectd1;Ptk7;Cplane1;Cntrl;Cyr61;Heg1;Frs2;NewGene_3366;Ltbp1	3061
GO:0051050	positive regulation of transport	22	0.605973	1.75856	0.004158	0.0424065	ENSRNOG00000015658;ENSRNOG00000032437;ENSRNOG00000009161;ENSRNOG00000003054;ENSRNOG00000009285;ENSRNOG00000018598;ENSRNOG00000014819;ENSRNOG00000046617;ENSRNOG00000013351;ENSRNOG00000013969	Sorbs1;Pard3;Clasp2;AABR07037009.1;Eipr1;Ankrd1;Hap1;LOC103690149;Stxbp5;Ahi1	2182
GO:0009888	tissue development	55	0.46894	1.6484	0.00419287	0.0424065	ENSRNOG00000032437;ENSRNOG00000021437;ENSRNOG00000005932;NewGene_154;ENSRNOG00000017406;NewGene_13228;ENSRNOG00000047656;ENSRNOG00000002680;ENSRNOG00000005573;ENSRNOG00000053691;ENSRNOG00000018598;ENSRNOG00000005933;ENSRNOG00000046617;ENSRNOG00000001126;ENSRNOG00000057813;ENSRNOG00000006787	Pard3;AABR07073181.1;Megf9;NewGene_154;Atrnl1;NewGene_13228;Gaa;Lamc1;Ntn4;Lama5;Ankrd1;Yap1;LOC103690149;Fbxw8;AABR07063281.1;Dhcr24	1826
GO:0090263	positive regulation of canonical Wnt signaling pathway	55	0.472677	1.66154	0.00419287	0.0424065	ENSRNOG00000004048;ENSRNOG00000022999;ENSRNOG00000004332;ENSRNOG00000051889;ENSRNOG00000014448;ENSRNOG00000003686;ENSRNOG00000061348;ENSRNOG00000011216;ENSRNOG00000011625;ENSRNOG00000012730;ENSRNOG00000016374;ENSRNOG00000023258;ENSRNOG00000005715;ENSRNOG00000005868;ENSRNOG00000005933;ENSRNOG00000007984;ENSRNOG00000014863;ENSRNOG00000039976;ENSRNOG00000006816	Lrrk2;Ppp2r3a;Egfr;Usp34;Arntl;Tbl1x;Fam53b;Tbl1xr1;Tnks;Lrrk1;Fgfr2;Nfkb1;Lgr4;Ttc21b;Yap1;Amer1;Reck;Ptk7;Ubr5	1964
GO:1902531	regulation of intracellular signal transduction	35	0.509299	1.64245	0.00419287	0.0424065	ENSRNOG00000007947;NewGene_2188;ENSRNOG00000017583;ENSRNOG00000001484;ENSRNOG00000015339;ENSRNOG00000018598;ENSRNOG00000014819;ENSRNOG00000049942;ENSRNOG00000003234;NewGene_4399	Fam13a;NewGene_2188;Mapkap1;Castor2;Shoc2;Ankrd1;Hap1;RGD1564899;Mgrn1;NewGene_4399	2007
GO:0006623	protein targeting to vacuole	11	0.720113	1.74972	0.00420168	0.0424065	ENSRNOG00000046420;ENSRNOG00000030213;ENSRNOG00000016443;ENSRNOG00000012940	AABR07006458.1;Vps13c;Vps13d;Vps41	897
GO:0006892	post-Golgi vesicle-mediated transport	11	0.732168	1.77902	0.00420168	0.0424065	NewGene_3641;NewGene_3642;ENSRNOG00000016063;ENSRNOG00000048152;ENSRNOG00000025428	NewGene_3641;NewGene_3642;Vps35l;Myo1b;Rp2	1859
GO:0030833	regulation of actin filament polymerization	11	0.717707	1.74388	0.00420168	0.0424065	ENSRNOG00000017065;ENSRNOG00000011245;ENSRNOG00000019319;ENSRNOG00000030266;ENSRNOG00000029185;ENSRNOG00000019657	Arhgap28;Arhgap18;Fchsd2;Plekhg2;Rasa1;Mk1	2376
GO:0032012	regulation of ARF protein signal transduction	11	0.713815	1.73442	0.00420168	0.0424065	ENSRNOG00000006079;ENSRNOG00000026048;ENSRNOG00000043381;ENSRNOG00000005703;ENSRNOG00000060350;ENSRNOG00000013884;ENSRNOG00000058975;ENSRNOG00000007485;ENSRNOG00000010502	Psd4;Gbf1;Cyth1;Arfgef1;Iqsec1;Psd3;Iqsec2;Arfgef2;Fbxo8	2233
GO:0045880	positive regulation of smoothened signaling pathway	25	0.582603	1.75138	0.00421053	0.0424065	ENSRNOG00000005783;NewGene_10064;ENSRNOG00000032070;ENSRNOG00000010556;ENSRNOG00000058329;ENSRNOG00000007564;ENSRNOG00000057813;ENSRNOG00000019014;ENSRNOG00000005796;ENSRNOG00000026857;ENSRNOG00000012698;ENSRNOG00000025418	Dlg5;NewGene_10064;Dync2h1;Intu;Prrx2;Evc;AABR07063281.1;Ndst1;Ctnna1;Kif7;Chsy1;Armc9	2544
GO:0048813	dendrite morphogenesis	25	0.616022	1.85184	0.00421053	0.0424065	ENSRNOG00000000596;ENSRNOG00000019262;ENSRNOG00000013064;ENSRNOG00000017940;ENSRNOG00000031325;ENSRNOG00000023176;ENSRNOG00000048719;ENSRNOG00000010881;ENSRNOG00000046242;ENSRNOG00000019550;ENSRNOG00000027204;ENSRNOG00000018322	Fyn;Trak1;Lrp8;Rere;Abi1;Kidins220;Dtnbp1;Trak2;Klf7;Slc11a2;Map6;Picalm	3454
GO:0051496	positive regulation of stress fiber assembly	30	0.568528	1.77783	0.00421053	0.0424065	ENSRNOG00000016576;ENSRNOG00000024730;ENSRNOG00000004063;ENSRNOG00000012561;ENSRNOG00000004057;ENSRNOG00000013925;ENSRNOG00000005506;ENSRNOG00000029784;ENSRNOG00000010957;ENSRNOG00000001470;ENSRNOG00000050636;ENSRNOG00000004496	Carmil1;Ppm1e;Sh3pxd2b;Arhgef10;Ccdc88a;Nox4;Arhgef5;Pak1;Braf;Limk1;Arhgef10l;Rock2	2101
GO:0060173	limb development	25	0.642379	1.93107	0.00421053	0.0424065	ENSRNOG00000014395;ENSRNOG00000010210;ENSRNOG00000001515;ENSRNOG00000009278;ENSRNOG00000010952;ENSRNOG00000033280;ENSRNOG00000051487;ENSRNOG00000057813;ENSRNOG00000046211;ENSRNOG00000022196;NewGene_3366;ENSRNOG00000006689;ENSRNOG00000009972;ENSRNOG00000005767	Gli3;Slc7a11;Map3k20;Ift88;Ift122;Pam;Kremen1;AABR07063281.1;Fbxw4;Bmpr2;NewGene_3366;Chd7;Rara;Tulp3	3078
GO:0005977	glycogen metabolic process	16	0.707352	1.88116	0.00424628	0.0424065	ENSRNOG00000003063;ENSRNOG00000024101;ENSRNOG00000003949;ENSRNOG00000049232;NewGene_11525;ENSRNOG00000002833;ENSRNOG00000009085	Phka1;Phkb;AABR07037995.1;Tcf7l2;NewGene_11525;Gsk3b;Prkag2	1395
GO:0008543	fibroblast growth factor receptor signaling pathway	17	0.688349	1.86082	0.00424628	0.0424065	ENSRNOG00000004951;ENSRNOG00000028335;NewGene_3565;ENSRNOG00000008960;ENSRNOG00000015339;ENSRNOG00000016374;ENSRNOG00000012002;ENSRNOG00000019014;ENSRNOG00000007106;ENSRNOG00000005642	Kif16b;Fat4;NewGene_3565;Fgf22;Shoc2;Fgfr2;Iqgap1;Ndst1;Sos1;Frs2	2862
GO:0048699	generation of neurons	57	0.457805	1.62593	0.00424628	0.0424065	ENSRNOG00000032437;NewGene_154;NewGene_983;ENSRNOG00000009161;ENSRNOG00000003054;ENSRNOG00000006338;ENSRNOG00000018598;ENSRNOG00000005933;ENSRNOG00000014508;ENSRNOG00000014819;ENSRNOG00000046617;ENSRNOG00000001126;ENSRNOG00000057813;ENSRNOG00000013351;ENSRNOG00000013969;ENSRNOG00000007315;ENSRNOG00000012206;ENSRNOG00000014637;NewGene_1652;ENSRNOG00000015845	Pard3;NewGene_154;NewGene_983;Clasp2;AABR07037009.1;Lrp6;Ankrd1;Yap1;Mgll;Hap1;LOC103690149;Fbxw8;AABR07063281.1;Stxbp5;Ahi1;Thoc2;Dennd5a;Atxn10;NewGene_1652;Fam129b	2602
GO:0007626	locomotory behavior	31	0.579121	1.83381	0.00425532	0.0424065	ENSRNOG00000000540;ENSRNOG00000025539;ENSRNOG00000014530;ENSRNOG00000000316;NewGene_13228;ENSRNOG00000011852;ENSRNOG00000047656;ENSRNOG00000000312	Btbd9;Vps13a;Nav2;Sobp;NewGene_13228;Myo6;Gaa;Fig4	796
GO:0008286	insulin receptor signaling pathway	31	0.562211	1.78027	0.00425532	0.0424065	ENSRNOG00000015658;ENSRNOG00000032768;ENSRNOG00000020804;ENSRNOG00000053240;ENSRNOG00000021223;ENSRNOG00000004172;ENSRNOG00000018903;ENSRNOG00000000299;ENSRNOG00000008652;ENSRNOG00000013397;ENSRNOG00000043498;ENSRNOG00000010574;ENSRNOG00000018677;ENSRNOG00000020423	Sorbs1;Stxbp4;Smarcc1;Soga1;Ptpra;Pdk2;Pik3r1;Foxo3;Phip;Foxo1;Sik2;Ptpn1;Akt2;Apc	2988
GO:0015833	peptide transport	26	0.613279	1.85141	0.00425532	0.0424065	ENSRNOG00000032437;NewGene_3641;NewGene_3642;NewGene_14640;ENSRNOG00000003635;ENSRNOG00000050417;ENSRNOG00000036598	Pard3;NewGene_3641;NewGene_3642;NewGene_14640;Disp1;AABR07006774.1;Tbc1d12	1207
GO:0030278	regulation of ossification	12	0.712752	1.77063	0.00425532	0.0424065	ENSRNOG00000004693;ENSRNOG00000015736;ENSRNOG00000010556;ENSRNOG00000006338;ENSRNOG00000001849;ENSRNOG00000000513;ENSRNOG00000026542	Pbx1;Dhrs3;Intu;Lrp6;Mapk1;Mapk14;Suco	2765
GO:0031532	actin cytoskeleton reorganization	26	0.596685	1.80132	0.00425532	0.0424065	ENSRNOG00000015898;ENSRNOG00000007646;ENSRNOG00000002841;ENSRNOG00000017879;ENSRNOG00000008678;ENSRNOG00000004377;ENSRNOG00000029784;ENSRNOG00000054514;ENSRNOG00000018051;ENSRNOG00000033508;ENSRNOG00000039976;ENSRNOG00000048719;ENSRNOG00000010574;ENSRNOG00000013305;ENSRNOG00000015713	Fer;Sipa1l1;Cdc42bpa;Gab1;Antxr1;Lpin1;Pak1;Mkln1;Farp2;Mink1;Ptk7;Dtnbp1;Ptpn1;Atp2c1;Parva	2754
GO:0032456	endocytic recycling	26	0.576259	1.73965	0.00425532	0.0424065	ENSRNOG00000010526;ENSRNOG00000011063;ENSRNOG00000038436;ENSRNOG00000010299;ENSRNOG00000022533;ENSRNOG00000006895;ENSRNOG00000032152;ENSRNOG00000025155;ENSRNOG00000052894;ENSRNOG00000009894;ENSRNOG00000050855	Dennd1a;Dennd1b;RGD1307100;Eps15;Micall2;Vps53;Rab11fip3;Lmtk2;Epg5;Vps50;LOC100911994	1906
GO:0042886	amide transport	26	0.613279	1.85141	0.00425532	0.0424065	ENSRNOG00000032437;NewGene_3641;NewGene_3642;NewGene_14640;ENSRNOG00000003635;ENSRNOG00000050417;ENSRNOG00000036598	Pard3;NewGene_3641;NewGene_3642;NewGene_14640;Disp1;AABR07006774.1;Tbc1d12	1207
GO:0071705	nitrogen compound transport	26	0.571374	1.7249	0.00425532	0.0424065	ENSRNOG00000032437;NewGene_3641;NewGene_3642;NewGene_14640;ENSRNOG00000050417;ENSRNOG00000036598	Pard3;NewGene_3641;NewGene_3642;NewGene_14640;AABR07006774.1;Tbc1d12	1207
GO:1903078	positive regulation of protein localization to plasma membrane	26	0.628788	1.89823	0.00425532	0.0424065	ENSRNOG00000015658;ENSRNOG00000005434;ENSRNOG00000004332;ENSRNOG00000025053;ENSRNOG00000038597;ENSRNOG00000002537;ENSRNOG00000009945;ENSRNOG00000003147;ENSRNOG00000004276	Sorbs1;Sptbn1;Egfr;Lrp1;Dlg1;Wnk3;Pls1;Sqstm1;Itga3	1658
GO:0045995	regulation of embryonic development	15	0.720837	1.88574	0.00428266	0.0424065	ENSRNOG00000009161;ENSRNOG00000029986;ENSRNOG00000000599;ENSRNOG00000053691;ENSRNOG00000056907;ENSRNOG00000007242	Clasp2;Insr;Lama4;Lama5;Nipbl;Ehmt1	1060
GO:0048015	phosphatidylinositol-mediated signaling	15	0.707118	1.84985	0.00428266	0.0424065	ENSRNOG00000014187;ENSRNOG00000029260;ENSRNOG00000023622;ENSRNOG00000060045;ENSRNOG00000002244;ENSRNOG00000056810;ENSRNOG00000020388;ENSRNOG00000017840;ENSRNOG00000002144;ENSRNOG00000016846;ENSRNOG00000021024;ENSRNOG00000020479	Igf1r;Pitpnm2;LOC100910021;Pi4ka;Pdgfra;AABR07037536.1;Inpp5f;Pik3c3;Exoc1;Pik3cd;Pi4kb;Pik3c2a	2886
GO:0048041	focal adhesion assembly	15	0.733595	1.91912	0.00428266	0.0424065	ENSRNOG00000015658;ENSRNOG00000015257;ENSRNOG00000027839;ENSRNOG00000047605;ENSRNOG00000017282;ENSRNOG00000042519;ENSRNOG00000056756;ENSRNOG00000028113;ENSRNOG00000009102	Sorbs1;Coro2b;Ptk2b;Ptprk;Tesk2;Peak1;Actn1;Whamm;Fermt2	2704
GO:0051641	cellular localization	76	0.431916	1.62346	0.00429185	0.0424065	ENSRNOG00000032437;NewGene_3641;NewGene_3642;NewGene_14640;ENSRNOG00000043151;ENSRNOG00000009161;ENSRNOG00000003054;ENSRNOG00000050417;ENSRNOG00000036598;ENSRNOG00000014819;ENSRNOG00000046617;NewGene_5234;ENSRNOG00000057813;ENSRNOG00000003226;ENSRNOG00000003234;NewGene_4399;ENSRNOG00000013969;ENSRNOG00000012206;ENSRNOG00000003276;ENSRNOG00000046472;NewGene_3366	Pard3;NewGene_3641;NewGene_3642;NewGene_14640;Cntln;Clasp2;AABR07037009.1;AABR07006774.1;Tbc1d12;Hap1;LOC103690149;NewGene_5234;AABR07063281.1;Mprip;Mgrn1;NewGene_4399;Ahi1;Dennd5a;Myo1d;Arfgap3;NewGene_3366	2868
GO:0051893	regulation of focal adhesion assembly	13	0.704687	1.7894	0.00430108	0.0424065	ENSRNOG00000034177;ENSRNOG00000009161;ENSRNOG00000007916;ENSRNOG00000042519;ENSRNOG00000016047;ENSRNOG00000000697	Efna5;Clasp2;Ptk2;Peak1;Macf1;Coro1c	1873
GO:0006893	Golgi to plasma membrane transport	14	0.691542	1.78026	0.00431965	0.0424065	ENSRNOG00000059615;ENSRNOG00000045721;ENSRNOG00000060266;ENSRNOG00000016063;ENSRNOG00000005015;ENSRNOG00000007485;ENSRNOG00000002144;ENSRNOG00000009281;ENSRNOG00000002514;ENSRNOG00000008897	Exoc6b;LOC103689971;Exoc2;Vps35l;Rabep1;Arfgef2;Exoc1;Commd1;Ccdc93;Gga1	3345
GO:0021522	spinal cord motor neuron differentiation	14	0.708583	1.82413	0.00431965	0.0424065	ENSRNOG00000014395;ENSRNOG00000007261;ENSRNOG00000036859;NewGene_10064;ENSRNOG00000032070;ENSRNOG00000057813;ENSRNOG00000010711	Gli3;Gli2;Gdpd5;NewGene_10064;Dync2h1;AABR07063281.1;Dicer1	1919
GO:0031032	actomyosin structure organization	14	0.678786	1.74742	0.00431965	0.0424065	ENSRNOG00000015658;ENSRNOG00000010037;ENSRNOG00000002841;ENSRNOG00000012346;ENSRNOG00000033101;ENSRNOG00000018598	Sorbs1;Epb41;Cdc42bpa;Epb41l2;Myo18a;Ankrd1	1364
GO:0050770	regulation of axonogenesis	14	0.717425	1.84689	0.00431965	0.0424065	ENSRNOG00000007646;ENSRNOG00000013089;ENSRNOG00000013213;NewGene_983;ENSRNOG00000009161;ENSRNOG00000017939;ENSRNOG00000014508	Sipa1l1;Kif13b;Epha4;NewGene_983;Clasp2;Chn1;Mgll	1440
GO:0060048	cardiac muscle contraction	14	0.685502	1.76471	0.00431965	0.0424065	ENSRNOG00000011076;ENSRNOG00000002372;NewGene_13228;ENSRNOG00000047656	Ank2;Sgcd;NewGene_13228;Gaa	575
GO:0070727	cellular macromolecule localization	45	0.513576	1.74553	0.00603622	0.0508123	ENSRNOG00000032437;NewGene_3641;NewGene_3642;NewGene_14640;ENSRNOG00000043151;ENSRNOG00000009161;ENSRNOG00000003054;ENSRNOG00000050417;ENSRNOG00000036598;ENSRNOG00000046617;NewGene_5234;ENSRNOG00000003226;ENSRNOG00000013969	Pard3;NewGene_3641;NewGene_3642;NewGene_14640;Cntln;Clasp2;AABR07037009.1;AABR07006774.1;Tbc1d12;LOC103690149;NewGene_5234;Mprip;Ahi1	2182
GO:0048812	neuron projection morphogenesis	38	0.49804	1.64991	0.00604839	0.0508123	ENSRNOG00000032437;ENSRNOG00000014528;NewGene_983;ENSRNOG00000004048;ENSRNOG00000004332;ENSRNOG00000015750;ENSRNOG00000014013;ENSRNOG00000001256;ENSRNOG00000000879;ENSRNOG00000013351;ENSRNOG00000010711;ENSRNOG00000013529;ENSRNOG00000015845;ENSRNOG00000055226;ENSRNOG00000023280	Pard3;Zswim6;NewGene_983;Lrrk2;Egfr;Wnt7b;Map4k4;Atxn2;Slc9a6;Stxbp5;Dicer1;Stk4;Fam129b;Dab2ip;Als2	2804
GO:0001892	embryonic placenta development	18	0.658852	1.82649	0.00619835	0.0508123	ENSRNOG00000004332;ENSRNOG00000014666;ENSRNOG00000047296;ENSRNOG00000001126;ENSRNOG00000006905;ENSRNOG00000060479;ENSRNOG00000008292;ENSRNOG00000010771;ENSRNOG00000002146;ENSRNOG00000031174	Egfr;Tfeb;Bptf;Fbxw8;Hectd1;Sp3;Hif1a;Pkd1;Pkd2;Arnt	2927
GO:0006904	vesicle docking involved in exocytosis	18	0.637787	1.76809	0.00619835	0.0508123	ENSRNOG00000059615;ENSRNOG00000046023;ENSRNOG00000036601;ENSRNOG00000030776;ENSRNOG00000021173;ENSRNOG00000015420;ENSRNOG00000000994;ENSRNOG00000020392;ENSRNOG00000056889	Exoc6b;Exoc4;Exoc6;Sytl2;Vps45;Stxbp1;Stxbp2;Stxbp3;Vps33a	2856
GO:0021549	cerebellum development	18	0.628124	1.7413	0.00619835	0.0508123	ENSRNOG00000004068;ENSRNOG00000002983;ENSRNOG00000011059;ENSRNOG00000013656;ENSRNOG00000011829;ENSRNOG00000005868;ENSRNOG00000014819;ENSRNOG00000042118	Ncoa1;Nf1x;Ttbk2;Lpar1;Rpgrip1l;Ttc21b;Hap1;Cplane1	1941
GO:0045747	positive regulation of Notch signaling pathway	18	0.61519	1.70545	0.00619835	0.0508123	ENSRNOG00000010488;ENSRNOG00000018317;ENSRNOG00000015913;ENSRNOG00000013927;ENSRNOG00000010813;ENSRNOG00000002418;ENSRNOG00000060550;ENSRNOG00000002040;ENSRNOG00000019742	Zmiz1;Aak1;Tspan5;Jag2;Tspan14;Tgfb2;Epn2;Bmp2k;Stat3	2537
GO:0001568	blood vessel development	36	0.490019	1.5946	0.00623701	0.0508123	ENSRNOG00000008116;NewGene_154;ENSRNOG00000014316;ENSRNOG00000013281;ENSRNOG00000000599;ENSRNOG00000049232;ENSRNOG00000008678;ENSRNOG00000004912;ENSRNOG00000011503;ENSRNOG00000005933;ENSRNOG00000001126;ENSRNOG00000021032;ENSRNOG00000022196;ENSRNOG00000022173;ENSRNOG00000061424;ENSRNOG00000010771;ENSRNOG00000060825;NewGene_3366;ENSRNOG00000006689	Plpp3;NewGene_154;Rapgef1;Mib1;Lama4;Tcf7l2;Antxr1;Itgav;Shb;Yap1;Fbxw8;Sphk2;Bmpr2;Gatad2a;Map3k3;Pkd1;Ccm2;NewGene_3366;Chd7	3013
GO:0018108	peptidyl-tyrosine phosphorylation	23	0.5921	1.74461	0.00625	0.0508123	ENSRNOG00000013213;ENSRNOG00000004332;ENSRNOG00000029449;ENSRNOG00000002278;ENSRNOG00000011157;ENSRNOG00000016374;ENSRNOG00000031325;ENSRNOG00000017707;ENSRNOG00000039976;ENSRNOG00000002881;ENSRNOG00000008593	Epha4;Egfr;Ror1;Tec;Jak1;Fgfr2;Abi1;Abi2;Ptk7;Ddr2;Ryk	2209
GO:0051960	regulation of nervous system development	33	0.509936	1.63854	0.00625	0.0508123	ENSRNOG00000032437;NewGene_983;ENSRNOG00000009161;ENSRNOG00000003054;ENSRNOG00000018598;ENSRNOG00000005933;ENSRNOG00000014508;ENSRNOG00000014819;ENSRNOG00000046617;ENSRNOG00000001126;ENSRNOG00000013969;ENSRNOG00000012206	Pard3;NewGene_983;Clasp2;AABR07037009.1;Ankrd1;Yap1;Mgll;Hap1;LOC103690149;Fbxw8;Ahi1;Dennd5a	2323
GO:0050796	regulation of insulin secretion	11	0.705182	1.71344	0.00630252	0.0508123	ENSRNOG00000014486;ENSRNOG00000014254;ENSRNOG00000003054;ENSRNOG00000014448	Rfx3;Cpt1a;AABR07037009.1;Arntl	760
GO:0090150	establishment of protein localization to membrane	11	0.704663	1.71218	0.00630252	0.0508123	ENSRNOG00000032437;ENSRNOG00000005287;ENSRNOG00000010957;ENSRNOG00000012016	Pard3;Syne3;Braf;Npc1	1743
GO:0071702	organic substance transport	30	0.536012	1.67615	0.00631579	0.0508123	ENSRNOG00000032437;NewGene_3641;NewGene_3642;NewGene_14640;ENSRNOG00000010210;ENSRNOG00000050417;ENSRNOG00000036598	Pard3;NewGene_3641;NewGene_3642;NewGene_14640;Slc7a11;AABR07006774.1;Tbc1d12	1207
GO:0007257	activation of JUN kinase activity	17	0.680998	1.84095	0.00636943	0.0508123	ENSRNOG00000017879;ENSRNOG00000001515;ENSRNOG00000015750;ENSRNOG00000021061;ENSRNOG00000002749;ENSRNOG00000017787;ENSRNOG00000010574;ENSRNOG00000053787;ENSRNOG00000055226;ENSRNOG00000012864	Gab1;Map3k20;Wnt7b;Map4k2;Spag9;Ripk1;Ptpn1;Mdfic;Dab2ip;Ern1	2975
GO:0007528	neuromuscular junction development	16	0.682275	1.81447	0.00636943	0.0508123	ENSRNOG00000011058;ENSRNOG00000057556;ENSRNOG00000004048;ENSRNOG00000018452;ENSRNOG00000016281;ENSRNOG00000016374;ENSRNOG00000017965;ENSRNOG00000031709;ENSRNOG00000006450;ENSRNOG00000049238;ENSRNOG00000058898;ENSRNOG00000023280	Utrn;Pdzrn3;Lrrk2;Unc13a;Col4a1;Fgfr2;Afg3l2;Ppfibp1;Erbb2;LOC102552659;Nedd4;Als2	2804
GO:0008045	motor neuron axon guidance	16	0.670584	1.78337	0.00636943	0.0508123	ENSRNOG00000013213;ENSRNOG00000003840;NewGene_983;ENSRNOG00000004680;ENSRNOG00000010479;ENSRNOG00000017939;ENSRNOG00000006450;ENSRNOG00000009184;ENSRNOG00000049238	Epha4;Slit2;NewGene_983;Kif5c;Mycbp2;Chn1;Erbb2;Foxp1;LOC102552659	2530
GO:0008361	regulation of cell size	17	0.673011	1.81936	0.00636943	0.0508123	ENSRNOG00000003821;ENSRNOG00000007422;ENSRNOG00000009161;ENSRNOG00000014508;ENSRNOG00000008377;ENSRNOG00000027894;ENSRNOG00000012237	Rptor;Vav2;Clasp2;Mgll;Wdtc1;Iqgap3;Rdx	2611
GO:0035329	hippo signaling	17	0.661866	1.78923	0.00636943	0.0508123	ENSRNOG00000011278;ENSRNOG00000015488;ENSRNOG00000028335;ENSRNOG00000005608;NewGene_3565;ENSRNOG00000005933;ENSRNOG00000016617;ENSRNOG00000013529	Stk3;Tead1;Fat4;Tead4;NewGene_3565;Yap1;Wwtr1;Stk4	2179
GO:0048565	digestive tract development	17	0.656256	1.77407	0.00636943	0.0508123	ENSRNOG00000016029;ENSRNOG00000004281;ENSRNOG00000028335;NewGene_3565;ENSRNOG00000056907;ENSRNOG00000016374;ENSRNOG00000005715;ENSRNOG00000046617;ENSRNOG00000057813;ENSRNOG00000010711;ENSRNOG00000013969;ENSRNOG00000010771	Rb1;Cobl;Fat4;NewGene_3565;Nipbl;Fgfr2;Lgr4;LOC103690149;AABR07063281.1;Dicer1;Ahi1;Pkd1	2680
GO:1904646	cellular response to amyloid-beta	17	0.659882	1.78387	0.00636943	0.0508123	ENSRNOG00000014187;NewGene_12202;ENSRNOG00000013213;ENSRNOG00000022305;NewGene_12174;ENSRNOG00000000596	Igf1r;NewGene_12202;Epha4;Abcc1;NewGene_12174;Fyn	492
GO:0006895	Golgi to endosome transport	10	0.732061	1.7086	0.00638298	0.0508123	ENSRNOG00000004951;ENSRNOG00000026048;ENSRNOG00000010299;ENSRNOG00000051204	Kif16b;Gbf1;Eps15;Dop1b	1129
GO:0032801	receptor catabolic process	10	0.732968	1.71071	0.00638298	0.0508123	ENSRNOG00000004951;ENSRNOG00000016206;ENSRNOG00000011116;ENSRNOG00000000999;ENSRNOG00000013669;ENSRNOG00000007089;ENSRNOG00000058898	Kif16b;Uvrag;Snx25;Smurf1;Pik3r4;Lgmn;Nedd4	2793
GO:0033043	regulation of organelle organization	31	0.532274	1.68547	0.00638298	0.0508123	NewGene_14640;NewGene_983;ENSRNOG00000009161;ENSRNOG00000050417;ENSRNOG00000036598;ENSRNOG00000010643;ENSRNOG00000001303;ENSRNOG00000014819	NewGene_14640;NewGene_983;Clasp2;AABR07006774.1;Tbc1d12;Kank2;Specc1l;Hap1	1444
GO:0050773	regulation of dendrite development	12	0.699388	1.73743	0.00638298	0.0508123	ENSRNOG00000017882;ENSRNOG00000003742;ENSRNOG00000003054;ENSRNOG00000001126;ENSRNOG00000000279;ENSRNOG00000008741	Camk1d;Cdkl5;AABR07037009.1;Fbxw8;Rtn4ip1;Camsap2	2737
GO:0051491	positive regulation of filopodium assembly	10	0.73141	1.70708	0.00638298	0.0508123	ENSRNOG00000018992;ENSRNOG00000013798;ENSRNOG00000019154;ENSRNOG00000019555;ENSRNOG00000020339	Dpysl3;Fnbp1l;Zmynd8;Arap1;Neurl1	2252
GO:0060322	head development	31	0.542334	1.71732	0.00638298	0.0508123	NewGene_154;ENSRNOG00000007261;ENSRNOG00000012721;ENSRNOG00000003054;ENSRNOG00000001276;ENSRNOG00000051719;ENSRNOG00000001303;ENSRNOG00000011829;ENSRNOG00000014819;ENSRNOG00000046617;NewGene_5234;ENSRNOG00000057813;ENSRNOG00000013969;NewGene_3366;ENSRNOG00000020430;NewGene_873	NewGene_154;Gli2;Ednra;AABR07037009.1;Pcnt;AABR07065498.1;Specc1l;Rpgrip1l;Hap1;LOC103690149;NewGene_5234;AABR07063281.1;Ahi1;NewGene_3366;Wdr11;NewGene_873	3129
GO:0022604	regulation of cell morphogenesis	29	0.546908	1.6942	0.00639659	0.0508123	ENSRNOG00000055567;ENSRNOG00000011752;NewGene_983;ENSRNOG00000025596;ENSRNOG00000009161;ENSRNOG00000003054;ENSRNOG00000012397;ENSRNOG00000014508;ENSRNOG00000012420;ENSRNOG00000001126	Fmnl2;Sh3d19;NewGene_983;Ago4;Clasp2;AABR07037009.1;Zmym4;Mgll;Bcl9l;Fbxw8	1747
GO:0003148	outflow tract septum morphogenesis	15	0.663465	1.73566	0.00642398	0.0508123	ENSRNOG00000004109;ENSRNOG00000056184;ENSRNOG00000009173;ENSRNOG00000013265;ENSRNOG00000016374;ENSRNOG00000022196;ENSRNOG00000015713;ENSRNOG00000050190;ENSRNOG00000009972;ENSRNOG00000006526	Zfpm2;Lrp2;Smad6;Tgfbr2;Fgfr2;Bmpr2;Parva;Eng;Rara;Sema3c	3304
GO:0007009	plasma membrane organization	15	0.681674	1.78329	0.00642398	0.0508123	ENSRNOG00000003537;ENSRNOG00000053288;ENSRNOG00000005434;ENSRNOG00000028335;NewGene_3565;ENSRNOG00000009001;ENSRNOG00000016117;ENSRNOG00000032788;ENSRNOG00000057756	Spta1;Ank3;Sptbn1;Fat4;NewGene_3565;Mtss1;Myof;Dysf;Osbpl2	2520
GO:0007411	axon guidance	65	0.434718	1.58223	0.00642398	0.0508123	ENSRNOG00000012148;ENSRNOG00000025509;ENSRNOG00000014395;ENSRNOG00000010744;ENSRNOG00000013213;ENSRNOG00000024886;ENSRNOG00000006631;ENSRNOG00000007261;ENSRNOG00000006490;NewGene_983;ENSRNOG00000031232;ENSRNOG00000009625;ENSRNOG00000019400;ENSRNOG00000004033;ENSRNOG00000002886;ENSRNOG00000008911;ENSRNOG00000031934;ENSRNOG00000006403;ENSRNOG00000011945;ENSRNOG00000010107;ENSRNOG00000008593;ENSRNOG…	Trio;Apbb2;Gli3;Nrp1;Epha4;Ext1;Sema3e;Gli2;Neo1;NewGene_983;Nrp2;Dpysl2;Dag1;Sema6a;Myh10;Draxin;Enah;Nectin1;Cyfip1;AABR07025295.1;Ryk;Efna4;Kif3a;Fam129b;Sema3f;Klf7;Ttc8	2955
GO:0030001	metal ion transport	15	0.65847	1.72259	0.00642398	0.0508123	ENSRNOG00000013053;ENSRNOG00000056184;ENSRNOG00000003054;ENSRNOG00000049378;ENSRNOG00000061367	Trpm6;Lrp2;AABR07037009.1;AABR07062583.1;Atp7a	1256
GO:0046034	ATP metabolic process	15	0.65785	1.72097	0.00642398	0.0508123	ENSRNOG00000018262;ENSRNOG00000001314;ENSRNOG00000045738;ENSRNOG00000001992;ENSRNOG00000030715;NewGene_5080;ENSRNOG00000034242;ENSRNOG00000030225;ENSRNOG00000028688;ENSRNOG00000019047	Ampd3;Fam20c;Ak4;Atp6v1a;Cfh;NewGene_5080;Vcp;Clpx;Ctns;Ola1	3592
GO:0048754	branching morphogenesis of an epithelial tube	15	0.64934	1.6987	0.00642398	0.0508123	ENSRNOG00000014395;ENSRNOG00000003840;ENSRNOG00000007261;ENSRNOG00000053691;ENSRNOG00000052745;ENSRNOG00000005933;ENSRNOG00000029784;ENSRNOG00000018109;ENSRNOG00000010711	Gli3;Slit2;Gli2;Lama5;Met;Yap1;Pak1;Clic4;Dicer1	1919
GO:0048854	brain morphogenesis	15	0.642133	1.67985	0.00642398	0.0508123	ENSRNOG00000015602;ENSRNOG00000021497;ENSRNOG00000023753;ENSRNOG00000016889;ENSRNOG00000001276;ENSRNOG00000000299;ENSRNOG00000002755;ENSRNOG00000020723;ENSRNOG00000009110;ENSRNOG00000061085	Cdh2;Akt3;Afdn;Fancc;Pcnt;Foxo3;Pafah1b1;Pten;Psen1;Fancd2	3608
GO:0051497	negative regulation of stress fiber assembly	15	0.688741	1.80178	0.00642398	0.0508123	ENSRNOG00000017065;ENSRNOG00000015257;ENSRNOG00000009161;ENSRNOG00000052745;ENSRNOG00000020857;ENSRNOG00000010643;ENSRNOG00000019555;ENSRNOG00000002171;ENSRNOG00000028090;ENSRNOG00000009805;ENSRNOG00000048597;ENSRNOG00000001747	Arhgap28;Coro2b;Clasp2;Met;Ppfia1;Kank2;Arap1;Phldb2;Arhgef18;Wasf2;LOC100910732;Pak2	3206
GO:0007417	central nervous system development	61	0.452777	1.61607	0.00656455	0.0516291	ENSRNOG00000029966;ENSRNOG00000012148;ENSRNOG00000011278;ENSRNOG00000014395;NewGene_154;NewGene_983;ENSRNOG00000003054;ENSRNOG00000017863;ENSRNOG00000051719;ENSRNOG00000033280;ENSRNOG00000014819;ENSRNOG00000046617;NewGene_5234;ENSRNOG00000004677;ENSRNOG00000057813;ENSRNOG00000023538;ENSRNOG00000013529;ENSRNOG00000013969	Xrcc4;Trio;Stk3;Gli3;NewGene_154;NewGene_983;AABR07037009.1;Zeb1;AABR07065498.1;Pam;Hap1;LOC103690149;NewGene_5234;Zeb2;AABR07063281.1;Aldh5a1;Stk4;Ahi1	2182
GO:0016567	protein ubiquitination	206	0.317296	1.37063	0.007109	0.0555952	ENSRNOG00000030404;ENSRNOG00000024433;ENSRNOG00000013257;ENSRNOG00000036661;NewGene_983;ENSRNOG00000013933;ENSRNOG00000017610;ENSRNOG00000013875;ENSRNOG00000016280;ENSRNOG00000013718;ENSRNOG00000010889;ENSRNOG00000049496;ENSRNOG00000008616;ENSRNOG00000029658;ENSRNOG00000018012;ENSRNOG00000010479;ENSRNOG00000013281;ENSRNOG00000012297;ENSRNOG00000010802;ENSRNOG00000021086;ENSRNOG00000000999;ENSRNOG…	Arrb1;Fbxl7;Hecw2;Rab40b;NewGene_983;Med27;Nedd4l;Fbxl17;Btrc;Herc2;Fbxw7;Trim62;Ubr3;Rnf213;Tulp4;Mycbp2;Mib1;March8;Ube3d;Dtx4;Smurf1;Ube4b;Smurf2;Klhl13;Spsb4;Wwp1;Ubr1;Klhl18;Asb3;Trim24;Fbxw11;Wwtr1;Fbxw8;Trim34;Fbxo11;Trim7;Mgrn1;Klhl8;Ubr2;Fbh1;March6;Cnot4;Os9;Cul1;Trim33;Rnf38;Keap1;Itch;Trpc4ap;Rab40c;Ube3a;Dcaf1;Klhl2;Rnf111	2918
GO:0050680	negative regulation of epithelial cell proliferation	44	0.461065	1.55876	0.00801603	0.0613263	ENSRNOG00000011271;ENSRNOG00000016029;ENSRNOG00000003054;NewGene_2571;ENSRNOG00000038597;ENSRNOG00000009278;ENSRNOG00000000503;ENSRNOG00000010952;ENSRNOG00000009001;ENSRNOG00000016374;ENSRNOG00000006338;ENSRNOG00000057813;ENSRNOG00000009258;ENSRNOG00000002418;ENSRNOG00000037765	Mcc;Rb1;AABR07037009.1;NewGene_2571;Dlg1;Ift88;Ppard;Ift122;Mtss1;Fgfr2;Lrp6;AABR07063281.1;Cdk6;Tgfb2;Lims1	2102
GO:0043410	positive regulation of MAPK cascade	45	0.487598	1.65724	0.00804829	0.0613263	ENSRNOG00000008065;NewGene_2188;ENSRNOG00000012818;NewGene_12717;ENSRNOG00000034025;ENSRNOG00000015602;ENSRNOG00000029449;ENSRNOG00000017879;ENSRNOG00000016374;ENSRNOG00000002749;ENSRNOG00000012002;ENSRNOG00000017787;ENSRNOG00000019014;ENSRNOG00000013196;ENSRNOG00000008868;ENSRNOG00000008593;ENSRNOG00000011789;ENSRNOG00000015679	Wwc1;NewGene_2188;Ksr1;NewGene_12717;Ptprj;Cdh2;Ror1;Gab1;Fgfr2;Spag9;Iqgap1;Ripk1;Ndst1;Dok5;Dusp19;Ryk;Cdon;Dok4	2576
GO:0042147	retrograde transport, endosome to Golgi	52	0.470435	1.64595	0.00826446	0.0613263	ENSRNOG00000010637;ENSRNOG00000026048;ENSRNOG00000006895;ENSRNOG00000026748;ENSRNOG00000006483;ENSRNOG00000042786;ENSRNOG00000025926;ENSRNOG00000016172;ENSRNOG00000002039;ENSRNOG00000009198;ENSRNOG00000011007;ENSRNOG00000002749;ENSRNOG00000009894;ENSRNOG00000050855;ENSRNOG00000016212;ENSRNOG00000012206;ENSRNOG00000047235;ENSRNOG00000017349;ENSRNOG00000001642;ENSRNOG00000015158;ENSRNOG00000017832;…	Tbc1d5;Gbf1;Vps53;Dennd2a;Heatr5a;Vti1a;Heatr5b;Ric1;Evi5;Rab6b;Ube2o;Spag9;Vps50;LOC100911994;Ankfy1;Dennd5a;Vps26b;Tbc1d10b;Tbc1d23;Pikfyve;Snx2;Gga1;Snx1;Tbc1d17	3536
GO:0048666	neuron development	52	0.467722	1.63646	0.00826446	0.0613263	ENSRNOG00000032437;ENSRNOG00000012802;NewGene_154;ENSRNOG00000007261;NewGene_983;ENSRNOG00000022162;ENSRNOG00000018992;ENSRNOG00000000312;ENSRNOG00000010736;ENSRNOG00000014819;ENSRNOG00000046617;ENSRNOG00000013351;ENSRNOG00000013969;ENSRNOG00000007315;ENSRNOG00000014637;NewGene_1652;ENSRNOG00000015845	Pard3;Tenm3;NewGene_154;Gli2;NewGene_983;Pbx3;Dpysl3;Fig4;Pbx4;Hap1;LOC103690149;Stxbp5;Ahi1;Thoc2;Atxn10;NewGene_1652;Fam129b	2602
GO:0043552	positive regulation of phosphatidylinositol 3-kinase activity	11	0.690913	1.67877	0.00840336	0.0613263	ENSRNOG00000007422;ENSRNOG00000017422;ENSRNOG00000008180;ENSRNOG00000000940;ENSRNOG00000002244;ENSRNOG00000013669	Vav2;Ambra1;Lyn;Flt1;Pdgfra;Pik3r4	2503
GO:0051016	barbed-end actin filament capping	11	0.700414	1.70186	0.00840336	0.0613263	ENSRNOG00000007047;ENSRNOG00000015903;ENSRNOG00000018991;ENSRNOG00000013039;ENSRNOG00000007330;ENSRNOG00000012237	Eps8;Add2;Gsn;Add1;Capzb;Rdx	2611
GO:0045665	negative regulation of neuron differentiation	25	0.573741	1.72474	0.00842105	0.0613263	ENSRNOG00000004693;ENSRNOG00000004346;ENSRNOG00000014395;ENSRNOG00000013281;ENSRNOG00000005788;ENSRNOG00000016905;ENSRNOG00000004606;ENSRNOG00000010260;ENSRNOG00000000299;ENSRNOG00000013474;ENSRNOG00000012206	Pbx1;Notch3;Gli3;Mib1;Cdk5rap2;Hmg20a;Meis1;Dixdc1;Foxo3;Casz1;Dennd5a	2323
GO:0046330	positive regulation of JNK cascade	30	0.519622	1.62489	0.00842105	0.0613263	ENSRNOG00000046791;ENSRNOG00000011278;ENSRNOG00000031700;ENSRNOG00000007034;ENSRNOG00000010629;ENSRNOG00000008145;ENSRNOG00000021061;ENSRNOG00000014013;ENSRNOG00000018780;ENSRNOG00000033508;ENSRNOG00000017787;ENSRNOG00000011431;ENSRNOG00000008868	Sh3rf3;Stk3;Map3k5;Hipk2;Nod1;Traf3;Map4k2;Map4k4;Sh3rf2;Mink1;Ripk1;Mfhas1;Dusp19	2171
GO:0035108	limb morphogenesis	20	0.595863	1.67514	0.00843882	0.0613263	ENSRNOG00000043219;ENSRNOG00000014395;ENSRNOG00000045931;ENSRNOG00000016545;ENSRNOG00000015911;ENSRNOG00000001276;ENSRNOG00000011829;ENSRNOG00000006338;ENSRNOG00000007445	Fbn2;Gli3;Sik3;Ift140;Lrp5;Pcnt;Rpgrip1l;Lrp6;Asph	1575
GO:0051017	actin filament bundle assembly	20	0.588321	1.65394	0.00843882	0.0613263	ENSRNOG00000015658;ENSRNOG00000007047;ENSRNOG00000018992;ENSRNOG00000048152;ENSRNOG00000015903;ENSRNOG00000009945	Sorbs1;Eps8;Dpysl3;Myo1b;Add2;Pls1	1084
GO:0001933	negative regulation of protein phosphorylation	57	0.453783	1.61164	0.00849257	0.0613263	ENSRNOG00000032437;ENSRNOG00000003840;ENSRNOG00000046257;ENSRNOG00000008116;ENSRNOG00000004048;ENSRNOG00000029735;NewGene_61;ENSRNOG00000025028;ENSRNOG00000007081;ENSRNOG00000002061;ENSRNOG00000002403;ENSRNOG00000025332;ENSRNOG00000006338;ENSRNOG00000026842;ENSRNOG00000014137;ENSRNOG00000016617;ENSRNOG00000000697;ENSRNOG00000047598	Pard3;Slit2;Ctdspl;Plpp3;Lrrk2;Pid1;NewGene_61;Prkdc;Xdh;Ptpn13;Fam129a;Cd109;Lrp6;Nnt;Fbln1;Wwtr1;Coro1c;Ctdsp2	2085
GO:0030041	actin filament polymerization	16	0.639038	1.69948	0.00849257	0.0613263	ENSRNOG00000008986;ENSRNOG00000004281;ENSRNOG00000009001;ENSRNOG00000025324;ENSRNOG00000018991;ENSRNOG00000005102;ENSRNOG00000019688;ENSRNOG00000010495;ENSRNOG00000009371;ENSRNOG00000047280;ENSRNOG00000050994;ENSRNOG00000047356	Diaph3;Cobl;Mtss1;Spire1;Gsn;Washc3;Diaph1;Ttc17;LOC100909750;Cttn;Cttn;Abl1	4173
GO:0032880	regulation of protein localization	57	0.451231	1.60258	0.00849257	0.0613263	ENSRNOG00000015658;NewGene_14640;ENSRNOG00000045931;NewGene_983;ENSRNOG00000003054;ENSRNOG00000002736;ENSRNOG00000018317;ENSRNOG00000010479;ENSRNOG00000002180;ENSRNOG00000018598;ENSRNOG00000046617;ENSRNOG00000042686;ENSRNOG00000013351;ENSRNOG00000013969;ENSRNOG00000012163	Sorbs1;NewGene_14640;Sik3;NewGene_983;AABR07037009.1;Rabgap1l;Aak1;Mycbp2;Tbc1d1;Ankrd1;LOC103690149;Trim34;Stxbp5;Ahi1;Plekhm2	2235
GO:0051642	centrosome localization	16	0.638594	1.6983	0.00849257	0.0613263	ENSRNOG00000032437;ENSRNOG00000007324;NewGene_12201;ENSRNOG00000004033;ENSRNOG00000005540;ENSRNOG00000001299;ENSRNOG00000016031;ENSRNOG00000049104	Pard3;Plxna2;NewGene_12201;Sema6a;Nin;Sun1;Bicd2;LOC100911256	2364
GO:0097435	supramolecular fiber organization	15	0.636182	1.66428	0.00856531	0.0613263	ENSRNOG00000015658;ENSRNOG00000009161;ENSRNOG00000018598;ENSRNOG00000057813	Sorbs1;Clasp2;Ankrd1;AABR07063281.1	1777
GO:0000226	microtubule cytoskeleton organization	80	0.40669	1.53679	0.00860215	0.0613263	ENSRNOG00000032437;ENSRNOG00000014515;ENSRNOG00000009318;ENSRNOG00000043151;ENSRNOG00000045931;ENSRNOG00000008298;ENSRNOG00000009161;ENSRNOG00000014230;ENSRNOG00000011059;ENSRNOG00000020457;ENSRNOG00000036658;ENSRNOG00000007916;ENSRNOG00000001276;ENSRNOG00000012207;ENSRNOG00000019271;ENSRNOG00000007246;ENSRNOG00000057813;NewGene_4399;ENSRNOG00000018999;ENSRNOG00000002171;ENSRNOG00000005176;ENSRNO…	Pard3;Cdc14a;Ttll5;Cntln;Sik3;Dock7;Clasp2;Map1a;Ttbk2;Tacc2;Tbcd;Ptk2;Pcnt;Dst;Ulk4;Atxn7;AABR07063281.1;NewGene_4399;Cdc14b;Phldb2;Map7d2;Camsap2;Tacc1;Mark4;Wdr47;Dnal1;Eml4;Map6;Ssx2ip;Taok1;Cep290;Gas2l1;Ranbp10;LOC108349745;Tubd1;Tbce;Ss18;Bbs1;Spata7;Haus8;Obsl1;Nsfl1c;Odf2	4575
GO:0034394	protein localization to cell surface	14	0.648618	1.66976	0.00863931	0.0613263	ENSRNOG00000011076;ENSRNOG00000010624;ENSRNOG00000047605;ENSRNOG00000018599;ENSRNOG00000000999	Ank2;Ap3b1;Ptprk;Gga2;Smurf1	1193
GO:0043161	proteasome-mediated ubiquitin-dependent protein catabolic process	115	0.365343	1.45974	0.00863931	0.0613263	ENSRNOG00000030404;ENSRNOG00000000540;ENSRNOG00000013257;ENSRNOG00000017610;ENSRNOG00000013875;ENSRNOG00000016280;ENSRNOG00000013718;ENSRNOG00000014448;ENSRNOG00000050465;ENSRNOG00000003686;ENSRNOG00000011216;ENSRNOG00000000999;ENSRNOG00000014986;ENSRNOG00000014623;ENSRNOG00000012862;ENSRNOG00000004973;ENSRNOG00000006328;ENSRNOG00000004395;ENSRNOG00000014521;ENSRNOG00000042492;ENSRNOG00000001101;…	Arrb1;Btbd9;Hecw2;Nedd4l;Fbxl17;Btrc;Herc2;Arntl;AABR07041109.1;Tbl1x;Tbl1xr1;Smurf1;Ube4b;Smurf2;Spsb4;Ppp2r5c;Wwp1;Fbxw11;Armc8;Cop1;Rnf216;Ube2h;Edem3;March6;Cul1;Znrf1;Spopl;Itch;Spop;Ltn1;Hectd3;Cul4a;Ube2k;Rad23b;Arel1;Pml;Ubxn11;Plaa;Rffl;Rmnd5a	3657
GO:0051179	localization	126	0.357379	1.44547	0.00877193	0.06195	ENSRNOG00000032437;NewGene_3641;NewGene_3642;NewGene_14640;NewGene_154;ENSRNOG00000043151;ENSRNOG00000009161;ENSRNOG00000003054;NewGene_2571;NewGene_8881;ENSRNOG00000016063;ENSRNOG00000049378;ENSRNOG00000021475;ENSRNOG00000050417;ENSRNOG00000036598;ENSRNOG00000001303;ENSRNOG00000014819;ENSRNOG00000046617;NewGene_5234;ENSRNOG00000057813;ENSRNOG00000029242;ENSRNOG00000013351;ENSRNOG00000003226;ENSR…	Pard3;NewGene_3641;NewGene_3642;NewGene_14640;NewGene_154;Cntln;Clasp2;AABR07037009.1;NewGene_2571;NewGene_8881;Vps35l;AABR07062583.1;Ldah;AABR07006774.1;Tbc1d12;Specc1l;Hap1;LOC103690149;NewGene_5234;AABR07063281.1;Plekho2;Stxbp5;Mprip;Mgrn1;NewGene_4399;Cdc37l1;Ahi1	2182
GO:0010469	regulation of signaling receptor activity	13	-0.719128	-1.74557	0.00931099	0.0654232	ENSRNOG00000058908;ENSRNOG00000003833;ENSRNOG00000006589;ENSRNOG00000043465;ENSRNOG00000034130;ENSRNOG00000042747;ENSRNOG00000001414;NewGene_8035;ENSRNOG00000051482	Hmgb1;Nenf;LOC103694877;Arc;LOC108349189;Fam72a;Serpine1;NewGene_8035;Hmg1l1	2954
GO:0048704	embryonic skeletal system morphogenesis	22	0.569354	1.65229	0.010395	0.0712901	ENSRNOG00000014395;ENSRNOG00000008313;ENSRNOG00000038597;ENSRNOG00000017863;ENSRNOG00000007590;ENSRNOG00000052687;ENSRNOG00000058329;ENSRNOG00000019565;ENSRNOG00000004520	Gli3;Hoxb3;Dlg1;Zeb1;Eya1;Megf8;Prrx2;Tbx15;Wdr60	2051
GO:0006605	protein targeting	30	0.504797	1.57854	0.0105263	0.0712901	ENSRNOG00000032437;NewGene_3641;NewGene_3642;ENSRNOG00000032768;ENSRNOG00000011852;ENSRNOG00000019262;ENSRNOG00000000942	Pard3;NewGene_3641;NewGene_3642;Stxbp4;Myo6;Trak1;Pan3	1089
GO:0035264	multicellular organism growth	69	0.418723	1.5502	0.0105263	0.0712901	ENSRNOG00000045931;ENSRNOG00000004834;ENSRNOG00000027906;ENSRNOG00000010418;ENSRNOG00000049232;ENSRNOG00000011216;ENSRNOG00000001276;ENSRNOG00000018835;ENSRNOG00000052721;ENSRNOG00000056703;ENSRNOG00000008377;ENSRNOG00000016617;ENSRNOG00000018109;ENSRNOG00000010711;ENSRNOG00000013039;ENSRNOG00000007106;ENSRNOG00000001793;ENSRNOG00000007000;ENSRNOG00000060825;ENSRNOG00000029773;ENSRNOG00000052664;…	Sik3;Llgl2;Ankrd11;Nek1;Tcf7l2;Tbl1xr1;Pcnt;Notch2;Kdm6a;Atrx;Wdtc1;Wwtr1;Clic4;Dicer1;Add1;Sos1;Heg1;Grhl2;Ccm2;Atm;Tnks2;Ttc8;Wdr11;Rara;Smpd3;Tns2;Smo	3291
GO:0016192	vesicle-mediated transport	119	0.35913	1.44326	0.0106157	0.0712901	NewGene_3641;NewGene_3642;ENSRNOG00000009161;ENSRNOG00000004198;ENSRNOG00000010624;ENSRNOG00000016920;ENSRNOG00000009431;ENSRNOG00000009920;ENSRNOG00000016063;ENSRNOG00000004291;NewGene_1932;ENSRNOG00000034093;ENSRNOG00000054011;ENSRNOG00000061099;ENSRNOG00000014819;ENSRNOG00000002749;NewGene_12061;ENSRNOG00000025324;ENSRNOG00000046617;NewGene_2918;ENSRNOG00000029242;ENSRNOG00000013351;ENSRNOG000…	NewGene_3641;NewGene_3642;Clasp2;Stxbp6;Ap3b1;Spire2;Tbc1d4;LOC680121;Vps35l;Cltc;NewGene_1932;AABR07011951.1;Tbc1d8b;AABR07033324.1;Hap1;Spag9;NewGene_12061;Spire1;LOC103690149;NewGene_2918;Plekho2;Stxbp5;Mgrn1;NewGene_2919;Cdc37l1;Ahi1;Sft2d2;Ap3s2;Dennd5a;Vamp7;Arfgap3;Stxbp3;Ap1b1;Arl5b;Tbc1d23;Ccdc93;Vps39;Copb1;Stx12	3350
GO:0032886	regulation of microtubule-based process	17	0.602414	1.62851	0.0106157	0.0712901	ENSRNOG00000009161;ENSRNOG00000020457;ENSRNOG00000001303;ENSRNOG00000014819;ENSRNOG00000016047;ENSRNOG00000006450;ENSRNOG00000049238;ENSRNOG00000019688;ENSRNOG00000016423;ENSRNOG00000006340	Clasp2;Tacc2;Specc1l;Hap1;Macf1;Erbb2;LOC102552659;Diaph1;Tacc1;Memo1	3351
GO:0045879	negative regulation of smoothened signaling pathway	19	0.603554	1.68612	0.0106157	0.0712901	ENSRNOG00000014395;ENSRNOG00000016029;ENSRNOG00000007261;ENSRNOG00000019807;ENSRNOG00000010952;ENSRNOG00000052687;ENSRNOG00000020193;ENSRNOG00000003234;ENSRNOG00000026857;ENSRNOG00000024793;ENSRNOG00000005767;ENSRNOG00000034242;ENSRNOG00000019354	Gli3;Rb1;Gli2;Sufu;Ift122;Megf8;Runx2;Mgrn1;Kif7;Kctd21;Tulp3;Vcp;Ptch1	3490
GO:0040014	regulation of multicellular organism growth	12	0.690055	1.71425	0.0106383	0.0712901	ENSRNOG00000027596;ENSRNOG00000011728;ENSRNOG00000017965;ENSRNOG00000056371;ENSRNOG00000019742;ENSRNOG00000052664	Mbd5;Fto;Afg3l2;Pik3ca;Stat3;Tnks2	2874
GO:0043044	ATP-dependent chromatin remodeling	26	0.554627	1.67435	0.0106383	0.0712901	ENSRNOG00000017030;ENSRNOG00000020804;ENSRNOG00000011931;ENSRNOG00000028227;ENSRNOG00000009271;ENSRNOG00000014483;ENSRNOG00000006137;ENSRNOG00000031135	Arid1b;Smarcc1;Smarca2;Pbrm1;Smarca4;Ino80;Arid1a;Smarcc2	2488
GO:0050905	neuromuscular process	12	0.68675	1.70604	0.0106383	0.0712901	NewGene_983;ENSRNOG00000010479;ENSRNOG00000001256;ENSRNOG00000018651;ENSRNOG00000014155;ENSRNOG00000030715	NewGene_983;Mycbp2;Atxn2;Agtpbp1;Spart;Cfh	3170
GO:0016485	protein processing	27	0.534565	1.63665	0.010661	0.0712901	ENSRNOG00000014395;ENSRNOG00000054257;NewGene_10064;ENSRNOG00000032070;ENSRNOG00000005708;ENSRNOG00000017965;ENSRNOG00000015162;ENSRNOG00000017608;ENSRNOG00000004973;ENSRNOG00000057813;ENSRNOG00000016055	Gli3;Adam10;NewGene_10064;Dync2h1;Mmp16;Afg3l2;Lonp2;C2cd3;Ppp2r5c;AABR07063281.1;Fkrp	2224
GO:0071347	cellular response to interleukin-1	28	-0.586861	-1.70754	0.0111524	0.0742178	ENSRNOG00000007159;ENSRNOG00000009329;ENSRNOG00000004854;ENSRNOG00000010278;ENSRNOG00000009919;ENSRNOG00000014361;ENSRNOG00000002792;ENSRNOG00000000515	Ccl2;Nr1d1;Has2;Il6;Acod1;Edn1;Cxcl2;Mapk13	1811
GO:0003151	outflow tract morphogenesis	21	0.563838	1.62159	0.0123457	0.0791928	ENSRNOG00000015736;ENSRNOG00000043077;ENSRNOG00000056907;ENSRNOG00000007590;ENSRNOG00000025209;ENSRNOG00000022196;ENSRNOG00000023373;ENSRNOG00000008292;ENSRNOG00000058898;ENSRNOG00000006526;ENSRNOG00000019322	Dhrs3;Zfpm1;Nipbl;Eya1;Plxnd1;Bmpr2;Sec24b;Hif1a;Nedd4;Sema3c;Notch1	3473
GO:0001658	branching involved in ureteric bud morphogenesis	22	0.567412	1.64666	0.012474	0.0791928	ENSRNOG00000004693;ENSRNOG00000014395;ENSRNOG00000028335;NewGene_3565;ENSRNOG00000038597;ENSRNOG00000053691;ENSRNOG00000007590	Pbx1;Gli3;Fat4;NewGene_3565;Dlg1;Lama5;Eya1	1093
GO:0051345	positive regulation of hydrolase activity	22	0.566247	1.64328	0.012474	0.0791928	ENSRNOG00000007947;NewGene_14640;ENSRNOG00000015440;ENSRNOG00000050417;ENSRNOG00000036598;ENSRNOG00000013351;ENSRNOG00000046472;ENSRNOG00000000571;ENSRNOG00000007323	Fam13a;NewGene_14640;Wrn;AABR07006774.1;Tbc1d12;Stxbp5;Arfgap3;Psap;Ric8b	3042
GO:0042073	intraciliary transport	23	0.552574	1.62815	0.0125	0.0791928	ENSRNOG00000016545;ENSRNOG00000009278;ENSRNOG00000010952;NewGene_5234;ENSRNOG00000027617;ENSRNOG00000057813;ENSRNOG00000003013;NewGene_4399;ENSRNOG00000004430	Ift140;Ift88;Ift122;NewGene_5234;Ttc26;AABR07063281.1;Rpgr;NewGene_4399;Cep131	2642
GO:0060284	regulation of cell development	33	0.496066	1.59397	0.0125	0.0791928	NewGene_983;ENSRNOG00000009161;ENSRNOG00000003054;ENSRNOG00000006338;ENSRNOG00000018598;ENSRNOG00000005933;ENSRNOG00000014508;ENSRNOG00000014819;ENSRNOG00000046617;ENSRNOG00000001126;ENSRNOG00000013969;ENSRNOG00000012206;ENSRNOG00000015845	NewGene_983;Clasp2;AABR07037009.1;Lrp6;Ankrd1;Yap1;Mgll;Hap1;LOC103690149;Fbxw8;Ahi1;Dennd5a;Fam129b	2602
GO:0007268	chemical synaptic transmission	25	0.547126	1.64473	0.0126316	0.0791928	ENSRNOG00000011852;ENSRNOG00000003054;ENSRNOG00000059683;ENSRNOG00000005196;ENSRNOG00000013064;ENSRNOG00000005970;ENSRNOG00000006338;ENSRNOG00000014819;ENSRNOG00000061543	Myo6;AABR07037009.1;Mpp2;Slc12a6;Lrp8;Lrrc1;Lrp6;Hap1;Ap2b1	1790
GO:0042552	myelination	25	0.55354	1.66401	0.0126316	0.0791928	ENSRNOG00000032437;ENSRNOG00000002419;ENSRNOG00000011411;ENSRNOG00000024039;ENSRNOG00000013656;ENSRNOG00000017965;ENSRNOG00000003338;ENSRNOG00000006450;ENSRNOG00000009149;ENSRNOG00000011470;ENSRNOG00000049238;ENSRNOG00000010517;ENSRNOG00000020067;ENSRNOG00000000571;ENSRNOG00000036866	Pard3;Plp1;Adgrg6;Serinc5;Lpar1;Afg3l2;Pmp22;Erbb2;Jam3;Tsc1;LOC102552659;Fam126a;Rab40c;Psap;Acer3	3188
GO:0048701	embryonic cranial skeleton morphogenesis	25	0.555438	1.66972	0.0126316	0.0791928	ENSRNOG00000016545;ENSRNOG00000056907;ENSRNOG00000002932;ENSRNOG00000005708;ENSRNOG00000013265;ENSRNOG00000016374;ENSRNOG00000058329;ENSRNOG00000020193;ENSRNOG00000002244;ENSRNOG00000019565	Ift140;Nipbl;Wdr19;Mmp16;Tgfbr2;Fgfr2;Prrx2;Runx2;Pdgfra;Tbx15	1557
GO:0030100	regulation of endocytosis	20	0.571867	1.60768	0.0126582	0.0791928	ENSRNOG00000032437;ENSRNOG00000000540;ENSRNOG00000008659;ENSRNOG00000012852;ENSRNOG00000046617;ENSRNOG00000013969;ENSRNOG00000010574	Pard3;Btbd9;Arhgap21;Bin1;LOC103690149;Ahi1;Ptpn1	2370
GO:0043001	Golgi to plasma membrane protein transport	20	0.56644	1.59242	0.0126582	0.0791928	ENSRNOG00000053288;ENSRNOG00000001455;ENSRNOG00000005434;ENSRNOG00000029910;ENSRNOG00000018599;ENSRNOG00000016047;ENSRNOG00000017941	Ank3;Kif13a;Sptbn1;Golga4;Gga2;Macf1;Optn	2064
GO:0071539	protein localization to centrosome	20	0.567917	1.59658	0.0126582	0.0791928	NewGene_12201;ENSRNOG00000009208;ENSRNOG00000003882;ENSRNOG00000011944;ENSRNOG00000017608;ENSRNOG00000010155;ENSRNOG00000014027;ENSRNOG00000004430;ENSRNOG00000007859;ENSRNOG00000042879;ENSRNOG00000028586	NewGene_12201;Pibf1;Cep350;Snx10;C2cd3;Pcm1;RGD1304728;Cep131;Cep83;Cep192;Mcph1	3270
GO:0016579	protein deubiquitination	64	0.427776	1.55922	0.0127119	0.0791928	ENSRNOG00000027711;ENSRNOG00000051889;ENSRNOG00000030639;ENSRNOG00000001573;ENSRNOG00000050713;ENSRNOG00000033411;ENSRNOG00000029046;ENSRNOG00000013602;ENSRNOG00000003261;ENSRNOG00000005802;ENSRNOG00000007325;NewGene_10876;ENSRNOG00000058153;ENSRNOG00000049962;ENSRNOG00000008688;ENSRNOG00000007710;ENSRNOG00000015409;NewGene_7229;ENSRNOG00000006663;ENSRNOG00000027012;ENSRNOG00000018395;ENSRNOG0000…	Usp32;Usp34;Usp13;Usp25;LOC108348050;Usp12;AABR07035357.1;Usp48;Usp9x;Usp24;Usp28;NewGene_10876;AABR07013202.1;LOC100911860;Usp45;Usp20;Usp5;NewGene_7229;Usp2;Usp54;Usp40;Wdr20;Usp47;AABR07026271.1;Usp4;Usp29;NewGene_9239;Usp11;Usp31;Usp46;Usp8;Usp35;Usp15	3932
GO:0072583	clathrin-dependent endocytosis	10	0.723808	1.68934	0.012766	0.0791928	ENSRNOG00000019319;ENSRNOG00000001448;ENSRNOG00000013798;ENSRNOG00000015334;ENSRNOG00000020388;ENSRNOG00000019534;ENSRNOG00000000048	Fchsd2;Hip1;Fnbp1l;Fcho2;Inpp5f;Ap2a2;Gak	2374
GO:0001702	gastrulation with mouth forming second	15	0.630228	1.64871	0.012848	0.0791928	ENSRNOG00000008116;ENSRNOG00000005033;ENSRNOG00000015911;ENSRNOG00000006338;ENSRNOG00000016680;ENSRNOG00000005642;ENSRNOG00000007345;ENSRNOG00000002643;ENSRNOG00000014477;ENSRNOG00000054172;ENSRNOG00000051965;ENSRNOG00000005334	Plpp3;Acvr1;Lrp5;Lrp6;Nsd1;Frs2;Amot;Ugdh;Acvr2b;Ctnnb1;Smad4;Acvr2a	4566
GO:0030335	positive regulation of cell migration	112	0.362093	1.44698	0.0128755	0.0791928	ENSRNOG00000003614;ENSRNOG00000021569;ENSRNOG00000016576;ENSRNOG00000009882;ENSRNOG00000015898;ENSRNOG00000014187;ENSRNOG00000006631;ENSRNOG00000008180;ENSRNOG00000014285;ENSRNOG00000009161;ENSRNOG00000004332;ENSRNOG00000029986;ENSRNOG00000005033;ENSRNOG00000004033;ENSRNOG00000009653;ENSRNOG00000004912;ENSRNOG00000014013;ENSRNOG00000029784;ENSRNOG00000000940;ENSRNOG00000002749;ENSRNOG00000012258;…	Mgat5;Tiam1;Carmil1;Ppp3ca;Fer;Igf1r;Sema3e;Lyn;Ssh2;Clasp2;Egfr;Insr;Acvr1;Sema6a;Numb;Itgav;Map4k4;Pak1;Flt1;Spag9;Rras2;Lef1;Col18a1;Pdgfra;Cpne3;Itga6;Sh3rf2;Pik3r1;Cyr61;Lamb1;Stat3;Twist2;Rdx;Rufy3;Pik3cd;Sema3f;Akt2;Atm;Diaph1;Jak2;Apc;Grn;Elp3;Smo;Sema3c;Itgax	3312
GO:0007157	heterophilic cell-cell adhesion via plasma membrane cell adhesion molecules	13	0.662224	1.68157	0.0129032	0.0791928	ENSRNOG00000012802;ENSRNOG00000015602;ENSRNOG00000005711;ENSRNOG00000028335;NewGene_3565;ENSRNOG00000001989;ENSRNOG00000006403	Tenm3;Cdh2;Ptprd;Fat4;NewGene_3565;Alcam;Nectin1	1815
GO:0042127	regulation of cell population proliferation	118	0.358686	1.43845	0.012959	0.0791928	NewGene_2188;ENSRNOG00000012818;ENSRNOG00000014395;NewGene_12717;ENSRNOG00000010210;ENSRNOG00000045918;ENSRNOG00000015488;ENSRNOG00000004332;ENSRNOG00000003054;ENSRNOG00000027191;ENSRNOG00000010299;NewGene_2571;ENSRNOG00000004057;ENSRNOG00000000503;ENSRNOG00000053691;ENSRNOG00000014079;ENSRNOG00000010643;ENSRNOG00000013927;ENSRNOG00000021581;ENSRNOG00000016374;ENSRNOG00000006338;ENSRNOG0000000593…	NewGene_2188;Ksr1;Gli3;NewGene_12717;Slc7a11;Jarid2;Tead1;Egfr;AABR07037009.1;Birc6;Eps15;NewGene_2571;Ccdc88a;Ppard;Lama5;Stat4;Kank2;Jag2;Rapgef2;Fgfr2;Lrp6;Yap1;Pla2g4a;Braf;Pias1;AABR07063281.1;Ctnna1;Plcd1;Osgin1;Tcf7;Meak7;Mbd2;Bmpr2	2331
GO:0060324	face development	14	0.645361	1.66137	0.012959	0.0791928	ENSRNOG00000008313;ENSRNOG00000001303;ENSRNOG00000010957;ENSRNOG00000010153;ENSRNOG00000001849;ENSRNOG00000007000;ENSRNOG00000006689;ENSRNOG00000009972;ENSRNOG00000010176	Hoxb3;Specc1l;Braf;Raf1;Mapk1;Grhl2;Chd7;Rara;Map2k1	3703
GO:0048856	anatomical structure development	146	0.331326	1.37548	0.012987	0.0791928	ENSRNOG00000032437;NewGene_14640;ENSRNOG00000016627;ENSRNOG00000014395;NewGene_154;ENSRNOG00000007261;ENSRNOG00000018425;NewGene_983;ENSRNOG00000009161;ENSRNOG00000029449;ENSRNOG00000003054;NewGene_10049;ENSRNOG00000051719;ENSRNOG00000001303;ENSRNOG00000018598;ENSRNOG00000005933;ENSRNOG00000014508;ENSRNOG00000014819;ENSRNOG00000047491;ENSRNOG00000046617;NewGene_5234;ENSRNOG00000001126;ENSRNOG0000…	Pard3;NewGene_14640;Eya4;Gli3;NewGene_154;Gli2;Dym;NewGene_983;Clasp2;Ror1;AABR07037009.1;NewGene_10049;AABR07065498.1;Specc1l;Ankrd1;Yap1;Mgll;Hap1;AABR07037520.1;LOC103690149;NewGene_5234;Fbxw8;AABR07063281.1;Hectd1;Stxbp5;Dicer1;AABR07043897.1;Ahi1;Dennd5a;Ermp1;Atxn10;NewGene_1652;Fam129b;Eya3	2624
GO:0051234	establishment of localization	91	0.382631	1.47676	0.0130719	0.0793608	ENSRNOG00000032437;NewGene_3641;NewGene_3642;NewGene_14640;ENSRNOG00000009161;ENSRNOG00000003054;NewGene_2571;ENSRNOG00000016063;ENSRNOG00000049378;ENSRNOG00000050417;ENSRNOG00000036598;ENSRNOG00000014819;ENSRNOG00000046617;NewGene_5234;ENSRNOG00000057813;ENSRNOG00000029242;ENSRNOG00000013351;ENSRNOG00000003234;NewGene_4399;ENSRNOG00000010967;ENSRNOG00000013969;ENSRNOG00000012206	Pard3;NewGene_3641;NewGene_3642;NewGene_14640;Clasp2;AABR07037009.1;NewGene_2571;Vps35l;AABR07062583.1;AABR07006774.1;Tbc1d12;Hap1;LOC103690149;NewGene_5234;AABR07063281.1;Plekho2;Stxbp5;Mgrn1;NewGene_4399;Cdc37l1;Ahi1;Dennd5a	2323
GO:0042273	ribosomal large subunit biogenesis	22	-0.6199	-1.69769	0.0134357	0.0812133	ENSRNOG00000021392;ENSRNOG00000018923;ENSRNOG00000009035;ENSRNOG00000023799;ENSRNOG00000050413;ENSRNOG00000033625;ENSRNOG00000004214;ENSRNOG00000049497;ENSRNOG00000045760;ENSRNOG00000020903;ENSRNOG00000032439;ENSRNOG00000005031;ENSRNOG00000050287;ENSRNOG00000000587;ENSRNOG00000017979;ENSRNOG00000008287;ENSRNOG00000017284;ENSRNOG00000042878;ENSRNOG00000033058	Noc2l;AABR07041089.1;Malsu1;Pak1ip1;Samd15;AABR07027015.1;Rpl26;Eif6;LOC108348080;Lto1;Rsl1d1;Surf6;Ebna1bp2;Rpf2;Mrto4;Nle1;Nop16;Wdr74;AABR07064810.1	2129
GO:0007015	actin filament organization	50	0.449567	1.57296	0.0139165	0.0837538	ENSRNOG00000015658;ENSRNOG00000017155;ENSRNOG00000002959;ENSRNOG00000011852;ENSRNOG00000038597;ENSRNOG00000030954;ENSRNOG00000001448;ENSRNOG00000009001;ENSRNOG00000025324;ENSRNOG00000017791;ENSRNOG00000031934;ENSRNOG00000000697;ENSRNOG00000018747;ENSRNOG00000004763;ENSRNOG00000028113;ENSRNOG00000014917;ENSRNOG00000021919	Sorbs1;Nck2;Shroom4;Myo6;Dlg1;Fat1;Hip1;Mtss1;Spire1;Arhgap12;Enah;Coro1c;LOC102555457;Sirpa;Whamm;Nck1;Rhoj	2915
GO:0043507	positive regulation of JUN kinase activity	22	0.551712	1.60109	0.014553	0.0871724	ENSRNOG00000021569;ENSRNOG00000013213;ENSRNOG00000031700;ENSRNOG00000017419;ENSRNOG00000013160;ENSRNOG00000027839;ENSRNOG00000001138;ENSRNOG00000005506;ENSRNOG00000029784;ENSRNOG00000004677	Tiam1;Epha4;Map3k5;Map3k4;Sash1;Ptk2b;Taok3;Arhgef5;Pak1;Zeb2	1719
GO:0006812	cation transport	11	0.673556	1.6366	0.0147059	0.0871724	ENSRNOG00000006995;ENSRNOG00000003054;ENSRNOG00000000219;ENSRNOG00000049378;ENSRNOG00000008052;ENSRNOG00000012206;ENSRNOG00000001724	Ano6;AABR07037009.1;Ano10;AABR07062583.1;Atp13a2;Dennd5a;Atp13a3	2742
GO:0031929	TOR signaling	11	0.666831	1.62026	0.0147059	0.0871724	ENSRNOG00000003821;ENSRNOG00000017583;ENSRNOG00000004057;ENSRNOG00000031544;ENSRNOG00000016224;ENSRNOG00000009104	Rptor;Mapkap1;Ccdc88a;Larp1;Meak7;AABR07029605.1	2453
GO:0000398	mRNA splicing, via spliceosome	106	-0.399371	-1.53176	0.0147874	0.0871724	ENSRNOG00000052004;ENSRNOG00000011678;ENSRNOG00000060154;ENSRNOG00000030374;ENSRNOG00000024497;ENSRNOG00000004091;ENSRNOG00000014619;ENSRNOG00000006655;ENSRNOG00000024170;ENSRNOG00000037998;ENSRNOG00000058677;ENSRNOG00000046172;ENSRNOG00000000523;ENSRNOG00000048985;ENSRNOG00000004967;ENSRNOG00000013111;ENSRNOG00000022939;ENSRNOG00000011932;ENSRNOG00000020438;ENSRNOG00000049370;ENSRNOG00000013714;…	Txnl4a;Wbp4;Ddx23;Lsm6;U2af1l4;Cwc25;Dhx38;Plrg1;Phf5a;Snw1;Lsm8;Sf3b6;Ppil1;LOC100910575;Snrpb2;Mettl3;Gpkow;Snrpa1;Prpf38b;LOC100360750;Snrpd1;Prpf38a;Snrnp25;Sf3a3;Rbmx2;Zrsr2;Wdr83;Syf2;Cwc15;Usp49;AABR07008904.1;NEWGENE_1359268;Sf3b5;Sf3b4;Lsm2;Ppie;Snip1;U2af1;Bud31;Snrpe;Eif4a3;Prpf3;LOC108348079;Snrpd3;Magohb;Prpf4;Rbm8a;Dbr1;Snu13;Snrpd2;Txnl4b;LOC100359574;Ddx41;Snrpf;Bud13;Tra2a;Lsm7;L…	4883
GO:0007018	microtubule-based movement	57	0.442078	1.57007	0.014862	0.0871724	ENSRNOG00000004951;ENSRNOG00000013089;ENSRNOG00000001455;ENSRNOG00000004680;ENSRNOG00000019257;ENSRNOG00000057626;ENSRNOG00000008471;ENSRNOG00000014819;ENSRNOG00000002544;NewGene_5234;ENSRNOG00000057813;ENSRNOG00000006178;ENSRNOG00000012255;ENSRNOG00000038035;ENSRNOG00000014844;NewGene_4399;ENSRNOG00000004520;ENSRNOG00000031364;ENSRNOG00000016031;ENSRNOG00000026857;ENSRNOG00000007515	Kif16b;Kif13b;Kif13a;Kif5c;Kif27;Kif1b;Kif21b;Hap1;Kifap3;NewGene_5234;AABR07063281.1;Dync1h1;Ktn1;Kif4a;Kif21a;NewGene_4399;Wdr60;Kif1c;Bicd2;Kif7;Kif3a	2552
GO:0050775	positive regulation of dendrite morphogenesis	12	0.670751	1.66629	0.0148936	0.0871724	ENSRNOG00000003742;ENSRNOG00000013213;ENSRNOG00000005711;ENSRNOG00000003054;ENSRNOG00000001126;ENSRNOG00000048738;ENSRNOG00000052204;ENSRNOG00000060010;ENSRNOG00000052814	Cdkl5;Epha4;Ptprd;AABR07037009.1;Fbxw8;Hdac6;Tbc1d24;Ss18l1;Ankrd27	4031
GO:0007266	Rho protein signal transduction	29	0.506651	1.56949	0.0149254	0.0871724	ENSRNOG00000004603;ENSRNOG00000015026;ENSRNOG00000016256;ENSRNOG00000008924;ENSRNOG00000014963;ENSRNOG00000001235;ENSRNOG00000031092;ENSRNOG00000004496;ENSRNOG00000046922;ENSRNOG00000021919	Srgap1;Arhgef11;Myo9b;Arhgef12;Adgrg1;Gna12;Rock1;Rock2;Phactr4;Rhoj	2915
GO:0018279	protein N-linked glycosylation via asparagine	14	0.635955	1.63716	0.0151188	0.0875631	ENSRNOG00000003614;ENSRNOG00000008451;NewGene_1037;ENSRNOG00000011922;ENSRNOG00000031896;ENSRNOG00000013061;NewGene_1039	Mgat5;Fut8;NewGene_1037;Stt3b;Stt3a;Tusc3;NewGene_1039	4048
GO:0060291	long-term synaptic potentiation	14	0.6393	1.64577	0.0151188	0.0875631	ENSRNOG00000052795;ENSRNOG00000059683;ENSRNOG00000027839;ENSRNOG00000010957;ENSRNOG00000001849;ENSRNOG00000021013	Itpr3;Mpp2;Ptk2b;Braf;Mapk1;Stx3	2206
GO:0001525	angiogenesis	79	0.397864	1.49696	0.0152505	0.0879582	ENSRNOG00000010744;ENSRNOG00000008313;ENSRNOG00000010601;ENSRNOG00000031232;ENSRNOG00000017879;ENSRNOG00000029658;ENSRNOG00000027839;ENSRNOG00000007916;NewGene_4260;ENSRNOG00000007830;ENSRNOG00000051854;ENSRNOG00000004912;ENSRNOG00000023664;ENSRNOG00000025209;ENSRNOG00000016374;ENSRNOG00000004606;ENSRNOG00000014963;ENSRNOG00000001229;ENSRNOG00000006069;ENSRNOG00000018109;ENSRNOG00000010711;ENSRNO…	Nrp1;Hoxb3;Srpk2;Nrp2;Gab1;Rnf213;Ptk2b;Ptk2;NewGene_4260;Apold1;Enpep;Itgav;Lepr;Plxnd1;Fgfr2;Meis1;Adgrg1;Col18a1;Eif2ak3;Clic4;Dicer1;Dysf;Plcd1;Mapk14;Hmox1;Elk3;Calcrl;Wasf2;Jam3;Hif1a;Eng;Amot;Pten;Cfh;Hs6st1;Lemd3;Pnpla6;LOC100361457;Actg1;Ephb4;AABR07072184.1;Pknox1;Fgf1	3785
GO:0006810	transport	83	0.386566	1.46398	0.0154185	0.0885579	ENSRNOG00000032437;NewGene_3641;NewGene_3642;NewGene_14640;ENSRNOG00000009161;ENSRNOG00000003054;ENSRNOG00000016063;ENSRNOG00000049378;ENSRNOG00000050417;ENSRNOG00000036598;ENSRNOG00000014819;ENSRNOG00000046617;NewGene_5234;ENSRNOG00000057813;ENSRNOG00000029242;ENSRNOG00000013351;ENSRNOG00000003234;NewGene_4399;ENSRNOG00000010967;ENSRNOG00000013969;ENSRNOG00000012206	Pard3;NewGene_3641;NewGene_3642;NewGene_14640;Clasp2;AABR07037009.1;Vps35l;AABR07062583.1;AABR07006774.1;Tbc1d12;Hap1;LOC103690149;NewGene_5234;AABR07063281.1;Plekho2;Stxbp5;Mgrn1;NewGene_4399;Cdc37l1;Ahi1;Dennd5a	2323
GO:0030154	cell differentiation	166	0.32112	1.36237	0.0154867	0.0885822	ENSRNOG00000030759;ENSRNOG00000004873;ENSRNOG00000032437;NewGene_14640;ENSRNOG00000016627;ENSRNOG00000005984;NewGene_154;ENSRNOG00000007261;NewGene_983;ENSRNOG00000009161;ENSRNOG00000004332;ENSRNOG00000003054;ENSRNOG00000008944;NewGene_11625;ENSRNOG00000000503;ENSRNOG00000043077;ENSRNOG00000060603;ENSRNOG00000010716;ENSRNOG00000000999;ENSRNOG00000021475;ENSRNOG00000018598;ENSRNOG00000010217;ENSRN…	Nhs;Prkch;Pard3;NewGene_14640;Eya4;Etv6;NewGene_154;Gli2;NewGene_983;Clasp2;Egfr;AABR07037009.1;Ext2;NewGene_11625;Ppard;Zfpm1;Nhsl1;Atoh8;Smurf1;Ldah;Ankrd1;Prrc2b;Yap1;Mgll;Hap1;Braf;LOC103690149;Gna12;Fbxw8;AABR07063281.1;Raf1;Stxbp5;AABR07043897.1;Ahi1;Pbxip1;Elk3;Dennd5a;Atxn10;RGD1561149	2340
GO:0032467	positive regulation of cytokinesis	21	0.551853	1.58712	0.0164609	0.0920353	ENSRNOG00000014515;ENSRNOG00000001143;ENSRNOG00000005504;ENSRNOG00000021718;ENSRNOG00000011317;ENSRNOG00000018999;ENSRNOG00000015633;ENSRNOG00000024365;ENSRNOG00000021248;ENSRNOG00000010361;ENSRNOG00000003864;ENSRNOG00000018929;ENSRNOG00000049033;ENSRNOG00000037211;NewGene_9943	Cdc14a;Cit;Pkp4;Cspp1;Pkn2;Cdc14b;Cul3;Ect2;Cdc25b;Kif3b;Gipc1;Kif20b;Racgap1;Kif14;NewGene_9943	4682
GO:0048589	developmental growth	21	0.553267	1.59119	0.0164609	0.0920353	ENSRNOG00000010488;ENSRNOG00000014395;ENSRNOG00000007261;ENSRNOG00000056907;ENSRNOG00000005933	Zmiz1;Gli3;Gli2;Nipbl;Yap1	1406
GO:0046856	phosphatidylinositol dephosphorylation	22	0.547826	1.58982	0.016632	0.0920353	ENSRNOG00000017635;ENSRNOG00000007120;ENSRNOG00000003875;ENSRNOG00000020388;ENSRNOG00000006697;ENSRNOG00000049397;ENSRNOG00000048506;ENSRNOG00000009948;ENSRNOG00000020723;ENSRNOG00000005923;ENSRNOG00000002051;ENSRNOG00000012918;ENSRNOG00000002516	Inpp5a;Mtmr3;Ocrl;Inpp5f;Pip4p2;LOC103689941;Inpp5b;Pip4p1;Pten;Mtmr2;Synj1;Mtmr6;Mtm1	4086
GO:0016310	phosphorylation	23	0.547273	1.61253	0.0166667	0.0920353	ENSRNOG00000004048;ENSRNOG00000001314;ENSRNOG00000003054;ENSRNOG00000005933;ENSRNOG00000021032;ENSRNOG00000017022;ENSRNOG00000019742;ENSRNOG00000016846	Lrrk2;Fam20c;AABR07037009.1;Yap1;Sphk2;Cerk;Stat3;Pik3cd	2699
GO:0030334	regulation of cell migration	55	0.440657	1.54898	0.0167715	0.0920353	ENSRNOG00000010748;ENSRNOG00000007324;ENSRNOG00000009161;ENSRNOG00000017879;NewGene_2571;ENSRNOG00000013707;ENSRNOG00000011059;ENSRNOG00000000599;ENSRNOG00000053691;ENSRNOG00000017434;ENSRNOG00000025209;ENSRNOG00000006384;ENSRNOG00000000327;ENSRNOG00000016047;ENSRNOG00000033508;ENSRNOG00000029071;ENSRNOG00000014948;ENSRNOG00000016224;ENSRNOG00000007133;ENSRNOG00000014917;ENSRNOG00000007345;ENSRNO…	Mtus1;Plxna2;Clasp2;Gab1;NewGene_2571;Spata13;Ttbk2;Lama4;Lama5;Mgat3;Plxnd1;Ddx58;Hace1;Macf1;Mink1;Unc5c;Osgin1;Meak7;Plxnb2;Nck1;Amot;Plxna1	2971
GO:0010457	centriole-centriole cohesion	11	0.65543	1.59256	0.0168067	0.0920353	ENSRNOG00000043151;ENSRNOG00000038200;ENSRNOG00000005540;ENSRNOG00000008334;ENSRNOG00000006721;ENSRNOG00000007515	Cntln;Rttn;Nin;Crocc;AABR07049064.1;Kif3a	2552
GO:0010839	negative regulation of keratinocyte proliferation	11	0.662728	1.61029	0.0168067	0.0920353	ENSRNOG00000003054;ENSRNOG00000047605;ENSRNOG00000054420;ENSRNOG00000010556;ENSRNOG00000025332;ENSRNOG00000016374	AABR07037009.1;Ptprk;Vdr;Intu;Cd109;Fgfr2	1268
GO:0055074	calcium ion homeostasis	11	0.657626	1.59789	0.0168067	0.0920353	ENSRNOG00000002372;ENSRNOG00000011944;ENSRNOG00000014819;ENSRNOG00000007445;ENSRNOG00000013251	Sgcd;Snx10;Hap1;Asph;Trim24	1614
GO:0070588	calcium ion transmembrane transport	11	0.661592	1.60753	0.0168067	0.0920353	ENSRNOG00000006995;ENSRNOG00000049378;ENSRNOG00000004912;ENSRNOG00000007445;ENSRNOG00000012206;ENSRNOG00000010771;ENSRNOG00000002146	Ano6;AABR07062583.1;Itgav;Asph;Dennd5a;Pkd1;Pkd2	2837
GO:1990403	embryonic brain development	11	0.657373	1.59728	0.0168067	0.0920353	ENSRNOG00000016545;ENSRNOG00000011059;ENSRNOG00000001276;ENSRNOG00000046617;ENSRNOG00000013969;ENSRNOG00000059715;ENSRNOG00000001642	Ift140;Ttbk2;Pcnt;LOC103690149;Ahi1;Cc2d2a;Tbc1d23	3157
GO:0016601	Rac protein signal transduction	10	0.705569	1.64677	0.0170213	0.0920353	ENSRNOG00000021569;ENSRNOG00000018051;ENSRNOG00000017707;ENSRNOG00000011945;ENSRNOG00000007518;ENSRNOG00000009805;ENSRNOG00000047476	Tiam1;Farp2;Abi2;Cyfip1;Nckap1;Wasf2;Wasf1	2922
GO:0030048	actin filament-based movement	10	0.70654	1.64903	0.0170213	0.0920353	ENSRNOG00000032437;ENSRNOG00000016256;ENSRNOG00000048152;ENSRNOG00000002886;ENSRNOG00000018406;ENSRNOG00000009805	Pard3;Myo9b;Myo1b;Myh10;Wipf1;Wasf2	2474
GO:0034332	adherens junction organization	10	0.708833	1.65438	0.0170213	0.0920353	ENSRNOG00000015658;ENSRNOG00000013213;ENSRNOG00000054257;ENSRNOG00000009653	Sorbs1;Epha4;Adam10;Numb	910
GO:0044458	motile cilium assembly	10	0.706971	1.65004	0.0170213	0.0920353	ENSRNOG00000010556;ENSRNOG00000019271;ENSRNOG00000007568;ENSRNOG00000051838;ENSRNOG00000007515;ENSRNOG00000059715;ENSRNOG00000022597;ENSRNOG00000001958	Intu;Ulk4;Spata6;AABR07057491.1;Kif3a;Cc2d2a;Cenpj;Ift57	3669
GO:0045666	positive regulation of neuron differentiation	58	0.430113	1.53061	0.017094	0.0920689	ENSRNOG00000004068;ENSRNOG00000057754;ENSRNOG00000013717;ENSRNOG00000006644;ENSRNOG00000007261;ENSRNOG00000036859;ENSRNOG00000003054;ENSRNOG00000017863;ENSRNOG00000012405;ENSRNOG00000018598;NewGene_3505;ENSRNOG00000005540;ENSRNOG00000014819;ENSRNOG00000002749;ENSRNOG00000046617;ENSRNOG00000001126;ENSRNOG00000013969;ENSRNOG00000011789;ENSRNOG00000032254;ENSRNOG00000024365;ENSRNOG00000056735;ENSRNO…	Ncoa1;Tcf12;Bmp6;Kdm4c;Gli2;Gdpd5;AABR07037009.1;Zeb1;Tcf4;Ankrd1;NewGene_3505;Nin;Hap1;Spag9;LOC103690149;Fbxw8;Ahi1;Cdon;Sin3a;Ect2;Zc4h2;Rara;Pten	3121
GO:0015031	protein transport	100	0.363852	1.42603	0.0174292	0.0935104	ENSRNOG00000032437;NewGene_3641;NewGene_3642;NewGene_14640;ENSRNOG00000007486;ENSRNOG00000045721;ENSRNOG00000060266;ENSRNOG00000056184;ENSRNOG00000061582;ENSRNOG00000008767;ENSRNOG00000050417;ENSRNOG00000036598;ENSRNOG00000050960;ENSRNOG00000004185;ENSRNOG00000018564;ENSRNOG00000046594;ENSRNOG00000005958;ENSRNOG00000009617;ENSRNOG00000003038;ENSRNOG00000054695;ENSRNOG00000007515;ENSRNOG0000001338…	Pard3;NewGene_3641;NewGene_3642;NewGene_14640;Atg7;LOC103689971;Exoc2;Lrp2;Scamp1;Atg4c;AABR07006774.1;Tbc1d12;AABR07040864.1;Mon2;Nup93;Exoc7;Rrbp1;LOC100911734;Sft2d2;Calcrl;Kif3a;Pgap1;Arfgap3;Scamp2;Sec16b;Cog6;Pecr;Snx4;RGD1566265;Fam45a;Psen1;AABR07072184.1;Fbxo7;Tbc1d14;Cep290	3882
GO:0046854	phosphatidylinositol phosphorylation	23	0.539594	1.5899	0.01875	0.0980173	ENSRNOG00000027300;ENSRNOG00000023622;ENSRNOG00000014879;ENSRNOG00000060045;ENSRNOG00000056810;ENSRNOG00000018516;ENSRNOG00000010517;ENSRNOG00000016846;ENSRNOG00000021024;ENSRNOG00000020479	Ttc7b;LOC100910021;Ttc7a;Pi4ka;AABR07037536.1;Impa2;Fam126a;Pik3cd;Pi4kb;Pik3c2a	2886
GO:0042254	ribosome biogenesis	27	-0.566501	-1.63022	0.0187617	0.0980173	ENSRNOG00000049097;ENSRNOG00000001148;ENSRNOG00000050413;ENSRNOG00000047737;ENSRNOG00000000490;ENSRNOG00000006762;ENSRNOG00000025154;ENSRNOG00000037478;ENSRNOG00000032439;ENSRNOG00000005087;ENSRNOG00000030106;ENSRNOG00000005031;ENSRNOG00000007240;ENSRNOG00000017284;ENSRNOG00000014808	Rpl7a;Rplp0;Samd15;Rpl7a;Rps10;Snu13;LOC100359574;Noc4l;Rsl1d1;Cebpz;AABR07029275.1;Surf6;Rrs1;Nop16;Srfbp1	2317
GO:0048008	platelet-derived growth factor receptor signaling pathway	24	0.545649	1.63272	0.0187891	0.0980173	ENSRNOG00000034025;ENSRNOG00000061928;ENSRNOG00000010695;ENSRNOG00000009161;ENSRNOG00000017879;ENSRNOG00000014316;ENSRNOG00000009276;ENSRNOG00000012002	Ptprj;Myo1e;Pdgfc;Clasp2;Gab1;Rapgef1;Schip1;Iqgap1	1572
GO:0060325	face morphogenesis	24	0.537982	1.60978	0.0187891	0.0980173	ENSRNOG00000027906;ENSRNOG00000049232;ENSRNOG00000056907;ENSRNOG00000009276;ENSRNOG00000001303;ENSRNOG00000006338;ENSRNOG00000010121;ENSRNOG00000002244;ENSRNOG00000007445	Ankrd11;Tcf7l2;Nipbl;Schip1;Specc1l;Lrp6;Lef1;Pdgfra;Asph	1575
GO:0030155	regulation of cell adhesion	25	0.527333	1.58523	0.0189474	0.0980173	ENSRNOG00000034025;ENSRNOG00000008523;ENSRNOG00000009161;ENSRNOG00000003054;ENSRNOG00000000599;ENSRNOG00000043381;ENSRNOG00000053691;ENSRNOG00000013927;ENSRNOG00000004925;ENSRNOG00000060775;ENSRNOG00000010771;ENSRNOG00000008061	Ptprj;Faf1;Clasp2;AABR07037009.1;Lama4;Cyth1;Lama5;Jag2;Ppp1r12a;Lmo7;Pkd1;Nuak1	2738
GO:0030324	lung development	56	0.4343	1.53301	0.0189474	0.0980173	ENSRNOG00000004109;ENSRNOG00000014395;ENSRNOG00000007261;ENSRNOG00000004332;ENSRNOG00000010624;ENSRNOG00000010889;ENSRNOG00000009278;ENSRNOG00000053691;ENSRNOG00000009795;NewGene_10049;ENSRNOG00000016374;NewGene_3505;ENSRNOG00000005933;ENSRNOG00000002244;ENSRNOG00000004276;ENSRNOG00000010711;ENSRNOG00000060479;ENSRNOG00000001793;ENSRNOG00000061373;ENSRNOG00000019433;ENSRNOG00000045838;ENSRNOG0000…	Zfpm2;Gli3;Gli2;Egfr;Ap3b1;Fbxw7;Ift88;Lama5;Nfib;NewGene_10049;Fgfr2;NewGene_3505;Yap1;Pdgfra;Itga3;Dicer1;Sp3;Heg1;Loxl3;Rab3a;Hps1;Smad2;NewGene_873	3129
GO:0003279	cardiac septum development	12	0.642468	1.59603	0.0191489	0.0980173	ENSRNOG00000002886;ENSRNOG00000025209;ENSRNOG00000042118;ENSRNOG00000019014;ENSRNOG00000022015;ENSRNOG00000026857;NewGene_3366	Myh10;Plxnd1;Cplane1;Ndst1;Cntrl;Kif7;NewGene_3366	2868
GO:0008544	epidermis development	26	0.533129	1.60945	0.0191489	0.0980173	ENSRNOG00000004332;ENSRNOG00000029986;ENSRNOG00000017879;ENSRNOG00000009278;ENSRNOG00000033110;ENSRNOG00000005933;ENSRNOG00000057813;ENSRNOG00000019466;ENSRNOG00000013305;ENSRNOG00000007515;ENSRNOG00000007000;ENSRNOG00000007763;ENSRNOG00000020783	Egfr;Insr;Gab1;Ift88;Svep1;Yap1;AABR07063281.1;Agpat2;Atp2c1;Kif3a;Grhl2;Plod1;Ntf4	2930
GO:0030705	cytoskeleton-dependent intracellular transport	12	0.640072	1.59008	0.0191489	0.0980173	ENSRNOG00000004482;ENSRNOG00000004057;ENSRNOG00000014819;NewGene_5234;ENSRNOG00000057813;NewGene_4399	Ccdc88c;Ccdc88a;Hap1;NewGene_5234;AABR07063281.1;NewGene_4399	2007
GO:0048488	synaptic vesicle endocytosis	12	0.65173	1.61904	0.0191489	0.0980173	ENSRNOG00000010526;ENSRNOG00000038436;ENSRNOG00000061543;ENSRNOG00000052204;ENSRNOG00000053452;ENSRNOG00000036701;ENSRNOG00000002051;ENSRNOG00000034254;ENSRNOG00000032574;ENSRNOG00000012176	Dennd1a;RGD1307100;Ap2b1;Tbc1d24;LOC100361457;Actg1;Synj1;Actb;Scrib;Rab27b	4279
GO:0050873	brown fat cell differentiation	12	0.647677	1.60897	0.0191489	0.0980173	ENSRNOG00000045913;ENSRNOG00000000599;ENSRNOG00000016258;ENSRNOG00000001518;ENSRNOG00000017243;ENSRNOG00000017226	Prdm16;Lama4;Zfp516;Itga6;Bnip3;Slc2a4	2710
GO:0090103	cochlea morphogenesis	12	0.640231	1.59047	0.0191489	0.0980173	ENSRNOG00000007261;ENSRNOG00000017863;ENSRNOG00000007590;ENSRNOG00000039976	Gli2;Zeb1;Eya1;Ptk7	1903
GO:0051128	regulation of cellular component organization	67	0.412531	1.51184	0.0191898	0.0980173	ENSRNOG00000032437;ENSRNOG00000000540;NewGene_14640;NewGene_983;ENSRNOG00000009161;ENSRNOG00000003054;ENSRNOG00000050417;ENSRNOG00000036598;ENSRNOG00000010643;ENSRNOG00000001303;ENSRNOG00000018598;ENSRNOG00000014508;ENSRNOG00000014819;ENSRNOG00000046617;ENSRNOG00000001126;ENSRNOG00000001828;ENSRNOG00000013969;ENSRNOG00000012206;ENSRNOG00000051838;ENSRNOG00000014037	Pard3;Btbd9;NewGene_14640;NewGene_983;Clasp2;AABR07037009.1;AABR07006774.1;Tbc1d12;Kank2;Specc1l;Ankrd1;Mgll;Hap1;LOC103690149;Fbxw8;Stk38l;Ahi1;Dennd5a;AABR07057491.1;Dcun1d3	2606
GO:0031116	positive regulation of microtubule polymerization	15	0.620808	1.62406	0.0192719	0.0980751	ENSRNOG00000001247;ENSRNOG00000026319;ENSRNOG00000005788;ENSRNOG00000052157;ENSRNOG00000052745;ENSRNOG00000029784;ENSRNOG00000005540	Clip1;Akap9;Cdk5rap2;Nav3;Met;Pak1;Nin	1422
GO:0017157	regulation of exocytosis	14	0.631445	1.62555	0.0194384	0.0984129	NewGene_9573;ENSRNOG00000004201;ENSRNOG00000009161;ENSRNOG00000014819;ENSRNOG00000013351;ENSRNOG00000055036	NewGene_9573;Rims2;Clasp2;Hap1;Stxbp5;RGD1311164	2069
GO:0009966	regulation of signal transduction	82	0.379882	1.44589	0.0194805	0.0984129	ENSRNOG00000007947;ENSRNOG00000015658;NewGene_2188;ENSRNOG00000017583;NewGene_2571;ENSRNOG00000015339;ENSRNOG00000010643;ENSRNOG00000018598;ENSRNOG00000005933;ENSRNOG00000014508;ENSRNOG00000014819;NewGene_5234;ENSRNOG00000057813;ENSRNOG00000049942;ENSRNOG00000003234;NewGene_4399;ENSRNOG00000012030;ENSRNOG00000060335;ENSRNOG00000060665	Fam13a;Sorbs1;NewGene_2188;Mapkap1;NewGene_2571;Shoc2;Kank2;Ankrd1;Yap1;Mgll;Hap1;NewGene_5234;AABR07063281.1;RGD1564899;Mgrn1;NewGene_4399;AABR07043897.1;Strn3;Afap1	2308
GO:0007224	smoothened signaling pathway	49	0.444075	1.54412	0.0199601	0.100469	ENSRNOG00000014395;ENSRNOG00000007261;ENSRNOG00000007034;ENSRNOG00000000802;ENSRNOG00000009278;ENSRNOG00000011059;ENSRNOG00000019807;ENSRNOG00000002932;ENSRNOG00000013265;ENSRNOG00000008244;ENSRNOG00000005868;ENSRNOG00000047194;ENSRNOG00000007025;ENSRNOG00000007564;NewGene_5234;ENSRNOG00000027617;ENSRNOG00000057813	Gli3;Gli2;Hipk2;Tbc1d32;Ift88;Ttbk2;Sufu;Wdr19;Tgfbr2;LOC690035;Ttc21b;Arl13b;Evc2;Evc;NewGene_5234;Ttc26;AABR07063281.1	1777
GO:0071363	cellular response to growth factor stimulus	39	0.462977	1.5447	0.0200401	0.100506	ENSRNOG00000032437;NewGene_2188;ENSRNOG00000004332;ENSRNOG00000029986;ENSRNOG00000013064;ENSRNOG00000015339;ENSRNOG00000050760;ENSRNOG00000018598;ENSRNOG00000014819;ENSRNOG00000019075;ENSRNOG00000006298;ENSRNOG00000017601;ENSRNOG00000017787;ENSRNOG00000014463;ENSRNOG00000012030;ENSRNOG00000022196	Pard3;NewGene_2188;Egfr;Insr;Lrp8;Shoc2;LOC103690035;Ankrd1;Hap1;Stat5b;Cpne3;Srd5a1;Ripk1;Uri1;AABR07043897.1;Bmpr2	2331
GO:0071157	negative regulation of cell cycle arrest	13	-0.673874	-1.63572	0.0204842	0.102141	ENSRNOG00000029078;ENSRNOG00000049192;ENSRNOG00000000917;ENSRNOG00000025602;ENSRNOG00000006589;ENSRNOG00000022586;ENSRNOG00000005227;ENSRNOG00000020918;NewGene_8035;ENSRNOG00000021548	Hmgn5b;Hmgn5;Nupr2;Cdk4;LOC103694877;Cdk9;Tfap4;Ccnd1;NewGene_8035;Rassf1	3336
GO:0035019	somatic stem cell population maintenance	21	0.535216	1.53927	0.0205761	0.102141	ENSRNOG00000045913;ENSRNOG00000014753;ENSRNOG00000049232;ENSRNOG00000015911;ENSRNOG00000005933;ENSRNOG00000012420;ENSRNOG00000010957;ENSRNOG00000010153	Prdm16;Tcf7l1;Tcf7l2;Lrp5;Yap1;Bcl9l;Braf;Raf1	1793
GO:0060070	canonical Wnt signaling pathway	34	0.486651	1.57519	0.0206186	0.102141	ENSRNOG00000008116;ENSRNOG00000014753;ENSRNOG00000049232;ENSRNOG00000015911;ENSRNOG00000015750;ENSRNOG00000052721;ENSRNOG00000006338;ENSRNOG00000013993;ENSRNOG00000012420;ENSRNOG00000010121;ENSRNOG00000010260	Plpp3;Tcf7l1;Tcf7l2;Lrp5;Wnt7b;Kdm6a;Lrp6;AABR07007000.1;Bcl9l;Lef1;Dixdc1	1699
GO:0032007	negative regulation of TOR signaling	18	0.579004	1.60513	0.0206612	0.102141	ENSRNOG00000018144;ENSRNOG00000014448;ENSRNOG00000037207;ENSRNOG00000011375;ENSRNOG00000019316;ENSRNOG00000015813;ENSRNOG00000009104;ENSRNOG00000011470;ENSRNOG00000008292	Depdc5;Arntl;Ubr1;Tsc2;Sh3bp4;Ubr2;AABR07029605.1;Tsc1;Hif1a	2557
GO:0042475	odontogenesis of dentin-containing tooth	33	0.472001	1.51664	0.0208333	0.102395	ENSRNOG00000014395;ENSRNOG00000007261;ENSRNOG00000027906;ENSRNOG00000049232;ENSRNOG00000053691;ENSRNOG00000013927;ENSRNOG00000006338;ENSRNOG00000020193;ENSRNOG00000010121;ENSRNOG00000002244;ENSRNOG00000001518;ENSRNOG00000004505;ENSRNOG00000005796	Gli3;Gli2;Ankrd11;Tcf7l2;Lama5;Jag2;Lrp6;Runx2;Lef1;Pdgfra;Itga6;Nfic;Ctnna1	2024
GO:0001570	vasculogenesis	35	0.477207	1.53896	0.0209644	0.102395	ENSRNOG00000004109;ENSRNOG00000010488;ENSRNOG00000034025;ENSRNOG00000061928;ENSRNOG00000010889;ENSRNOG00000007916;ENSRNOG00000013265;ENSRNOG00000004912;ENSRNOG00000019508;ENSRNOG00000005933	Zfpm2;Zmiz1;Ptprj;Myo1e;Fbxw7;Ptk2;Tgfbr2;Itgav;Wars2;Yap1	1406
GO:0009725	response to hormone	35	0.472276	1.52306	0.0209644	0.102395	ENSRNOG00000015658;ENSRNOG00000004068;ENSRNOG00000010748;ENSRNOG00000008180;ENSRNOG00000027839;NewGene_10049;ENSRNOG00000005933;ENSRNOG00000060335;ENSRNOG00000015447;ENSRNOG00000048982;ENSRNOG00000016214	Sorbs1;Ncoa1;Mtus1;Lyn;Ptk2b;NewGene_10049;Yap1;Strn3;LOC100912282;Calcoco1;Agl	2701
GO:0001736	establishment of planar polarity	11	0.652849	1.58629	0.0210084	0.102395	ENSRNOG00000010556;ENSRNOG00000011829;ENSRNOG00000039976;ENSRNOG00000042118;NewGene_3366;ENSRNOG00000004542;ENSRNOG00000022343;ENSRNOG00000047211	Intu;Rpgrip1l;Ptk7;Cplane1;NewGene_3366;Ttc8;Alms1;Fzd3	3557
GO:0010970	transport along microtubule	10	0.699574	1.63278	0.0212766	0.102837	ENSRNOG00000014819;NewGene_5234;ENSRNOG00000057813;NewGene_4399;ENSRNOG00000004520;ENSRNOG00000010048;ENSRNOG00000005877;ENSRNOG00000015425	Hap1;NewGene_5234;AABR07063281.1;NewGene_4399;Wdr60;Dctn1;Lrpprc;Ssx2ip	3511
GO:0045197	establishment or maintenance of epithelial cell apical/basal polarity	10	0.68893	1.60793	0.0212766	0.102837	ENSRNOG00000032437;ENSRNOG00000005783;ENSRNOG00000005970;ENSRNOG00000030954;ENSRNOG00000025527;ENSRNOG00000047137	Pard3;Dlg5;Lrrc1;Fat1;Mtcl1;Erbin	1617
GO:0034446	substrate adhesion-dependent cell spreading	29	0.489154	1.51529	0.021322	0.102837	ENSRNOG00000024089;ENSRNOG00000005932;ENSRNOG00000002680;ENSRNOG00000024456;ENSRNOG00000005573;ENSRNOG00000053691;ENSRNOG00000008678;ENSRNOG00000004912;ENSRNOG00000042519	Fndc3b;Megf9;Lamc1;Radil;Ntn4;Lama5;Antxr1;Itgav;Peak1	1370
GO:0023052	signaling	79	0.387654	1.45855	0.0217865	0.104712	ENSRNOG00000015658;ENSRNOG00000032437;NewGene_2188;ENSRNOG00000017583;ENSRNOG00000009161;ENSRNOG00000003054;ENSRNOG00000059683;NewGene_2571;ENSRNOG00000023274;ENSRNOG00000015339;ENSRNOG00000005933;ENSRNOG00000014819;ENSRNOG00000046617;NewGene_5234;ENSRNOG00000057813;ENSRNOG00000012030;ENSRNOG00000013969;ENSRNOG00000015447;ENSRNOG00000048982	Sorbs1;Pard3;NewGene_2188;Mapkap1;Clasp2;AABR07037009.1;Mpp2;NewGene_2571;Lrrc28;Shoc2;Yap1;Hap1;LOC103690149;NewGene_5234;AABR07063281.1;AABR07043897.1;Ahi1;LOC100912282;Calcoco1	2429
GO:0032092	positive regulation of protein binding	49	0.438264	1.52391	0.0219561	0.105162	ENSRNOG00000030404;ENSRNOG00000021569;ENSRNOG00000003537;ENSRNOG00000011278;ENSRNOG00000010037;ENSRNOG00000007034;ENSRNOG00000004048;ENSRNOG00000025053;ENSRNOG00000049232;ENSRNOG00000015903;ENSRNOG00000014367;ENSRNOG00000025209	Arrb1;Tiam1;Spta1;Stk3;Epb41;Hipk2;Lrrk2;Lrp1;Tcf7l2;Add2;Ephb6;Plxnd1	1218
GO:0010506	regulation of autophagy	38	0.460695	1.52619	0.0221774	0.105856	ENSRNOG00000003821;ENSRNOG00000004048;ENSRNOG00000018144;ENSRNOG00000030639;ENSRNOG00000025527;ENSRNOG00000050417;ENSRNOG00000036598;ENSRNOG00000053240;ENSRNOG00000002480;ENSRNOG00000020878;ENSRNOG00000029773;ENSRNOG00000002763;ENSRNOG00000012729;ENSRNOG00000037505;ENSRNOG00000004637;ENSRNOG00000006400;ENSRNOG00000025462;ENSRNOG00000012054;ENSRNOG00000012597;ENSRNOG00000010747;ENSRNOG00000007496	Rptor;Lrrk2;Depdc5;Usp13;Mtcl1;AABR07006774.1;Tbc1d12;Soga1;Gpr137b;Keap1;Atm;Ulk2;Mfsd8;Ulk1;Fbxo7;Tbc1d14;Wdr41;Zmpste24;Rmc1;Dap;Mtmr4	4704
GO:0006890	retrograde vesicle-mediated transport, Golgi to endoplasmic reticulum	33	0.469673	1.50916	0.0229167	0.108862	ENSRNOG00000016206;ENSRNOG00000024503;ENSRNOG00000026048;ENSRNOG00000003508;ENSRNOG00000009198;ENSRNOG00000011073;ENSRNOG00000000155;ENSRNOG00000031364;ENSRNOG00000016031;ENSRNOG00000046472;ENSRNOG00000031085;ENSRNOG00000060008;ENSRNOG00000060723;ENSRNOG00000023668	Uvrag;Nbas;Gbf1;Ergic1;Rab6b;Htt;Cog3;Kif1c;Bicd2;Arfgap3;Ergic3;Cog7;AABR07071244.1;Scyl1	3999
GO:1901998	toxin transport	24	0.52888	1.58254	0.0229645	0.108862	ENSRNOG00000036661;ENSRNOG00000054257;ENSRNOG00000015911;ENSRNOG00000009419;ENSRNOG00000022929;ENSRNOG00000000081;ENSRNOG00000017243;ENSRNOG00000006137;ENSRNOG00000036814	Rab40b;Adam10;Lrp5;Ptprg;Mtmr12;Antxr2;Bnip3;Arid1a;Atp6v0a1	2409
GO:2000059	negative regulation of ubiquitin-dependent protein catabolic process	11	0.650267	1.58001	0.0231092	0.109032	ENSRNOG00000000498;ENSRNOG00000007034;ENSRNOG00000019807	Anks1a;Hipk2;Sufu	857
GO:0045184	establishment of protein localization	56	0.430256	1.51874	0.0231579	0.109032	ENSRNOG00000032437;NewGene_3641;NewGene_3642;ENSRNOG00000011271;NewGene_14640;NewGene_2571;ENSRNOG00000050417;ENSRNOG00000036598;ENSRNOG00000000697;ENSRNOG00000037765;ENSRNOG00000002171;ENSRNOG00000012237;ENSRNOG00000046472;ENSRNOG00000010311;ENSRNOG00000055295;ENSRNOG00000009371;ENSRNOG00000051024;ENSRNOG00000004637;ENSRNOG00000006400;NewGene_2339	Pard3;NewGene_3641;NewGene_3642;Mcc;NewGene_14640;NewGene_2571;AABR07006774.1;Tbc1d12;Coro1c;Lims1;Phldb2;Rdx;Arfgap3;Dzip1;Pecr;LOC100909750;AABR07072184.1;Fbxo7;Tbc1d14;NewGene_2339	3908
GO:0009953	dorsal/ventral pattern formation	19	0.55757	1.55765	0.0233546	0.109585	ENSRNOG00000014395;ENSRNOG00000007261;NewGene_10064;ENSRNOG00000003635;ENSRNOG00000009278;ENSRNOG00000010952;ENSRNOG00000032070;ENSRNOG00000047194;NewGene_5234;ENSRNOG00000057813	Gli3;Gli2;NewGene_10064;Disp1;Ift88;Ift122;Dync2h1;Arl13b;NewGene_5234;AABR07063281.1	1777
GO:0051898	negative regulation of protein kinase B signaling	27	0.503635	1.54196	0.0234542	0.109681	ENSRNOG00000002821;ENSRNOG00000034025;ENSRNOG00000014316;ENSRNOG00000038597;ENSRNOG00000019400;ENSRNOG00000007081;ENSRNOG00000020388	Phlpp1;Ptprj;Rapgef1;Dlg1;Dag1;Xdh;Inpp5f	1585
GO:0031641	regulation of myelination	14	0.627286	1.61484	0.0237581	0.110728	ENSRNOG00000032437;ENSRNOG00000006030;ENSRNOG00000038597;ENSRNOG00000049232;ENSRNOG00000010711;ENSRNOG00000011945	Pard3;Ptprz1;Dlg1;Tcf7l2;Dicer1;Cyfip1	2139
GO:0002244	hematopoietic progenitor cell differentiation	51	0.436433	1.52755	0.0241449	0.112153	ENSRNOG00000002408;ENSRNOG00000018387;ENSRNOG00000018683;ENSRNOG00000006030;ENSRNOG00000020703;ENSRNOG00000043143;ENSRNOG00000008313;ENSRNOG00000008298;ENSRNOG00000010624;ENSRNOG00000025140;ENSRNOG00000007920;ENSRNOG00000002244;ENSRNOG00000023969;ENSRNOG00000009258;ENSRNOG00000014343;ENSRNOG00000004763;ENSRNOG00000012934;ENSRNOG00000032254	Rbm47;Wdr7;Dock1;Ptprz1;Sipa1l3;Eml1;Hoxb3;Dock7;Ap3b1;Zfat;Ssbp3;Pdgfra;Herc6;Cdk6;Anln;Sirpa;Arhgef7;Sin3a	2590
GO:0051046	regulation of secretion	21	0.52434	1.50799	0.0246914	0.114308	ENSRNOG00000011852;ENSRNOG00000009161;ENSRNOG00000003054;ENSRNOG00000018598;ENSRNOG00000014819;ENSRNOG00000046617;ENSRNOG00000013351;ENSRNOG00000055036;ENSRNOG00000013969	Myo6;Clasp2;AABR07037009.1;Ankrd1;Hap1;LOC103690149;Stxbp5;RGD1311164;Ahi1	2182
GO:0009653	anatomical structure morphogenesis	54	0.434668	1.52781	0.0251046	0.11555	ENSRNOG00000043219;ENSRNOG00000032437;NewGene_154;NewGene_983;ENSRNOG00000027906;ENSRNOG00000007302;ENSRNOG00000001303;ENSRNOG00000018598;ENSRNOG00000005933;ENSRNOG00000046617;ENSRNOG00000057813;ENSRNOG00000013351;ENSRNOG00000012030;ENSRNOG00000013969	Fbn2;Pard3;NewGene_154;NewGene_983;Ankrd11;Fbn1;Specc1l;Ankrd1;Yap1;LOC103690149;AABR07063281.1;Stxbp5;AABR07043897.1;Ahi1	2182
GO:0010035	response to inorganic substance	21	-0.587402	-1.59161	0.0251938	0.11555	ENSRNOG00000016885;ENSRNOG00000030888;ENSRNOG00000008297;ENSRNOG00000009131;ENSRNOG00000006589;ENSRNOG00000013548;ENSRNOG00000028292;ENSRNOG00000016274;ENSRNOG00000055506;ENSRNOG00000020938;NewGene_8035;ENSRNOG00000051483	Klf6;Rela;Oser1;Zc3h12a;LOC103694877;Selenow;Gart;Zfp580;1700020D05Rik;Ppp1r15a;NewGene_8035;LOC103689961	3271
GO:0030902	hindbrain development	11	0.648489	1.57569	0.0252101	0.11555	ENSRNOG00000007261;ENSRNOG00000009795;ENSRNOG00000014819;ENSRNOG00000046617;ENSRNOG00000013969;NewGene_3366	Gli2;Nfib;Hap1;LOC103690149;Ahi1;NewGene_3366	2868
GO:0009790	embryo development	20	0.547512	1.53921	0.0253165	0.115654	NewGene_154;ENSRNOG00000005933;ENSRNOG00000046617;ENSRNOG00000001126;ENSRNOG00000057813;ENSRNOG00000013969;NewGene_3366	NewGene_154;Yap1;LOC103690149;Fbxw8;AABR07063281.1;Ahi1;NewGene_3366	2868
GO:0051592	response to calcium ion	26	0.508476	1.53503	0.0255319	0.116121	ENSRNOG00000009882;ENSRNOG00000009957;ENSRNOG00000052795;ENSRNOG00000004332;ENSRNOG00000027839;ENSRNOG00000022922;ENSRNOG00000047014;ENSRNOG00000007267;ENSRNOG00000017231;ENSRNOG00000002251	Ppp3ca;Slc25a13;Itpr3;Egfr;Ptk2b;Slc25a12;Homer1;Mnat1;Adam9;Sec31a	2341
GO:0045599	negative regulation of fat cell differentiation	29	0.481301	1.49096	0.0255864	0.116121	ENSRNOG00000004109;ENSRNOG00000012148;ENSRNOG00000014448;ENSRNOG00000049232;ENSRNOG00000043077;ENSRNOG00000006338;ENSRNOG00000008224;ENSRNOG00000016617;ENSRNOG00000013397;ENSRNOG00000001004;ENSRNOG00000061603;ENSRNOG00000008620	Zfpm2;Trio;Arntl;Tcf7l2;Zfpm1;Lrp6;Jdp2;Wwtr1;Foxo1;Ncor2;Asxl1;Smad3	2822
GO:0010976	positive regulation of neuron projection development	62	0.421527	1.51764	0.0260304	0.11775	ENSRNOG00000021569;ENSRNOG00000012802;ENSRNOG00000008180;ENSRNOG00000000596;ENSRNOG00000029449;ENSRNOG00000003054;ENSRNOG00000014316;ENSRNOG00000027839;ENSRNOG00000018992;ENSRNOG00000000312;ENSRNOG00000006338;ENSRNOG00000018598;ENSRNOG00000014819;ENSRNOG00000016352;ENSRNOG00000001518;ENSRNOG00000046617;ENSRNOG00000004276;ENSRNOG00000001126;ENSRNOG00000039976;ENSRNOG00000014626	Tiam1;Tenm3;Lyn;Fyn;Ror1;AABR07037009.1;Rapgef1;Ptk2b;Dpysl3;Fig4;Lrp6;Ankrd1;Hap1;Cbfa2t2;Itga6;LOC103690149;Itga3;Fbxw8;Ptk7;Katnb1	1967
GO:0021766	hippocampus development	33	0.461847	1.48402	0.0270833	0.122114	ENSRNOG00000004068;ENSRNOG00000014395;ENSRNOG00000013064;ENSRNOG00000002833;ENSRNOG00000003261;ENSRNOG00000004677;ENSRNOG00000017601;ENSRNOG00000016108;ENSRNOG00000020336;ENSRNOG00000011470;ENSRNOG00000002755;ENSRNOG00000047247;ENSRNOG00000009972;ENSRNOG00000021931;ENSRNOG00000011785;ENSRNOG00000007948	Ncoa1;Gli3;Lrp8;Gsk3b;Usp9x;Zeb2;Srd5a1;Phlpp2;Ezh1;Tsc1;Pafah1b1;Ptprs;Rara;Uba6;Xrn2;Nf2	3342
GO:0000281	mitotic cytokinesis	35	0.461663	1.48883	0.0272537	0.122483	ENSRNOG00000053288;ENSRNOG00000001143;ENSRNOG00000005434;ENSRNOG00000002886;ENSRNOG00000046874;ENSRNOG00000038035;ENSRNOG00000059875;ENSRNOG00000014343;ENSRNOG00000024365;ENSRNOG00000020423;ENSRNOG00000032929	Ank3;Cit;Sptbn1;Myh10;Snx9;Kif4a;Zfyve26;Anln;Ect2;Apc;Incenp	3097
GO:0032870	cellular response to hormone stimulus	20	0.543701	1.5285	0.0274262	0.122859	ENSRNOG00000015658;ENSRNOG00000004068;ENSRNOG00000010748;ENSRNOG00000003840;NewGene_10049;ENSRNOG00000005933	Sorbs1;Ncoa1;Mtus1;Slit2;NewGene_10049;Yap1	1406
GO:0016236	macroautophagy	16	0.585765	1.5578	0.0276008	0.123243	ENSRNOG00000010637;ENSRNOG00000007486;ENSRNOG00000016984;ENSRNOG00000016342;ENSRNOG00000038883;ENSRNOG00000020479;ENSRNOG00000008614;ENSRNOG00000007753;ENSRNOG00000037505	Tbc1d5;Atg7;Atg13;Atg10;LOC294154;Pik3c2a;Zfyve1;Plaa;Ulk1	3745
GO:0098586	cellular response to virus	13	0.629609	1.59875	0.027957	0.12439	ENSRNOG00000007261;ENSRNOG00000029662;ENSRNOG00000026048;ENSRNOG00000000513;ENSRNOG00000025100;ENSRNOG00000023376	Gli2;Wdfy4;Gbf1;Mapk14;Ikbke;Riok3	2514
GO:0000470	maturation of LSU-rRNA	15	-0.639826	-1.60196	0.0280374	0.12439	ENSRNOG00000021748;ENSRNOG00000045785;ENSRNOG00000031244;ENSRNOG00000029423;ENSRNOG00000048608;ENSRNOG00000049622;ENSRNOG00000061236;ENSRNOG00000004247;ENSRNOG00000010783;ENSRNOG00000032439;NewGene_9684;ENSRNOG00000018453	Las1l;LOC100359687;LOC108349606;AABR07052519.1;Rsl1d1l1;LOC103690013;LOC108348298;Nhp2;Mak16;Rsl1d1;NewGene_9684;Nop2	3908
GO:0007051	spindle organization	18	0.563596	1.56242	0.0289256	0.127921	ENSRNOG00000016206;ENSRNOG00000009161;ENSRNOG00000025141;ENSRNOG00000001276	Uvrag;Clasp2;Kiz;Pcnt	985
GO:0030512	negative regulation of transforming growth factor beta receptor signaling pathway	35	0.45987	1.48305	0.0293501	0.129384	ENSRNOG00000045913;ENSRNOG00000002093;ENSRNOG00000018668;ENSRNOG00000016879;ENSRNOG00000011116;ENSRNOG00000009173;ENSRNOG00000025332;ENSRNOG00000000999;ENSRNOG00000014623;ENSRNOG00000012420	Prdm16;Tgfbr3;Glg1;Ldlrad4;Snx25;Smad6;Cd109;Smurf1;Smurf2;Bcl9l	1497
GO:0022038	corpus callosum development	10	0.670989	1.56606	0.0297872	0.130895	ENSRNOG00000013656;ENSRNOG00000051671;ENSRNOG00000019271;ENSRNOG00000011829;ENSRNOG00000000697;ENSRNOG00000008593;ENSRNOG00000047247	Lpar1;Herc1;Ulk4;Rpgrip1l;Coro1c;Ryk;Ptprs	3028
GO:0006096	glycolytic process	29	-0.543355	-1.59087	0.0300188	0.131054	ENSRNOG00000038610;NewGene_14734;NewGene_9488;NewGene_5026;NewGene_13934;NewGene_210;ENSRNOG00000004078;ENSRNOG00000011452	AABR07034445.1;NewGene_14734;NewGene_9488;NewGene_5026;NewGene_13934;NewGene_210;Eno3;Aldoc	1517
GO:0035023	regulation of Rho protein signal transduction	13	0.623002	1.58197	0.0301075	0.131054	ENSRNOG00000012561;ENSRNOG00000001706;ENSRNOG00000010964;NewGene_1501	Arhgef10;Kalrn;Akap13;NewGene_1501	1547
GO:1903076	regulation of protein localization to plasma membrane	13	0.608392	1.54487	0.0301075	0.131054	ENSRNOG00000015658;ENSRNOG00000005434;ENSRNOG00000018903;ENSRNOG00000000151;ENSRNOG00000017342;ENSRNOG00000034254;ENSRNOG00000019228;ENSRNOG00000015670;ENSRNOG00000013574;ENSRNOG00000012748	Sorbs1;Sptbn1;Pik3r1;Ldlrap1;Zdhhc7;Actb;Pik3r2;Stx7;Appl1;Vamp8	4624
GO:0070936	protein K48-linked ubiquitination	40	0.440573	1.46534	0.0304878	0.132293	ENSRNOG00000017610;ENSRNOG00000032690;ENSRNOG00000016280;ENSRNOG00000000327;ENSRNOG00000001101;ENSRNOG00000048205;ENSRNOG00000001682;ENSRNOG00000006816;ENSRNOG00000011066;ENSRNOG00000014529;ENSRNOG00000005310;ENSRNOG00000019028;ENSRNOG00000059043;ENSRNOG00000015734;ENSRNOG00000027088;ENSRNOG00000031827;ENSRNOG00000008794;ENSRNOG00000010727;ENSRNOG00000007596;ENSRNOG00000055446	Nedd4l;AABR07017046.1;Btrc;Hace1;Rnf216;Ube2h;Ttc3;Ubr5;March6;Ube2q2;Cul1;Znrf1;Itch;Ube3a;Ube2k;Arih2;Ube2e1;Ube2r2;Rffl;Amfr	3720
GO:0007052	mitotic spindle organization	32	0.463233	1.48217	0.0308642	0.133508	ENSRNOG00000043143;ENSRNOG00000009161;NewGene_12201;ENSRNOG00000020457;ENSRNOG00000001276;ENSRNOG00000005540;ENSRNOG00000038035;ENSRNOG00000016067;ENSRNOG00000037295;ENSRNOG00000016423	Eml1;Clasp2;NewGene_12201;Tacc2;Pcnt;Nin;Kif4a;Ckap5;Poc1a;Tacc1	2863
GO:0043981	histone H4-K5 acetylation	11	0.645419	1.56823	0.0315126	0.135331	ENSRNOG00000039837;ENSRNOG00000019948;ENSRNOG00000004956;ENSRNOG00000028149;ENSRNOG00000053680	Jade3;Phf20;Jade2;Kansl1l;Kansl1	1544
GO:0043982	histone H4-K8 acetylation	11	0.645419	1.56823	0.0315126	0.135331	ENSRNOG00000039837;ENSRNOG00000019948;ENSRNOG00000004956;ENSRNOG00000028149;ENSRNOG00000053680	Jade3;Phf20;Jade2;Kansl1l;Kansl1	1544
GO:0001654	eye development	30	0.46391	1.45068	0.0315789	0.135331	ENSRNOG00000020703;ENSRNOG00000013717;ENSRNOG00000004063;ENSRNOG00000022162;ENSRNOG00000009278;ENSRNOG00000010736;ENSRNOG00000024632;ENSRNOG00000004606;ENSRNOG00000046617;ENSRNOG00000002418;ENSRNOG00000013969	Sipa1l3;Bmp6;Sh3pxd2b;Pbx3;Ift88;Pbx4;Atf6;Meis1;LOC103690149;Tgfb2;Ahi1	2182
GO:0006337	nucleosome disassembly	10	0.669243	1.56198	0.0319149	0.136349	ENSRNOG00000020804;ENSRNOG00000028227;ENSRNOG00000004831;ENSRNOG00000009271;ENSRNOG00000006137;ENSRNOG00000031135	Smarcc1;Pbrm1;Arid2;Smarca4;Arid1a;Smarcc2	2488
GO:0030198	extracellular matrix organization	53	0.416655	1.46518	0.0326531	0.139073	ENSRNOG00000023257;ENSRNOG00000025509;ENSRNOG00000060614;ENSRNOG00000023972;ENSRNOG00000007916;ENSRNOG00000014034;ENSRNOG00000003736;ENSRNOG00000056772;ENSRNOG00000003018;ENSRNOG00000016281;ENSRNOG00000014137;ENSRNOG00000001229;ENSRNOG00000002244;ENSRNOG00000010841;ENSRNOG00000014863;ENSRNOG00000033397;ENSRNOG00000047940;ENSRNOG00000031475	Adamts9;Apbb2;Pxdn;Col4a2;Ptk2;Olfml2a;Col5a2;Col4a6;Olfml2b;Col4a1;Fbln1;Col18a1;Pdgfra;Col8a2;Reck;Adamts20;Mmp28;Col16a1	1965
GO:2001237	negative regulation of extrinsic apoptotic signaling pathway	22	0.52562	1.52537	0.033264	0.141241	ENSRNOG00000027191;ENSRNOG00000005033;ENSRNOG00000049232;ENSRNOG00000004912;ENSRNOG00000010358;ENSRNOG00000011073;ENSRNOG00000005933;ENSRNOG00000001518;ENSRNOG00000017787;ENSRNOG00000008652	Birc6;Acvr1;Tcf7l2;Itgav;Sh3rf1;Htt;Yap1;Itga6;Ripk1;Phip	2217
GO:0043434	response to peptide hormone	25	0.501847	1.50862	0.0336842	0.142587	ENSRNOG00000015658;ENSRNOG00000010748;ENSRNOG00000019400;ENSRNOG00000015911;ENSRNOG00000014079;ENSRNOG00000006338;ENSRNOG00000010957;ENSRNOG00000013251	Sorbs1;Mtus1;Dag1;Lrp5;Stat4;Lrp6;Braf;Trim24	1614
GO:0120162	positive regulation of cold-induced thermogenesis	39	0.437067	1.45826	0.0340681	0.143773	ENSRNOG00000045913;ENSRNOG00000014187;ENSRNOG00000010695;ENSRNOG00000016258;ENSRNOG00000004377;ENSRNOG00000007242;ENSRNOG00000020640;ENSRNOG00000006178;ENSRNOG00000008236;ENSRNOG00000003104;ENSRNOG00000004290;ENSRNOG00000020423;ENSRNOG00000009066;ENSRNOG00000022343;ENSRNOG00000012443;ENSRNOG00000022372	Prdm16;Igf1r;Pdgfc;Zfp516;Lpin1;Ehmt1;Zbtb7b;Dync1h1;Decr1;Trpv2;Grb10;Apc;Thra;Alms1;Cpt2;Kdm1a	3495
GO:0007043	cell-cell junction assembly	13	0.596402	1.51443	0.0344086	0.144515	ENSRNOG00000032437;ENSRNOG00000005504;ENSRNOG00000013481;ENSRNOG00000001793;ENSRNOG00000030790;ENSRNOG00000055597;ENSRNOG00000001888;ENSRNOG00000051024	Pard3;Pkp4;Cdh11;Heg1;Ctnnd1;Hdac7;Arvcf;AABR07072184.1	3746
GO:0000387	spliceosomal snRNP assembly	23	-0.56455	-1.56118	0.0344828	0.144515	ENSRNOG00000000258;ENSRNOG00000019572;ENSRNOG00000032232;ENSRNOG00000027332;ENSRNOG00000000702;ENSRNOG00000049772;ENSRNOG00000048985;ENSRNOG00000013714;ENSRNOG00000000493;ENSRNOG00000000244;ENSRNOG00000015274;ENSRNOG00000055236;ENSRNOG00000007134;ENSRNOG00000031127;ENSRNOG00000050410;ENSRNOG00000012046;ENSRNOG00000029038;ENSRNOG00000015844;ENSRNOG00000005556;ENSRNOG00000004360;ENSRNOG00000016507	Prmt7;Lsm4;Snrpg;Gemin6;Sart3;Gemin7;LOC100910575;Snrpd1;Snrpc;Coil;Ddx20;Gemin4;Strap;Snrpe;Snrpd3;Prmt5;Gemin8;Snrpd2;Snrpf;Gemin2;LOC687679	4017
GO:0051492	regulation of stress fiber assembly	14	0.607306	1.56341	0.0345572	0.144515	ENSRNOG00000009161;ENSRNOG00000010643;ENSRNOG00000018903;ENSRNOG00000049714;ENSRNOG00000011470;ENSRNOG00000004542;ENSRNOG00000022343;ENSRNOG00000053452;ENSRNOG00000036701	Clasp2;Kank2;Pik3r1;Asap3;Tsc1;Ttc8;Alms1;LOC100361457;Actg1	3606
GO:0048869	cellular developmental process	91	0.354462	1.36804	0.0348584	0.145335	ENSRNOG00000032437;NewGene_14640;NewGene_154;NewGene_983;ENSRNOG00000009161;ENSRNOG00000003054;NewGene_11625;ENSRNOG00000021475;ENSRNOG00000018598;ENSRNOG00000005933;ENSRNOG00000014508;ENSRNOG00000014819;ENSRNOG00000046617;ENSRNOG00000001126;ENSRNOG00000057813;ENSRNOG00000013351;ENSRNOG00000012030;ENSRNOG00000013969;ENSRNOG00000012206;ENSRNOG00000014637;NewGene_1652;ENSRNOG00000015845	Pard3;NewGene_14640;NewGene_154;NewGene_983;Clasp2;AABR07037009.1;NewGene_11625;Ldah;Ankrd1;Yap1;Mgll;Hap1;LOC103690149;Fbxw8;AABR07063281.1;Stxbp5;AABR07043897.1;Ahi1;Dennd5a;Atxn10;NewGene_1652;Fam129b	2602
GO:0048667	cell morphogenesis involved in neuron differentiation	21	0.515871	1.48364	0.0349794	0.145402	ENSRNOG00000032437;ENSRNOG00000016029;NewGene_983;ENSRNOG00000010479;ENSRNOG00000036658	Pard3;Rb1;NewGene_983;Mycbp2;Tbcd	831
GO:0007595	lactation	22	0.513381	1.48986	0.035343	0.146474	ENSRNOG00000004068;ENSRNOG00000054420;ENSRNOG00000007081;ENSRNOG00000033280;ENSRNOG00000020640;ENSRNOG00000019075;ENSRNOG00000020339;ENSRNOG00000001004;ENSRNOG00000008292	Ncoa1;Vdr;Xdh;Pam;Zbtb7b;Stat5b;Neurl1;Ncor2;Hif1a	2557
GO:0035335	peptidyl-tyrosine dephosphorylation	11	0.636797	1.54728	0.0357143	0.147003	ENSRNOG00000034025;ENSRNOG00000008187;NewGene_61;ENSRNOG00000002061	Ptprj;Ubash3b;NewGene_61;Ptpn13	931
GO:0048596	embryonic camera-type eye morphogenesis	11	0.639994	1.55505	0.0357143	0.147003	ENSRNOG00000007034;ENSRNOG00000010952;ENSRNOG00000017863;ENSRNOG00000006338;ENSRNOG00000060479	Hipk2;Ift122;Zeb1;Lrp6;Sp3	2430
GO:0034198	cellular response to amino acid starvation	30	0.46261	1.44661	0.0357895	0.147003	ENSRNOG00000031700;ENSRNOG00000014666;ENSRNOG00000018144;ENSRNOG00000008173;ENSRNOG00000007224;ENSRNOG00000006069;ENSRNOG00000001849;ENSRNOG00000000302;ENSRNOG00000021871;ENSRNOG00000020155;ENSRNOG00000028659;ENSRNOG00000037505;ENSRNOG00000018967;ENSRNOG00000018304;ENSRNOG00000021660	Map3k5;Tfeb;Depdc5;Sesn3;Bmt2;Eif2ak3;Mapk1;Sesn1;Gcn1;Mapk8;Szt2;Ulk1;Wdr59;Lars;Nprl2	4049
GO:1903827	regulation of cellular protein localization	16	0.564156	1.50034	0.0360934	0.147691	ENSRNOG00000015658	Sorbs1	6
GO:0016331	morphogenesis of embryonic epithelium	12	0.617419	1.5338	0.0361702	0.147691	ENSRNOG00000053691;ENSRNOG00000011416;ENSRNOG00000013927;ENSRNOG00000016374;ENSRNOG00000057813	Lama5;Vegfc;Jag2;Fgfr2;AABR07063281.1	1777
GO:0002088	lens development in camera-type eye	15	0.601095	1.57249	0.0364026	0.147768	ENSRNOG00000030759;ENSRNOG00000000802;ENSRNOG00000038597;ENSRNOG00000045728;ENSRNOG00000013265;ENSRNOG00000001687	Nhs;Tbc1d32;Dlg1;AABR07033887.1;Tgfbr2;Crybg3	1460
GO:0030111	regulation of Wnt signaling pathway	15	0.598273	1.56511	0.0364026	0.147768	ENSRNOG00000008116;NewGene_2571;ENSRNOG00000005933;ENSRNOG00000010121;ENSRNOG00000004276;ENSRNOG00000012030;ENSRNOG00000053787	Plpp3;NewGene_2571;Yap1;Lef1;Itga3;AABR07043897.1;Mdfic	2534
GO:0042593	glucose homeostasis	60	0.407223	1.45407	0.0367965	0.14893	ENSRNOG00000030719;ENSRNOG00000027596;ENSRNOG00000034025;ENSRNOG00000029986;ENSRNOG00000001352;ENSRNOG00000045920;ENSRNOG00000049232;ENSRNOG00000007302;ENSRNOG00000034116;ENSRNOG00000008173;ENSRNOG00000004172;ENSRNOG00000057988;ENSRNOG00000036678;ENSRNOG00000000299;ENSRNOG00000010024;ENSRNOG00000001004;ENSRNOG00000012513;ENSRNOG00000019742;ENSRNOG00000008292;ENSRNOG00000004686;ENSRNOG00000017226;…	Csmd1;Mbd5;Ptprj;Insr;Hectd4;Mcu;Tcf7l2;Fbn1;Gk;Sesn3;Pdk2;Pfkm;Aspscr1;Foxo3;Cyb5r4;Ncor2;Pdk3;Stat3;Hif1a;Spop;Slc2a4;Ero1b;Klf7;Prcp;Ccdc186;Slc8b1;Wfs1;Alms1;Ptch1	3490
GO:0010975	regulation of neuron projection development	32	0.453694	1.45165	0.037037	0.149467	NewGene_983;ENSRNOG00000009161;ENSRNOG00000003054;ENSRNOG00000004057;ENSRNOG00000019271;ENSRNOG00000018598;ENSRNOG00000014508;ENSRNOG00000014819;ENSRNOG00000046617;ENSRNOG00000001126;ENSRNOG00000013969;ENSRNOG00000012206	NewGene_983;Clasp2;AABR07037009.1;Ccdc88a;Ulk4;Ankrd1;Mgll;Hap1;LOC103690149;Fbxw8;Ahi1;Dennd5a	2323
GO:0001934	positive regulation of protein phosphorylation	70	0.392664	1.45261	0.0379747	0.152011	NewGene_2188;ENSRNOG00000031700;ENSRNOG00000007034;ENSRNOG00000017583;ENSRNOG00000014368;ENSRNOG00000004048;ENSRNOG00000004332;ENSRNOG00000010042;ENSRNOG00000019005;ENSRNOG00000002403;ENSRNOG00000027259;ENSRNOG00000023664;ENSRNOG00000017787;ENSRNOG00000003226;ENSRNOG00000004496;ENSRNOG00000018549;ENSRNOG00000013529;ENSRNOG00000009104;ENSRNOG00000027894;ENSRNOG00000000826;ENSRNOG00000037509;ENSRNO…	NewGene_2188;Map3k5;Hipk2;Mapkap1;Eif4g3;Lrrk2;Egfr;Wdfy2;Pde8a;Fam129a;AABR07029661.1;Lepr;Ripk1;Mprip;Rock2;Fbh1;Stk4;AABR07029605.1;Iqgap3;Flot1;Chek2;LOC108348122;Akt2;Eng;Rb1cc1;Mob2;Clip3;LOC100909750	3410
GO:0000422	autophagy of mitochondrion	19	0.536665	1.49925	0.0382166	0.152011	ENSRNOG00000007486;ENSRNOG00000017422;ENSRNOG00000016984;ENSRNOG00000003827;ENSRNOG00000006833;ENSRNOG00000060707;ENSRNOG00000015385;ENSRNOG00000004519;ENSRNOG00000004637;ENSRNOG00000028556	Atg7;Ambra1;Atg13;Wipi1;Rb1cc1;Atg2a;Pink1;Atg2b;Fbxo7;Usp30	4033
GO:0001569	branching involved in blood vessel morphogenesis	17	0.5661	1.53034	0.0382166	0.152011	ENSRNOG00000006631;ENSRNOG00000012721;ENSRNOG00000005033;ENSRNOG00000013265;ENSRNOG00000025209;ENSRNOG00000016281;ENSRNOG00000010121;ENSRNOG00000013529;ENSRNOG00000054264;ENSRNOG00000050190	Sema3e;Ednra;Acvr1;Tgfbr2;Plxnd1;Col4a1;Lef1;Stk4;Nfatc3;Eng	2894
GO:0021510	spinal cord development	17	0.569665	1.53998	0.0382166	0.152011	ENSRNOG00000046617;ENSRNOG00000017601;ENSRNOG00000057813;ENSRNOG00000013969;ENSRNOG00000061373;ENSRNOG00000010771;ENSRNOG00000002146;ENSRNOG00000047247	LOC103690149;Srd5a1;AABR07063281.1;Ahi1;Loxl3;Pkd1;Pkd2;Ptprs	3028
GO:1902017	regulation of cilium assembly	17	0.565026	1.52744	0.0382166	0.152011	ENSRNOG00000003742;ENSRNOG00000016545;ENSRNOG00000004181;ENSRNOG00000009278;ENSRNOG00000014819	Cdkl5;Ift140;Sdccag8;Ift88;Hap1	1444
GO:0000027	ribosomal large subunit assembly	15	-0.621312	-1.55561	0.0392523	0.155683	ENSRNOG00000013023;ENSRNOG00000020608;ENSRNOG00000055942;ENSRNOG00000050413;ENSRNOG00000029670;ENSRNOG00000026260;ENSRNOG00000030614;NewGene_9684;ENSRNOG00000018453;ENSRNOG00000000587;ENSRNOG00000017979;ENSRNOG00000008287;ENSRNOG00000029859	Nop53;Ppan;AC120310.1;Samd15;RGD1564606;Rpl11;LOC689899;NewGene_9684;Nop2;Rpf2;Mrto4;Nle1;AABR07021384.1	2642
GO:0008284	positive regulation of cell population proliferation	194	0.295366	1.26855	0.0395349	0.156356	ENSRNOG00000004693;ENSRNOG00000021569;ENSRNOG00000011882;ENSRNOG00000014187;NewGene_2188;ENSRNOG00000011439;ENSRNOG00000006644;ENSRNOG00000007261;ENSRNOG00000007034;ENSRNOG00000010601;ENSRNOG00000054257;ENSRNOG00000010695;ENSRNOG00000004332;ENSRNOG00000027191;ENSRNOG00000029986;ENSRNOG00000027839;ENSRNOG00000038597;ENSRNOG00000033192;ENSRNOG00000000503;ENSRNOG00000007916;ENSRNOG00000015911;ENSRNO…	Pbx1;Tiam1;Gab2;Igf1r;NewGene_2188;Grk5;Kdm4c;Gli2;Hipk2;Srpk2;Adam10;Pdgfc;Egfr;Birc6;Insr;Ptk2b;Dlg1;Osmr;Ppard;Ptk2;Lrp5;Mta3;Lifr;Ssbp3;Itgav;Stat4;Ccpg1;Fgfr2;Rad51b;Yap1;Pak1;Meis1;Runx2;Col18a1;Wwtr1;Sphk2;Rtkn2;Cnot6l;Tgfb2;Ddr2;Fgfr1;Stx3;Phip	2217
GO:0051865	protein autoubiquitination	48	0.411736	1.42647	0.0396825	0.156493	ENSRNOG00000046791;ENSRNOG00000029658;ENSRNOG00000033372;ENSRNOG00000010802;ENSRNOG00000006248;ENSRNOG00000010358;ENSRNOG00000014986;ENSRNOG00000004956;ENSRNOG00000018780;ENSRNOG00000006905;ENSRNOG00000005907;ENSRNOG00000010795;ENSRNOG00000022312;ENSRNOG00000059043;ENSRNOG00000015633;ENSRNOG00000015734;ENSRNOG00000001602;ENSRNOG00000017900;ENSRNOG00000057589;ENSRNOG00000023456;ENSRNOG00000009690;…	Sh3rf3;Rnf213;Klhl24;Ube3d;Trim37;Sh3rf1;Ube4b;Jade2;Sh3rf2;Hectd1;Rad18;Cnot4;Lrsam1;Itch;Cul3;Ube3a;Ltn1;rnf141;Rnf11l1;Rnf41;Rnf219;Amfr;Nfx1;Rnf10	4013
GO:0030516	regulation of axon extension	11	0.630811	1.53274	0.039916	0.156522	ENSRNOG00000009161;ENSRNOG00000009625;ENSRNOG00000000999;ENSRNOG00000014508;ENSRNOG00000032254;ENSRNOG00000027355;ENSRNOG00000009371	Clasp2;Dpysl2;Smurf1;Mgll;Sin3a;Wdr36;LOC100909750	3410
GO:0051965	positive regulation of synapse assembly	11	0.630345	1.53161	0.039916	0.156522	ENSRNOG00000034177;ENSRNOG00000005783;ENSRNOG00000005711;ENSRNOG00000001928;ENSRNOG00000003191	Efna5;Dlg5;Ptprd;Il1rap;Bhlhb9	1405
GO:0001837	epithelial to mesenchymal transition	26	0.491407	1.4835	0.0404255	0.157184	ENSRNOG00000005783;ENSRNOG00000002833;ENSRNOG00000016374;ENSRNOG00000010121;ENSRNOG00000017146;ENSRNOG00000002418;ENSRNOG00000016758;ENSRNOG00000008292;ENSRNOG00000061373;ENSRNOG00000008005;ENSRNOG00000050190	Dlg5;Gsk3b;Fgfr2;Lef1;Nfatc1;Tgfb2;Loxl2;Hif1a;Loxl3;Akna;Eng	2894
GO:0031023	microtubule organizing center organization	10	0.664782	1.55157	0.0404255	0.157184	ENSRNOG00000043151;ENSRNOG00000009161;ENSRNOG00000004181;NewGene_4399;ENSRNOG00000002755;ENSRNOG00000015425;ENSRNOG00000046153;ENSRNOG00000000823;ENSRNOG00000052038;ENSRNOG00000014584	Cntln;Clasp2;Sdccag8;NewGene_4399;Pafah1b1;Ssx2ip;LOC108349745;Gcc2;Haus8;Odf2	4575
GO:0050801	ion homeostasis	12	0.607178	1.50836	0.0404255	0.157184	ENSRNOG00000000540;ENSRNOG00000002537;ENSRNOG00000014819	Btbd9;Wnk3;Hap1	1444
GO:1900006	positive regulation of dendrite development	15	0.593618	1.55293	0.0406852	0.15775	ENSRNOG00000004281;ENSRNOG00000003054;ENSRNOG00000013064;ENSRNOG00000012002;ENSRNOG00000001126;ENSRNOG00000011945;ENSRNOG00000055226;ENSRNOG00000009371	Cobl;AABR07037009.1;Lrp8;Iqgap1;Fbxw8;Cyfip1;Dab2ip;LOC100909750	3410
GO:0048593	camera-type eye morphogenesis	14	0.593514	1.5279	0.0410367	0.158591	ENSRNOG00000012802;ENSRNOG00000014395;ENSRNOG00000030954;ENSRNOG00000010952;ENSRNOG00000010841;ENSRNOG00000046617;ENSRNOG00000006403;ENSRNOG00000013969	Tenm3;Gli3;Fat1;Ift122;Col8a2;LOC103690149;Nectin1;Ahi1	2182
GO:0050769	positive regulation of neurogenesis	33	0.446637	1.43514	0.0416667	0.158591	ENSRNOG00000029966;ENSRNOG00000003054;ENSRNOG00000015439;ENSRNOG00000009653;ENSRNOG00000004956;ENSRNOG00000018598;ENSRNOG00000014819;ENSRNOG00000046617;ENSRNOG00000001126;ENSRNOG00000013969;ENSRNOG00000016105	Xrcc4;AABR07037009.1;Man2a1;Numb;Jade2;Ankrd1;Hap1;LOC103690149;Fbxw8;Ahi1;Xrcc5	2398
GO:0070507	regulation of microtubule cytoskeleton organization	23	0.514803	1.51686	0.0416667	0.158591	ENSRNOG00000034177;ENSRNOG00000009161;ENSRNOG00000022845;ENSRNOG00000036911;ENSRNOG00000001303;ENSRNOG00000010260;ENSRNOG00000016031;ENSRNOG00000002171;ENSRNOG00000002755;ENSRNOG00000048738;ENSRNOG00000021184	Efna5;Clasp2;Cep70;Bicd1;Specc1l;Dixdc1;Bicd2;Phldb2;Pafah1b1;Hdac6;Mark2	2979
GO:0032869	cellular response to insulin stimulus	44	0.417224	1.41054	0.0420842	0.158591	ENSRNOG00000015658;ENSRNOG00000006302;ENSRNOG00000008036;ENSRNOG00000009431;ENSRNOG00000025028;ENSRNOG00000014382;ENSRNOG00000004377;ENSRNOG00000014079;ENSRNOG00000008377;NewGene_7622;ENSRNOG00000017601;ENSRNOG00000011945;ENSRNOG00000002393;ENSRNOG00000059579;ENSRNOG00000014876;ENSRNOG00000042189;ENSRNOG00000020723	Sorbs1;Gclc;Dennd4c;Tbc1d4;Prkdc;C2cd5;Lpin1;Stat4;Wdtc1;NewGene_7622;Srd5a1;Cyfip1;Eprs;Gpt2;Lpin2;Rab31;Pten	3121
GO:0007389	pattern specification process	25	0.495215	1.48868	0.0421053	0.158591	ENSRNOG00000014395;ENSRNOG00000007261;ENSRNOG00000017863;ENSRNOG00000007590;ENSRNOG00000017608;ENSRNOG00000007445;ENSRNOG00000046617;NewGene_5234;ENSRNOG00000057813;ENSRNOG00000013969	Gli3;Gli2;Zeb1;Eya1;C2cd3;Asph;LOC103690149;NewGene_5234;AABR07063281.1;Ahi1	2182
GO:0072657	protein localization to membrane	25	0.487939	1.46681	0.0421053	0.158591	ENSRNOG00000032437;ENSRNOG00000021569;ENSRNOG00000009161;ENSRNOG00000003054;ENSRNOG00000004063	Pard3;Tiam1;Clasp2;AABR07037009.1;Sh3pxd2b	630
GO:0051962	positive regulation of nervous system development	20	0.524762	1.47526	0.0421941	0.158591	ENSRNOG00000032437;ENSRNOG00000003054;ENSRNOG00000018598;ENSRNOG00000014819;ENSRNOG00000046617;ENSRNOG00000001126;ENSRNOG00000013969	Pard3;AABR07037009.1;Ankrd1;Hap1;LOC103690149;Fbxw8;Ahi1	2182
GO:0010212	response to ionizing radiation	42	0.424566	1.42426	0.0422535	0.158591	ENSRNOG00000029966;ENSRNOG00000010418;ENSRNOG00000025028;ENSRNOG00000007590;ENSRNOG00000005933;ENSRNOG00000015153;ENSRNOG00000042492;ENSRNOG00000007325;ENSRNOG00000018162;ENSRNOG00000009789;ENSRNOG00000013148;ENSRNOG00000014037;ENSRNOG00000010396;ENSRNOG00000029773	Xrcc4;Nek1;Prkdc;Eya1;Yap1;Ints3;Cop1;Usp28;Nhej1;Topbp1;Rad54l;Dcun1d3;Eya3;Atm	2760
GO:0001738	morphogenesis of a polarized epithelium	10	0.660607	1.54183	0.0425532	0.158591	ENSRNOG00000053691;ENSRNOG00000046617;ENSRNOG00000013969;ENSRNOG00000030790;NewGene_3366;ENSRNOG00000053452;ENSRNOG00000036701;ENSRNOG00000034254	Lama5;LOC103690149;Ahi1;Ctnnd1;NewGene_3366;LOC100361457;Actg1;Actb	4061
GO:0007097	nuclear migration	10	0.659584	1.53944	0.0425532	0.158591	ENSRNOG00000005287;ENSRNOG00000007916;ENSRNOG00000002886	Syne3;Ptk2;Myh10	1170
GO:0009755	hormone-mediated signaling pathway	10	0.654099	1.52664	0.0425532	0.158591	ENSRNOG00000000503;ENSRNOG00000005933;ENSRNOG00000015447;ENSRNOG00000048982;ENSRNOG00000009972	Ppard;Yap1;LOC100912282;Calcoco1;Rara	3049
GO:0021819	layer formation in cerebral cortex	10	0.660629	1.54188	0.0425532	0.158591	ENSRNOG00000014395;ENSRNOG00000013064;ENSRNOG00000014963;ENSRNOG00000055226;ENSRNOG00000002755	Gli3;Lrp8;Adgrg1;Dab2ip;Pafah1b1	2898
GO:0048872	homeostasis of number of cells	26	0.487474	1.47162	0.0425532	0.158591	ENSRNOG00000015602;ENSRNOG00000010624;ENSRNOG00000023753;ENSRNOG00000043077;ENSRNOG00000001256;ENSRNOG00000023579;ENSRNOG00000061603;ENSRNOG00000016846	Cdh2;Ap3b1;Afdn;Zfpm1;Atxn2;Tet2;Asxl1;Pik3cd	2699
GO:1903358	regulation of Golgi organization	10	0.652603	1.52315	0.0425532	0.158591	ENSRNOG00000025523;ENSRNOG00000026319;ENSRNOG00000018220;ENSRNOG00000017644;ENSRNOG00000006139	Armh3;Akap9;Pde4dip;Usp6nl;Stx18	1648
GO:0071495	cellular response to endogenous stimulus	29	0.467342	1.44772	0.0426439	0.158591	ENSRNOG00000015658;ENSRNOG00000032437;ENSRNOG00000010748;NewGene_2188;ENSRNOG00000015339;NewGene_10049;ENSRNOG00000018598;ENSRNOG00000005933	Sorbs1;Pard3;Mtus1;NewGene_2188;Shoc2;NewGene_10049;Ankrd1;Yap1	1406
GO:0032436	positive regulation of proteasomal ubiquitin-dependent protein catabolic process	58	0.401271	1.42797	0.042735	0.158591	ENSRNOG00000004048;NewGene_12201;ENSRNOG00000007370;ENSRNOG00000005502;ENSRNOG00000002833;ENSRNOG00000049281;ENSRNOG00000025832;ENSRNOG00000016123;ENSRNOG00000034272;ENSRNOG00000018780;ENSRNOG00000001126;ENSRNOG00000042492;ENSRNOG00000022772;NewGene_10876;ENSRNOG00000032917;ENSRNOG00000015409	Lrrk2;NewGene_12201;Rnf144a;Ankib1;Gsk3b;Gba;Zer1;Rnf144b;Pias1;Sh3rf2;Fbxw8;Cop1;Prickle1;NewGene_10876;Zfand2a;Usp5	2339
GO:0018230	peptidyl-L-cysteine S-palmitoylation	11	0.625596	1.52007	0.0441176	0.163284	ENSRNOG00000029049;ENSRNOG00000010484;ENSRNOG00000050104;ENSRNOG00000004344;ENSRNOG00000011024;ENSRNOG00000020821;ENSRNOG00000004581;ENSRNOG00000017342	Zdhhc14;Zdhhc21;LOC108348122;Zdhhc3;Zdhhc20;Clip3;Zdhhc9;Zdhhc7	3553
GO:0001824	blastocyst development	16	-0.601239	-1.52606	0.0451977	0.166835	ENSRNOG00000025638;ENSRNOG00000001820;ENSRNOG00000024288	Npm2;Med21;Etv2	1255
GO:0015986	ATP synthesis coupled proton transport	11	-0.672418	-1.55	0.0456274	0.167973	ENSRNOG00000015320;ENSRNOG00000001991;ENSRNOG00000003626;ENSRNOG00000001551;ENSRNOG00000028884;ENSRNOG00000001596;ENSRNOG00000033299;ENSRNOG00000000064;ENSRNOG00000007235	Atp5mc2;Atp5po;Atp5pd;Atp5pf;Atp5mg;Atp5mc3;Mt-atp8;Atp5me;Atp5mc1	4232
GO:0002009	morphogenesis of an epithelium	20	0.515144	1.44822	0.0464135	0.169515	ENSRNOG00000032437;ENSRNOG00000007261;ENSRNOG00000019400;ENSRNOG00000005933;ENSRNOG00000046617;ENSRNOG00000057813;ENSRNOG00000013969	Pard3;Gli2;Dag1;Yap1;LOC103690149;AABR07063281.1;Ahi1	2182
GO:0048661	positive regulation of smooth muscle cell proliferation	20	0.522907	1.47004	0.0464135	0.169515	ENSRNOG00000004346;ENSRNOG00000010064;ENSRNOG00000004332;ENSRNOG00000014079;ENSRNOG00000016374;ENSRNOG00000007267;ENSRNOG00000014117	Notch3;Abcc4;Egfr;Stat4;Fgfr2;Mnat1;Hmox1	2234
GO:0051973	positive regulation of telomerase activity	20	0.513036	1.44229	0.0464135	0.169515	ENSRNOG00000017419;ENSRNOG00000000657;ENSRNOG00000011625;ENSRNOG00000002912;ENSRNOG00000013326;ENSRNOG00000001849;ENSRNOG00000007000	Map3k4;Nek7;Tnks;Parn;Hmbox1;Mapk1;Grhl2	2591
GO:1990138	neuron projection extension	17	0.550223	1.48742	0.0467091	0.169815	ENSRNOG00000021569;NewGene_12201;ENSRNOG00000057125;ENSRNOG00000004956;ENSRNOG00000003261;ENSRNOG00000012002	Tiam1;NewGene_12201;Ddr1;Jade2;Usp9x;Iqgap1	1572
GO:0031344	regulation of cell projection organization	29	0.462798	1.43364	0.0469083	0.169815	NewGene_983;ENSRNOG00000009161;ENSRNOG00000003054;ENSRNOG00000018598;ENSRNOG00000014508;ENSRNOG00000014819;ENSRNOG00000046617;ENSRNOG00000001126;ENSRNOG00000013969;ENSRNOG00000012206;ENSRNOG00000051838	NewGene_983;Clasp2;AABR07037009.1;Ankrd1;Mgll;Hap1;LOC103690149;Fbxw8;Ahi1;Dennd5a;AABR07057491.1	2450
GO:0120035	regulation of plasma membrane bounded cell projection organization	29	0.462798	1.43364	0.0469083	0.169815	NewGene_983;ENSRNOG00000009161;ENSRNOG00000003054;ENSRNOG00000018598;ENSRNOG00000014508;ENSRNOG00000014819;ENSRNOG00000046617;ENSRNOG00000001126;ENSRNOG00000013969;ENSRNOG00000012206;ENSRNOG00000051838	NewGene_983;Clasp2;AABR07037009.1;Ankrd1;Mgll;Hap1;LOC103690149;Fbxw8;Ahi1;Dennd5a;AABR07057491.1	2450
GO:0040018	positive regulation of multicellular organism growth	15	0.576261	1.50753	0.0471092	0.169815	ENSRNOG00000004063;ENSRNOG00000056907;ENSRNOG00000009945;ENSRNOG00000019075;ENSRNOG00000006689;ENSRNOG00000015124;ENSRNOG00000008332	Sh3pxd2b;Nipbl;Pls1;Stat5b;Chd7;Gpam;Smo	3291
GO:0060996	dendritic spine development	15	0.576896	1.50919	0.0471092	0.169815	ENSRNOG00000017030;ENSRNOG00000017155;ENSRNOG00000025324;ENSRNOG00000000879;ENSRNOG00000048597;ENSRNOG00000021931;ENSRNOG00000001747;ENSRNOG00000019883	Arid1b;Nck2;Spire1;Slc9a6;LOC100910732;Uba6;Pak2;Pak4	3365
GO:0006509	membrane protein ectodomain proteolysis	11	0.620803	1.50842	0.0483193	0.173275	ENSRNOG00000019400;ENSRNOG00000017231;ENSRNOG00000042980;ENSRNOG00000011652;ENSRNOG00000009110;ENSRNOG00000023816	Dag1;Adam9;Adam19;Sppl2a;Psen1;Aph1a	4174
GO:0010800	positive regulation of peptidyl-threonine phosphorylation	11	0.61953	1.50533	0.0483193	0.173275	ENSRNOG00000003821;ENSRNOG00000002537;ENSRNOG00000009085;ENSRNOG00000001849;ENSRNOG00000008652;ENSRNOG00000027088	Rptor;Wnk3;Prkag2;Mapk1;Phip;Ube2k	3164
GO:0007275	multicellular organism development	171	0.296572	1.2588	0.049217	0.175704	ENSRNOG00000032437;ENSRNOG00000028845;NewGene_14640;ENSRNOG00000013213;NewGene_154;ENSRNOG00000018425;NewGene_983;ENSRNOG00000009161;ENSRNOG00000004332;ENSRNOG00000029449;ENSRNOG00000003054;NewGene_10049;ENSRNOG00000051719;ENSRNOG00000016102;ENSRNOG00000016374;ENSRNOG00000018598;ENSRNOG00000005933;ENSRNOG00000014508;ENSRNOG00000014819;ENSRNOG00000004888;ENSRNOG00000025155;ENSRNOG00000047491;ENSRN…	Pard3;Ebf1;NewGene_14640;Epha4;NewGene_154;Dym;NewGene_983;Clasp2;Egfr;Ror1;AABR07037009.1;NewGene_10049;AABR07065498.1;Ebf3;Fgfr2;Ankrd1;Yap1;Mgll;Hap1;Spred2;Lmtk2;AABR07037520.1;LOC103690149;NewGene_5234;Fbxw8;AABR07063281.1;Stxbp5;Ddr2;AABR07043897.1;Vangl1;Ahi1;Ryk;Cdh11;Dennd5a;Ermp1;Atxn10;NewGene_1652;Slc26a8;Fam129b;Eya3	2624
GO:0021591	ventricular system development	15	0.569648	1.49023	0.0492505	0.175704	ENSRNOG00000010210;ENSRNOG00000019271;ENSRNOG00000005868;NewGene_5234;ENSRNOG00000000697;ENSRNOG00000007267	Slc7a11;Ulk4;Ttc21b;NewGene_5234;Coro1c;Mnat1	1879
GO:1904262	negative regulation of TORC1 signaling	14	0.582216	1.49882	0.049676	0.176766	ENSRNOG00000001484;ENSRNOG00000018144;ENSRNOG00000008173;ENSRNOG00000007224;ENSRNOG00000027833;ENSRNOG00000000302;ENSRNOG00000029773	Castor2;Depdc5;Sesn3;Bmt2;Fnip2;Sesn1;Atm	2760
GO:0018105	peptidyl-serine phosphorylation	79	0.356327	1.34068	0.0501089	0.17785	ENSRNOG00000007034;ENSRNOG00000010601;ENSRNOG00000004048;ENSRNOG00000011059;ENSRNOG00000025028;ENSRNOG00000011625;ENSRNOG00000001662;ENSRNOG00000013265;ENSRNOG00000010720;ENSRNOG00000027002;ENSRNOG00000002833;ENSRNOG00000025155;ENSRNOG00000006285;ENSRNOG00000001849;ENSRNOG00000001828;ENSRNOG00000016346;ENSRNOG00000004496;ENSRNOG00000004726;ENSRNOG00000013529;ENSRNOG00000000513;ENSRNOG00000047611;…	Hipk2;Srpk2;Lrrk2;Ttbk2;Prkdc;Tnks;Dyrk1a;Tgfbr2;Mast4;NEWGENE_1310139;Gsk3b;Lmtk2;Tlk2;Mapk1;Stk38l;Prkcd;Rock2;Mapkapk2;Stk4;Mapk14;Top1;Nek6;Pdk3;Ikbke;Mast2;Atr;Pkd1;Chek2;Prkaca;Atm;Csnk1g3;LOC100910732;Mark2;Vrk3;Pak2;Mapk8;Ikbkb	3439
GO:0000462	maturation of SSU-rRNA from tricistronic rRNA transcript (SSU-rRNA, 5.8S rRNA, LSU-rRNA)	19	-0.558833	-1.48182	0.0508475	0.179931	ENSRNOG00000004301;ENSRNOG00000006576;ENSRNOG00000001225;ENSRNOG00000017836;ENSRNOG00000018531;ENSRNOG00000021395;ENSRNOG00000001210;ENSRNOG00000031171;ENSRNOG00000022171;ENSRNOG00000007238;ENSRNOG00000002980;ENSRNOG00000014209;ENSRNOG00000018007;ENSRNOG00000018069;ENSRNOG00000020333;ENSRNOG00000002556;ENSRNOG00000049121	Dcaf13;Bms1;Fam207a;Rrp36;Mrps11;LOC100363452;Pwp2;Wdr46;Dhx37;LOC297756;Tsr1;Utp6;Gtf2h5;Ngdn;Utp4;NEWGENE_1562416;Bysl	5753
GO:0045773	positive regulation of axon extension	16	0.551043	1.46546	0.0509554	0.179931	ENSRNOG00000003742;ENSRNOG00000029910;ENSRNOG00000001470;ENSRNOG00000016047;ENSRNOG00000011945;ENSRNOG00000003104	Cdkl5;Golga4;Limk1;Macf1;Cyfip1;Trpv2	2424
GO:0048814	regulation of dendrite morphogenesis	15	0.563474	1.47408	0.0513919	0.181011	ENSRNOG00000007646;ENSRNOG00000013257;ENSRNOG00000017610;ENSRNOG00000003054	Sipa1l1;Hecw2;Nedd4l;AABR07037009.1	581
GO:0009967	positive regulation of signal transduction	43	0.412831	1.3868	0.0517928	0.18196	ENSRNOG00000015658;NewGene_2188;ENSRNOG00000015339;ENSRNOG00000018598;ENSRNOG00000005933;ENSRNOG00000014819;ENSRNOG00000057813;ENSRNOG00000049942;ENSRNOG00000033397;ENSRNOG00000012030	Sorbs1;NewGene_2188;Shoc2;Ankrd1;Yap1;Hap1;AABR07063281.1;RGD1564899;Adamts20;AABR07043897.1	2089
GO:0021983	pituitary gland development	11	0.614023	1.49195	0.052521	0.184051	ENSRNOG00000007261;ENSRNOG00000049232;ENSRNOG00000017601	Gli2;Tcf7l2;Srd5a1	1742
GO:0006891	intra-Golgi vesicle-mediated transport	16	0.549385	1.46105	0.0530786	0.184532	ENSRNOG00000056610;ENSRNOG00000009198;ENSRNOG00000011014;ENSRNOG00000000155;ENSRNOG00000023210	Cog5;Rab6b;Copg2;Cog3;Trappc10	2124
GO:0001921	positive regulation of receptor recycling	10	0.645012	1.50543	0.0531915	0.184532	ENSRNOG00000010299;ENSRNOG00000020388;ENSRNOG00000019555;ENSRNOG00000014241;ENSRNOG00000003905	Eps15;Inpp5f;Arap1;Ece1;Nsf	2183
GO:0002011	morphogenesis of an epithelial sheet	10	0.644408	1.50402	0.0531915	0.184532	ENSRNOG00000032437;ENSRNOG00000019400;ENSRNOG00000018835;ENSRNOG00000017791;ENSRNOG00000008788	Pard3;Dag1;Notch2;Arhgap12;Mpp5	2133
GO:0097009	energy homeostasis	12	0.591125	1.46848	0.0531915	0.184532	ENSRNOG00000000658;ENSRNOG00000018262;ENSRNOG00000011975;NewGene_3505;ENSRNOG00000022421;ENSRNOG00000056371;ENSRNOG00000019742;ENSRNOG00000010630	Acacb;Ampd3;Crtc3;NewGene_3505;Crtc1;Pik3ca;Stat3;Prcp	3160
GO:0006606	protein import into nucleus	58	0.387015	1.37724	0.0534188	0.184857	ENSRNOG00000009882;ENSRNOG00000004048;ENSRNOG00000014448;ENSRNOG00000061348;ENSRNOG00000022772;ENSRNOG00000018903;ENSRNOG00000023393;ENSRNOG00000008652;ENSRNOG00000056041;ENSRNOG00000020347;ENSRNOG00000019742;ENSRNOG00000021758;ENSRNOG00000007418;ENSRNOG00000002394;ENSRNOG00000047244;ENSRNOG00000051711;ENSRNOG00000008400;ENSRNOG00000005426;ENSRNOG00000014999;ENSRNOG00000017919;ENSRNOG00000019638;…	Ppp3ca;Lrrk2;Arntl;Fam53b;Prickle1;Pik3r1;Nup214;Phip;AABR07062570.1;Nup98;Stat3;Tnpo3;Ipo9;Tpr;Nup214;Kpna1;Pml;Snupn;Tnpo1;Nup133;Lmna;Ppp3r1;Heatr3;Kpna4;E2f3;Kpna6;Nup188;Appl2;Cse1l;Ipo7;Appl1;Hikeshi;Med1;Tnpo2;Agap3	4938
GO:0048598	embryonic morphogenesis	18	0.535947	1.48577	0.053719	0.185432	ENSRNOG00000014395;ENSRNOG00000005933;ENSRNOG00000046617;ENSRNOG00000004677;ENSRNOG00000057813;ENSRNOG00000013969;NewGene_3366	Gli3;Yap1;LOC103690149;Zeb2;AABR07063281.1;Ahi1;NewGene_3366	2868
GO:0045860	positive regulation of protein kinase activity	28	0.460546	1.41561	0.0538793	0.185523	ENSRNOG00000017583;ENSRNOG00000013064;ENSRNOG00000019400;ENSRNOG00000007916;ENSRNOG00000011416;ENSRNOG00000009085;ENSRNOG00000046874;ENSRNOG00000012002;ENSRNOG00000002881;ENSRNOG00000008868;ENSRNOG00000016105;ENSRNOG00000014350;ENSRNOG00000016054	Mapkap1;Lrp8;Dag1;Ptk2;Vegfc;Prkag2;Snx9;Iqgap1;Ddr2;Dusp19;Xrcc5;Cyr61;Tab2	2708
GO:0019233	sensory perception of pain	10	-0.668238	-1.49755	0.0545113	0.187023	ENSRNOG00000010589;ENSRNOG00000013572;ENSRNOG00000004488;ENSRNOG00000020778;ENSRNOG00000014361;NewGene_3030	LOC103689968;Lxn;Bdkrb1;Chrnb2;Edn1;NewGene_3030	923
GO:0032501	multicellular organismal process	141	0.303308	1.24679	0.0545852	0.187023	ENSRNOG00000015658;ENSRNOG00000032437;ENSRNOG00000000540;NewGene_14640;NewGene_154;ENSRNOG00000018425;NewGene_983;ENSRNOG00000009161;ENSRNOG00000003054;ENSRNOG00000059683;NewGene_10049;ENSRNOG00000051719;ENSRNOG00000018598;ENSRNOG00000005933;ENSRNOG00000014508;ENSRNOG00000014819;ENSRNOG00000047491;ENSRNOG00000046617;NewGene_5234;ENSRNOG00000001126;ENSRNOG00000057813;ENSRNOG00000013351;ENSRNOG0000…	Sorbs1;Pard3;Btbd9;NewGene_14640;NewGene_154;Dym;NewGene_983;Clasp2;AABR07037009.1;Mpp2;NewGene_10049;AABR07065498.1;Ankrd1;Yap1;Mgll;Hap1;AABR07037520.1;LOC103690149;NewGene_5234;Fbxw8;AABR07063281.1;Stxbp5;AABR07043897.1;Ahi1;Dennd5a;Ermp1;Atxn10	2333
GO:0006879	cellular iron ion homeostasis	29	0.449734	1.39317	0.0554371	0.18941	ENSRNOG00000013717;ENSRNOG00000014879;ENSRNOG00000014398;ENSRNOG00000002790;ENSRNOG00000001992;ENSRNOG00000029082;ENSRNOG00000034150;ENSRNOG00000008052;ENSRNOG00000014117;ENSRNOG00000008292;ENSRNOG00000005849;ENSRNOG00000004662;ENSRNOG00000011913	Bmp6;Ttc7a;Scara5;Abcb7;Atp6v1a;AABR07005031.1;AABR07041778.1;Atp13a2;Hmox1;Hif1a;Aco1;AC115277.1;Cp	3130
GO:0031175	neuron projection development	72	0.371917	1.3742	0.0555556	0.18941	ENSRNOG00000032437;ENSRNOG00000002248;NewGene_154;ENSRNOG00000016029;NewGene_983;ENSRNOG00000036859;ENSRNOG00000008180;ENSRNOG00000008298;ENSRNOG00000002680;ENSRNOG00000027839;ENSRNOG00000047605;ENSRNOG00000051671;ENSRNOG00000018803;ENSRNOG00000002833;ENSRNOG00000014986;ENSRNOG00000011700;ENSRNOG00000014819;ENSRNOG00000013351;ENSRNOG00000048719;ENSRNOG00000011945;ENSRNOG00000008593;ENSRNOG0000001…	Pard3;Fryl;NewGene_154;Rb1;NewGene_983;Gdpd5;Lyn;Dock7;Lamc1;Ptk2b;Ptprk;Herc1;Mrtfa;Gsk3b;Ube4b;Ptprm;Hap1;Stxbp5;Dtnbp1;Cyfip1;Ryk;Atxn10;Lamb1;NewGene_1652;Camsap1;Fam129b	2602
GO:0001755	neural crest cell migration	23	0.487295	1.43581	0.05625	0.190669	ENSRNOG00000006631;ENSRNOG00000005033;ENSRNOG00000004033;ENSRNOG00000053691;ENSRNOG00000004677;ENSRNOG00000000697;ENSRNOG00000008292;ENSRNOG00000046922;ENSRNOG00000017704;ENSRNOG00000008332;ENSRNOG00000006526;ENSRNOG00000014650;ENSRNOG00000007202;ENSRNOG00000013670	Sema3e;Acvr1;Sema6a;Lama5;Zeb2;Coro1c;Hif1a;Phactr4;Sema3f;Smo;Sema3c;Sema4g;Sema3d;Pax3	4114
GO:0033674	positive regulation of kinase activity	23	0.488917	1.44058	0.05625	0.190669	ENSRNOG00000013213;ENSRNOG00000017583;ENSRNOG00000004332;ENSRNOG00000029449;ENSRNOG00000016374;ENSRNOG00000025155;ENSRNOG00000002881;ENSRNOG00000008593	Epha4;Mapkap1;Egfr;Ror1;Fgfr2;Lmtk2;Ddr2;Ryk	2209
GO:0060021	roof of mouth development	42	0.414716	1.39122	0.056338	0.190669	ENSRNOG00000045913;ENSRNOG00000006553;ENSRNOG00000014395;ENSRNOG00000015736;ENSRNOG00000010556;ENSRNOG00000009276;ENSRNOG00000006338;ENSRNOG00000002244;ENSRNOG00000007445;ENSRNOG00000034240;ENSRNOG00000057813;ENSRNOG00000042118;ENSRNOG00000007106;ENSRNOG00000061373;ENSRNOG00000055340;NewGene_3366;ENSRNOG00000002478;ENSRNOG00000006689	Prdm16;Bnc2;Gli3;Dhrs3;Intu;Schip1;Lrp6;Pdgfra;Asph;Bcor;AABR07063281.1;Cplane1;Sos1;Loxl3;Ski;NewGene_3366;Insig2;Chd7	3013
GO:0032024	positive regulation of insulin secretion	11	0.607089	1.4751	0.0567227	0.191503	ENSRNOG00000003054;ENSRNOG00000045920;ENSRNOG00000000503;ENSRNOG00000049232;ENSRNOG00000057988	AABR07037009.1;Mcu;Ppard;Tcf7l2;Pfkm	1875
GO:1904355	positive regulation of telomere capping	12	0.585429	1.45433	0.0574468	0.193476	ENSRNOG00000017419;ENSRNOG00000000657;ENSRNOG00000011625;ENSRNOG00000001849;ENSRNOG00000002292;ENSRNOG00000052664	Map3k4;Nek7;Tnks;Mapk1;Hnrnpd;Tnks2	2874
GO:0007098	centrosome cycle	33	0.439664	1.41274	0.0583333	0.195985	ENSRNOG00000043151;ENSRNOG00000016206;ENSRNOG00000004181;ENSRNOG00000055157;ENSRNOG00000010155;ENSRNOG00000004925;ENSRNOG00000008334;NewGene_4399;ENSRNOG00000016067	Cntln;Uvrag;Sdccag8;Pard6g;Pcm1;Ppp1r12a;Crocc;NewGene_4399;Ckap5	2112
GO:0007265	Ras protein signal transduction	35	0.432174	1.39373	0.0587002	0.196677	ENSRNOG00000012818;NewGene_12717;ENSRNOG00000016029;ENSRNOG00000014276;ENSRNOG00000015339;ENSRNOG00000012258;ENSRNOG00000017595;ENSRNOG00000014060;ENSRNOG00000007325;ENSRNOG00000039859;ENSRNOG00000007106;ENSRNOG00000027894	Ksr1;NewGene_12717;Rb1;Plce1;Shoc2;Rras2;Rsu1;Mras;Usp28;Dnmt1;Sos1;Iqgap3	2496
GO:0021772	olfactory bulb development	11	0.604619	1.4691	0.0588235	0.196677	ENSRNOG00000024886;ENSRNOG00000004048;ENSRNOG00000001276;ENSRNOG00000011829;ENSRNOG00000018651;ENSRNOG00000055340;ENSRNOG00000004542;ENSRNOG00000006689	Ext1;Lrrk2;Pcnt;Rpgrip1l;Agtpbp1;Ski;Ttc8;Chd7	3013
GO:0006952	defense response	24	-0.526798	-1.467	0.0592734	0.196862	ENSRNOG00000030888;ENSRNOG00000019206;ENSRNOG00000062276;ENSRNOG00000020300;NewGene_9920;ENSRNOG00000002802;ENSRNOG00000028043;ENSRNOG00000009919;ENSRNOG00000002792	Rela;Nupr1;AABR07044631.2;Lsp1;NewGene_9920;Cxcl1;Cxcl3;Acod1;Cxcl2	750
GO:0030837	negative regulation of actin filament polymerization	17	0.540997	1.46248	0.059448	0.196862	ENSRNOG00000003840;ENSRNOG00000014285;ENSRNOG00000005703;ENSRNOG00000000695;ENSRNOG00000016346	Slit2;Ssh2;Arfgef1;Ssh1;Prkcd	2009
GO:0060999	positive regulation of dendritic spine development	17	0.541462	1.46374	0.059448	0.196862	ENSRNOG00000005783;ENSRNOG00000020689;ENSRNOG00000003742;ENSRNOG00000003054;ENSRNOG00000013656;ENSRNOG00000019154;ENSRNOG00000020339	Dlg5;Cpeb3;Cdkl5;AABR07037009.1;Lpar1;Zmynd8;Neurl1	2252
GO:1901216	positive regulation of neuron death	19	0.514425	1.43712	0.059448	0.196862	ENSRNOG00000031700;ENSRNOG00000000596;ENSRNOG00000002833;ENSRNOG00000000695;ENSRNOG00000012653;ENSRNOG00000029773;ENSRNOG00000009371;ENSRNOG00000018322;ENSRNOG00000017820;ENSRNOG00000019422;ENSRNOG00000047356	Map3k5;Fyn;Gsk3b;Ssh1;Ppp1r13b;Atm;LOC100909750;Picalm;Nqo2;Egr1;Abl1	4173
GO:0045785	positive regulation of cell adhesion	27	0.467388	1.43098	0.0597015	0.19723	ENSRNOG00000009882;ENSRNOG00000034025;ENSRNOG00000014452;ENSRNOG00000004912;ENSRNOG00000014963;ENSRNOG00000017803;ENSRNOG00000032788;ENSRNOG00000021013;ENSRNOG00000006450;ENSRNOG00000049238;ENSRNOG00000029773	Ppp3ca;Ptprj;Zfhx3;Itgav;Adgrg1;Apbb1ip;Dysf;Stx3;Erbb2;LOC102552659;Atm	2760
GO:0032981	mitochondrial respiratory chain complex I assembly	43	-0.454218	-1.43964	0.06	0.197744	ENSRNOG00000002721;ENSRNOG00000009713;ENSRNOG00000020596;ENSRNOG00000014568;ENSRNOG00000018129;ENSRNOG00000024568;ENSRNOG00000020068;ENSRNOG00000009364;ENSRNOG00000060293;ENSRNOG00000017446;ENSRNOG00000016754;ENSRNOG00000022732;ENSRNOG00000005668;ENSRNOG00000048320;ENSRNOG00000011825;ENSRNOG00000012383;ENSRNOG00000017571;ENSRNOG00000040005;ENSRNOG00000042653;ENSRNOG00000014078;ENSRNOG00000024539;…	Ndufb4;Oxa1l;Dmac2;Ndufb10;Ndufab1;Ndufs7;Ndufaf3;Ndufb9;Ndufa3;Ndufs8;Bcs1l;Tmem126b;Ndufa8;Ndufa11;Ndufb3;Ndufc2;Ndufa2;Ndufa1;Ndufaf8;Ndufb8;Ndufb6;Ndufb7;Ndufaf1;Ndufa13;Ndufs5;Ndufaf7;Ndufb5;Ndufb2;Ndufa6;Ndufc1;Ndufb11;LOC100363268;Ndufaf4	5202
GO:0045600	positive regulation of fat cell differentiation	22	0.493552	1.43231	0.0602911	0.197897	ENSRNOG00000024089;ENSRNOG00000011278;ENSRNOG00000010042;ENSRNOG00000004063;ENSRNOG00000015911	Fndc3b;Stk3;Wdfy2;Sh3pxd2b;Lrp5	899
GO:0010596	negative regulation of endothelial cell migration	14	0.568452	1.46338	0.0604752	0.197897	ENSRNOG00000023257;ENSRNOG00000003840;ENSRNOG00000011700	Adamts9;Slit2;Ptprm	1379
GO:0022610	biological adhesion	14	0.569247	1.46543	0.0604752	0.197897	ENSRNOG00000015658;ENSRNOG00000032437;ENSRNOG00000003054;ENSRNOG00000001303;ENSRNOG00000047491	Sorbs1;Pard3;AABR07037009.1;Specc1l;AABR07037520.1	1646
GO:0001942	hair follicle development	20	0.502018	1.41131	0.0611814	0.199736	ENSRNOG00000004332;ENSRNOG00000053691;ENSRNOG00000025332;ENSRNOG00000024998;ENSRNOG00000005715;ENSRNOG00000010711;ENSRNOG00000002418;ENSRNOG00000010484;ENSRNOG00000007106	Egfr;Lama5;Cd109;Trps1;Lgr4;Dicer1;Tgfb2;Zdhhc21;Sos1	2388
GO:0048010	vascular endothelial growth factor receptor signaling pathway	10	0.638967	1.49132	0.0617021	0.200575	ENSRNOG00000010744;ENSRNOG00000009037;ENSRNOG00000027839;ENSRNOG00000011416;ENSRNOG00000004726;ENSRNOG00000000513	Nrp1;Sulf1;Ptk2b;Vegfc;Mapkapk2;Mapk14	2201
GO:0045746	negative regulation of Notch signaling pathway	21	0.492966	1.41776	0.0617284	0.200575	ENSRNOG00000030404;ENSRNOG00000036859;ENSRNOG00000016352;ENSRNOG00000046204;ENSRNOG00000020339;ENSRNOG00000015845	Arrb1;Gdpd5;Cbfa2t2;Tspan15;Neurl1;Fam129b	2602
GO:0021537	telencephalon development	14	0.563019	1.4494	0.062635	0.203045	ENSRNOG00000014395;ENSRNOG00000003054;ENSRNOG00000009278;ENSRNOG00000051719;ENSRNOG00000011829	Gli3;AABR07037009.1;Ift88;AABR07065498.1;Rpgrip1l	1340
GO:0034333	adherens junction assembly	11	0.601168	1.46071	0.0630252	0.203832	ENSRNOG00000015658;ENSRNOG00000036658;ENSRNOG00000009149;ENSRNOG00000048597;ENSRNOG00000001747;ENSRNOG00000051024;ENSRNOG00000034254;ENSRNOG00000054172;ENSRNOG00000019333	Sorbs1;Tbcd;Jam3;LOC100910732;Pak2;AABR07072184.1;Actb;Ctnnb1;Hipk1	4569
GO:0006120	mitochondrial electron transport, NADH to ubiquinone	15	-0.592044	-1.48233	0.0635514	0.20405	ENSRNOG00000009364;ENSRNOG00000017446;ENSRNOG00000005668;ENSRNOG00000012383;ENSRNOG00000014078;ENSRNOG00000024539;ENSRNOG00000005006;ENSRNOG00000031033;ENSRNOG00000006939;ENSRNOG00000023387;ENSRNOG00000049394	Ndufb9;Ndufs8;Ndufa8;Ndufc2;Ndufb8;Ndufb6;Ndufaf1;Mt-nd2;Ndufa7;LOC100912599;LOC679739	4930
GO:0009954	proximal/distal pattern formation	10	0.636936	1.48658	0.0638298	0.20405	ENSRNOG00000004693;ENSRNOG00000014395;ENSRNOG00000007261	Pbx1;Gli3;Gli2	285
GO:0045445	myoblast differentiation	10	0.63756	1.48804	0.0638298	0.20405	ENSRNOG00000016029;ENSRNOG00000014076;ENSRNOG00000023760;ENSRNOG00000018598	Rb1;Mbnl1;Plekhm3;Ankrd1	1364
GO:0045910	negative regulation of DNA recombination	10	0.637683	1.48833	0.0638298	0.20405	ENSRNOG00000003979;ENSRNOG00000013673;ENSRNOG00000005907;ENSRNOG00000011213;ENSRNOG00000054978;ENSRNOG00000015796	Zranb3;Msh3;Rad18;Blm;Hist1h1c;Msh2	3846
GO:0048844	artery morphogenesis	10	0.636264	1.48501	0.0638298	0.20405	ENSRNOG00000010488;ENSRNOG00000004346;ENSRNOG00000058329;ENSRNOG00000009946;ENSRNOG00000050190;ENSRNOG00000006689	Zmiz1;Notch3;Prrx2;Ldlr;Eng;Chd7	3013
GO:0043393	regulation of protein binding	15	0.55779	1.45921	0.0642398	0.204888	ENSRNOG00000008187;ENSRNOG00000002093;ENSRNOG00000000151;ENSRNOG00000011789;ENSRNOG00000010027;ENSRNOG00000010311;ENSRNOG00000020905;ENSRNOG00000014048;ENSRNOG00000007831;ENSRNOG00000025792	Ubash3b;Tgfbr3;Ldlrap1;Cdon;Atr;Dzip1;Hdac5;Cyld;Ufl1;Crk	4196
GO:0042149	cellular response to glucose starvation	23	0.47747	1.40686	0.0645833	0.20551	ENSRNOG00000007120;ENSRNOG00000008173;ENSRNOG00000009085;ENSRNOG00000006069;ENSRNOG00000033169;ENSRNOG00000000299;ENSRNOG00000000302;ENSRNOG00000013669	Mtmr3;Sesn3;Prkag2;Eif2ak3;Cpeb4;Foxo3;Sesn1;Pik3r4	2503
GO:0044093	positive regulation of molecular function	40	0.412844	1.37311	0.0650407	0.206491	ENSRNOG00000007947;NewGene_14640;ENSRNOG00000017583;ENSRNOG00000050417;ENSRNOG00000036598;ENSRNOG00000014819;ENSRNOG00000013351;ENSRNOG00000015845;ENSRNOG00000014037;ENSRNOG00000046472	Fam13a;NewGene_14640;Mapkap1;AABR07006774.1;Tbc1d12;Hap1;Stxbp5;Fam129b;Dcun1d3;Arfgap3	2688
GO:0006935	chemotaxis	18	-0.555904	-1.43961	0.0656371	0.207907	ENSRNOG00000013231;ENSRNOG00000033234;ENSRNOG00000020300;ENSRNOG00000017828;NewGene_8035;NewGene_9920;ENSRNOG00000022298;NewGene_103	Ptafr;Ccrl2;Lsp1;Egr3;NewGene_8035;NewGene_9920;Cxcl11;NewGene_103	1947
GO:0060045	positive regulation of cardiac muscle cell proliferation	10	0.628279	1.46638	0.0659574	0.208414	ENSRNOG00000004109;ENSRNOG00000016374;ENSRNOG00000005933;ENSRNOG00000000513	Zfpm2;Fgfr2;Yap1;Mapk14	2201
GO:0007163	establishment or maintenance of cell polarity	29	0.440449	1.36441	0.0660981	0.208414	ENSRNOG00000032437;ENSRNOG00000017583;ENSRNOG00000009161;ENSRNOG00000055157;ENSRNOG00000030954;ENSRNOG00000011829;ENSRNOG00000005796;ENSRNOG00000037765	Pard3;Mapkap1;Clasp2;Pard6g;Fat1;Rpgrip1l;Ctnna1;Lims1	2102
GO:0043010	camera-type eye development	33	0.429877	1.38129	0.0666667	0.209253	ENSRNOG00000043219;ENSRNOG00000014395;ENSRNOG00000009446;ENSRNOG00000000802;ENSRNOG00000007302;ENSRNOG00000001276;ENSRNOG00000011829;ENSRNOG00000046617;ENSRNOG00000017707;ENSRNOG00000013969;ENSRNOG00000007000;ENSRNOG00000003953;ENSRNOG00000055340;ENSRNOG00000059715;ENSRNOG00000006689	Fbn2;Gli3;Rxra;Tbc1d32;Fbn1;Pcnt;Rpgrip1l;LOC103690149;Abi2;Ahi1;Grhl2;Rab3gap1;Ski;Cc2d2a;Chd7	3013
GO:0051656	establishment of organelle localization	13	0.567957	1.4422	0.0666667	0.209253	ENSRNOG00000009161;ENSRNOG00000014819;ENSRNOG00000046617;ENSRNOG00000008334;ENSRNOG00000013969	Clasp2;Hap1;LOC103690149;Crocc;Ahi1	2182
GO:0007416	synapse assembly	12	0.581835	1.44541	0.0680851	0.213222	ENSRNOG00000011852;ENSRNOG00000015903;ENSRNOG00000025209	Myo6;Add2;Plxnd1	1218
GO:0006936	muscle contraction	14	0.554259	1.42685	0.0691145	0.215957	ENSRNOG00000015658;ENSRNOG00000011307;ENSRNOG00000015686	Sorbs1;Slmap;Col4a3bp	2173
GO:0008344	adult locomotory behavior	19	0.507049	1.41651	0.0700637	0.217913	ENSRNOG00000000540;ENSRNOG00000007034;ENSRNOG00000022162;ENSRNOG00000011709;ENSRNOG00000020388;ENSRNOG00000002755;ENSRNOG00000020783;ENSRNOG00000020330	Btbd9;Hipk2;Pbx3;Pum1;Inpp5f;Pafah1b1;Ntf4;Wdr47	3086
GO:0003008	system process	31	0.433081	1.37137	0.0702128	0.217913	ENSRNOG00000015658;ENSRNOG00000000540;NewGene_983;ENSRNOG00000059683;ENSRNOG00000005933;ENSRNOG00000014508	Sorbs1;Btbd9;NewGene_983;Mpp2;Yap1;Mgll	1440
GO:0046855	inositol phosphate dephosphorylation	12	0.58026	1.44149	0.0702128	0.217913	ENSRNOG00000017635;ENSRNOG00000018516;ENSRNOG00000049397;ENSRNOG00000048506;ENSRNOG00000020723;ENSRNOG00000005923	Inpp5a;Impa2;LOC103689941;Inpp5b;Pten;Mtmr2	3643
GO:0008053	mitochondrial fusion	11	0.59383	1.44288	0.0714286	0.220179	ENSRNOG00000017965;ENSRNOG00000013211;ENSRNOG00000001717;ENSRNOG00000026994;ENSRNOG00000017513;ENSRNOG00000028556;ENSRNOG00000000485	Afg3l2;Chchd3;Opa1;Afg3l1;Miga2;Usp30;Bak1	4236
GO:0042058	regulation of epidermal growth factor receptor signaling pathway	11	0.59566	1.44733	0.0714286	0.220179	ENSRNOG00000015898;ENSRNOG00000017172;ENSRNOG00000014819	Fer;Mvb12b;Hap1	1444
GO:0045807	positive regulation of endocytosis	11	0.591723	1.43776	0.0714286	0.220179	ENSRNOG00000032437;ENSRNOG00000009882;ENSRNOG00000025053;ENSRNOG00000013281;ENSRNOG00000046617;ENSRNOG00000013969;ENSRNOG00000000826;ENSRNOG00000050104	Pard3;Ppp3ca;Lrp1;Mib1;LOC103690149;Ahi1;Flot1;LOC108348122	2717
GO:0009306	protein secretion	25	0.464431	1.39614	0.0715789	0.220179	ENSRNOG00000022524;ENSRNOG00000000230;ENSRNOG00000005228;ENSRNOG00000004464;ENSRNOG00000030245;ENSRNOG00000049471;ENSRNOG00000046472;ENSRNOG00000002755;ENSRNOG00000000571;ENSRNOG00000059202	Tango6;Lmf1;Gnptab;Sel1l;Tango2;Steap3;Arfgap3;Pafah1b1;Psap;AABR07021988.1	3012
GO:0090102	cochlea development	16	0.539843	1.43568	0.0721868	0.221047	ENSRNOG00000013213;ENSRNOG00000000316;ENSRNOG00000054257;ENSRNOG00000009278;ENSRNOG00000011829	Epha4;Sobp;Adam10;Ift88;Rpgrip1l	1340
GO:0035735	intraciliary transport involved in cilium assembly	10	0.62453	1.45763	0.0723404	0.221047	ENSRNOG00000001294;ENSRNOG00000010155;NewGene_5234;ENSRNOG00000057813;NewGene_4399;ENSRNOG00000004430;ENSRNOG00000015425	Ift81;Pcm1;NewGene_5234;AABR07063281.1;NewGene_4399;Cep131;Ssx2ip	3511
GO:0071470	cellular response to osmotic stress	10	0.625137	1.45904	0.0723404	0.221047	ENSRNOG00000002121;ENSRNOG00000032788;ENSRNOG00000016108;ENSRNOG00000017226;ENSRNOG00000002146;ENSRNOG00000002129	Lrrc8d;Dysf;Phlpp2;Slc2a4;Pkd2;Lrrc8b	2925
GO:0014823	response to activity	22	0.478822	1.38956	0.0727651	0.221468	ENSRNOG00000015658;ENSRNOG00000023972;ENSRNOG00000006302;ENSRNOG00000025028;ENSRNOG00000000503	Sorbs1;Col4a2;Gclc;Prkdc;Ppard	818
GO:0010906	regulation of glucose metabolic process	15	0.548839	1.43579	0.0728051	0.221468	ENSRNOG00000015658;ENSRNOG00000007975;ENSRNOG00000000658	Sorbs1;Ncoa2;Acacb	275
GO:0090314	positive regulation of protein targeting to membrane	13	0.558749	1.41882	0.0731183	0.221468	ENSRNOG00000000596;ENSRNOG00000014382;ENSRNOG00000025527;ENSRNOG00000006450;ENSRNOG00000049238;ENSRNOG00000018677;ENSRNOG00000017911	Fyn;C2cd5;Mtcl1;Erbb2;LOC102552659;Akt2;Tcaf1	2861
GO:1904263	positive regulation of TORC1 signaling	13	0.558481	1.41814	0.0731183	0.221468	ENSRNOG00000057378;ENSRNOG00000045931	Clec16a;Sik3	327
GO:0031589	cell-substrate adhesion	12	0.574723	1.42774	0.0744681	0.225064	ENSRNOG00000015658;ENSRNOG00000000503;ENSRNOG00000009173;ENSRNOG00000004912;ENSRNOG00000001518	Sorbs1;Ppard;Smad6;Itgav;Itga6	1604
GO:0007154	cell communication	80	0.342214	1.29315	0.0752688	0.226678	ENSRNOG00000015658;ENSRNOG00000032437;NewGene_2188;ENSRNOG00000017583;ENSRNOG00000009161;ENSRNOG00000003054;ENSRNOG00000059683;NewGene_2571;ENSRNOG00000023274;ENSRNOG00000015339;ENSRNOG00000005933;ENSRNOG00000014819;ENSRNOG00000046617;NewGene_5234;ENSRNOG00000057813;ENSRNOG00000012030;ENSRNOG00000013969;ENSRNOG00000015447;ENSRNOG00000048982	Sorbs1;Pard3;NewGene_2188;Mapkap1;Clasp2;AABR07037009.1;Mpp2;NewGene_2571;Lrrc28;Shoc2;Yap1;Hap1;LOC103690149;NewGene_5234;AABR07063281.1;AABR07043897.1;Ahi1;LOC100912282;Calcoco1	2429
GO:0001510	RNA methylation	17	-0.557187	-1.43143	0.0753296	0.226678	ENSRNOG00000013111;ENSRNOG00000009492;ENSRNOG00000001450;ENSRNOG00000014161;ENSRNOG00000017254;ENSRNOG00000001387;ENSRNOG00000045911;NewGene_9684;ENSRNOG00000018453;ENSRNOG00000047499	Mettl3;Trmo;Nsun5;Rbm15b;Nsun2;LOC100910540;Mepce;NewGene_9684;Nop2;Rbm15	3786
GO:0045668	negative regulation of osteoblast differentiation	25	0.460255	1.38359	0.0757895	0.227567	ENSRNOG00000024089;ENSRNOG00000009173;ENSRNOG00000015911;ENSRNOG00000011416;ENSRNOG00000009258;ENSRNOG00000017146;ENSRNOG00000020355;ENSRNOG00000055340;ENSRNOG00000008620;ENSRNOG00000055597;ENSRNOG00000019322;ENSRNOG00000019354;ENSRNOG00000020905	Fndc3b;Smad6;Lrp5;Vegfc;Cdk6;Nfatc1;Twist2;Ski;Smad3;Hdac7;Notch1;Ptch1;Hdac5	3587
GO:0071526	semaphorin-plexin signaling pathway	19	0.504822	1.41029	0.0764331	0.228501	ENSRNOG00000007324;ENSRNOG00000006631;ENSRNOG00000004033;ENSRNOG00000025209;ENSRNOG00000018051;ENSRNOG00000007133;ENSRNOG00000017704;ENSRNOG00000006526;ENSRNOG00000029510;ENSRNOG00000014650;ENSRNOG00000007202	Plxna2;Sema3e;Sema6a;Plxnd1;Farp2;Plxnb2;Sema3f;Sema3c;Plxnb1;Sema4g;Sema3d	3972
GO:0019827	stem cell population maintenance	45	0.396936	1.3491	0.0764588	0.228501	ENSRNOG00000045913;ENSRNOG00000006644;ENSRNOG00000018931;ENSRNOG00000013933;ENSRNOG00000056907;ENSRNOG00000003792;ENSRNOG00000052062;ENSRNOG00000005933;ENSRNOG00000029885;ENSRNOG00000010711;ENSRNOG00000006137;ENSRNOG00000019742;ENSRNOG00000001877	Prdm16;Kdm4c;Dis3l2;Med27;Nipbl;Med14;Tut4;Yap1;Stag2;Dicer1;Arid1a;Stat3;Med15	2685
GO:0031054	pre-miRNA processing	12	0.572139	1.42132	0.0765957	0.228501	ENSRNOG00000025596;ENSRNOG00000052062;ENSRNOG00000010711;ENSRNOG00000011195;ENSRNOG00000055915;ENSRNOG00000013451;ENSRNOG00000016629	Ago4;Tut4;Dicer1;Prkra;Ago1;Drosha;Tut7	2752
GO:0007267	cell-cell signaling	17	-0.555359	-1.42673	0.0772128	0.229847	ENSRNOG00000011384;ENSRNOG00000000805;ENSRNOG00000053675;ENSRNOG00000017828;ENSRNOG00000005347;ENSRNOG00000022796;ENSRNOG00000002771;ENSRNOG00000051691	Aimp1;Gja1;Dhh;Egr3;Fjx1;Fgfbp3;Ereg;Gjd3	1822
GO:0043066	negative regulation of apoptotic process	206	0.280435	1.2114	0.0781991	0.232074	ENSRNOG00000014187;ENSRNOG00000025509;ENSRNOG00000014395;ENSRNOG00000011439;ENSRNOG00000007261;ENSRNOG00000025596;ENSRNOG00000056184;ENSRNOG00000004332;ENSRNOG00000027191;NewGene_12201;ENSRNOG00000013152;ENSRNOG00000025028;ENSRNOG00000000503;ENSRNOG00000009173;ENSRNOG00000001276;ENSRNOG00000033101;ENSRNOG00000002537;ENSRNOG00000014013;ENSRNOG00000006419;ENSRNOG00000026842;ENSRNOG00000005933;ENSRN…	Igf1r;Apbb2;Gli3;Grk5;Gli2;Ago4;Lrp2;Egfr;Birc6;NewGene_12201;Arhgap10;Prkdc;Ppard;Smad6;Pcnt;Myo18a;Wnk3;Map4k4;Aven;Nnt;Yap1;Ube2o;Kifap3;Stat5b;Braf;LOC103690149;Rnf144b;Pias1;Sh3rf2;Adamts20;Ripk1;Mnat1;Pik3r1;Cbl;Ctnna1;Lims1;Nqo1;Rasa1;Ahi1;Bnip3;Phip;Cyr61;Bnip3l;Twist2;Sin3a;Fam129b;Itch;Akt2;Naa35;Rb1cc1;Rara;Bard1;Pten;Usp47;AABR07040840.1;Faim;Smo;Mtdh;Mapk8;Slc25a27;Arel1;Alms1	3384
GO:0008285	negative regulation of cell population proliferation	171	0.284058	1.20568	0.0782998	0.232074	ENSRNOG00000011278;ENSRNOG00000014395;ENSRNOG00000034025;ENSRNOG00000045918;ENSRNOG00000018931;ENSRNOG00000018231;ENSRNOG00000017422;ENSRNOG00000003054;ENSRNOG00000015822;ENSRNOG00000003407;ENSRNOG00000027839;NewGene_2571;ENSRNOG00000047605;ENSRNOG00000057125;ENSRNOG00000004806;ENSRNOG00000009173;ENSRNOG00000009795;ENSRNOG00000059997;ENSRNOG00000017863;ENSRNOG00000011931;ENSRNOG00000010643;ENSRNO…	Stk3;Gli3;Ptprj;Jarid2;Dis3l2;Nacc2;Ambra1;AABR07037009.1;Klf13;Ptpn14;Ptk2b;NewGene_2571;Ptprk;Ddr1;Strn;Smad6;Nfib;Brip1;Zeb1;Smarca2;Kank2;Fgfr2;Pbrm1;Ppp2r5c;Kifap3;Adgrg1;Agtpbp1;Asph;Arid2;Trim24;Sh3bp4;Pmp22;AABR07063281.1;Raf1	1793
GO:0042761	very long-chain fatty acid biosynthetic process	10	0.61823	1.44292	0.0787234	0.232074	ENSRNOG00000010468;ENSRNOG00000048949;ENSRNOG00000006331;ENSRNOG00000005772	LOC102549542;Elovl6;Elovl5;Hacd4	2277
GO:0070986	left/right axis specification	10	0.620791	1.4489	0.0787234	0.232074	ENSRNOG00000018835;ENSRNOG00000047194;ENSRNOG00000046617;ENSRNOG00000057813;ENSRNOG00000013969;ENSRNOG00000008332;ENSRNOG00000019322	Notch2;Arl13b;LOC103690149;AABR07063281.1;Ahi1;Smo;Notch1	3473
GO:0046677	response to antibiotic	27	-0.485534	-1.39722	0.0787992	0.232074	ENSRNOG00000016093;ENSRNOG00000016885;ENSRNOG00000016033;ENSRNOG00000008297;ENSRNOG00000009131;ENSRNOG00000006589;ENSRNOG00000009899;ENSRNOG00000016274;ENSRNOG00000017810;ENSRNOG00000020938;ENSRNOG00000017647;NewGene_8035;ENSRNOG00000053448;ENSRNOG00000051307	Hyal3;Klf6;Endog;Oser1;Zc3h12a;LOC103694877;Skil;Zfp580;Uros;Ppp1r15a;Zc3h8;NewGene_8035;AC123346.1;Aoc3	3414
GO:0000463	maturation of LSU-rRNA from tricistronic rRNA transcript (SSU-rRNA, 5.8S rRNA, LSU-rRNA)	11	-0.642495	-1.48102	0.0798479	0.234359	ENSRNOG00000006992;ENSRNOG00000004515;NewGene_10516;ENSRNOG00000025430;ENSRNOG00000000587;ENSRNOG00000017340	Rpl7;Pes1;NewGene_10516;Ddx18;Rpf2;Wdr12	2879
GO:0010717	regulation of epithelial to mesenchymal transition	14	0.543159	1.39827	0.0799136	0.234359	ENSRNOG00000021569;ENSRNOG00000009161;ENSRNOG00000019400;ENSRNOG00000050760	Tiam1;Clasp2;Dag1;LOC103690035	1318
GO:1903530	regulation of secretion by cell	19	0.502222	1.40303	0.0806794	0.23561	ENSRNOG00000009161;ENSRNOG00000003054;ENSRNOG00000018598;ENSRNOG00000014819;ENSRNOG00000046617;ENSRNOG00000013351;ENSRNOG00000055036;ENSRNOG00000013969	Clasp2;AABR07037009.1;Ankrd1;Hap1;LOC103690149;Stxbp5;RGD1311164;Ahi1	2182
GO:0015012	heparan sulfate proteoglycan biosynthetic process	10	0.614343	1.43385	0.0808511	0.23561	ENSRNOG00000024886;ENSRNOG00000008944;ENSRNOG00000002643;ENSRNOG00000014516;ENSRNOG00000003728	Ext1;Ext2;Ugdh;Hs6st1;Xylt2	3332
GO:0035050	embryonic heart tube development	10	0.614848	1.43503	0.0808511	0.23561	ENSRNOG00000010952;ENSRNOG00000001276;ENSRNOG00000005933;ENSRNOG00000046617;ENSRNOG00000057813;ENSRNOG00000013969	Ift122;Pcnt;Yap1;LOC103690149;AABR07063281.1;Ahi1	2182
GO:0042274	ribosomal small subunit biogenesis	14	-0.594268	-1.47167	0.0816327	0.237388	ENSRNOG00000018923;ENSRNOG00000008551;ENSRNOG00000014049;ENSRNOG00000015217;ENSRNOG00000012692;ENSRNOG00000021890;ENSRNOG00000000490;ENSRNOG00000030106;ENSRNOG00000005031;ENSRNOG00000042886;ENSRNOG00000014808	AABR07041089.1;LOC100362830;Riok1;Ltv1;Riok2;Nob1;Rps10;AABR07029275.1;Surf6;Rps28;Srfbp1	4064
GO:0051289	protein homotetramerization	25	0.455798	1.37019	0.0821053	0.238262	ENSRNOG00000000658;ENSRNOG00000034013;ENSRNOG00000014476;ENSRNOG00000011975;ENSRNOG00000011351;ENSRNOG00000022421	Acacb;Acaca;Evl;Crtc3;Mat1a;Crtc1	1535
GO:0007026	negative regulation of microtubule depolymerization	21	0.475522	1.3676	0.0823045	0.238341	ENSRNOG00000006146;ENSRNOG00000009161;ENSRNOG00000011059;ENSRNOG00000052157;ENSRNOG00000001303;ENSRNOG00000003613;ENSRNOG00000007246	Trim54;Clasp2;Ttbk2;Nav3;Specc1l;Mid1;Atxn7	1353
GO:0007605	sensory perception of sound	51	0.381522	1.33536	0.082495	0.238393	ENSRNOG00000014515;ENSRNOG00000016627;ENSRNOG00000012952;ENSRNOG00000014530;ENSRNOG00000000316;ENSRNOG00000011852;ENSRNOG00000056184;ENSRNOG00000029449;ENSRNOG00000003686;ENSRNOG00000001700;ENSRNOG00000056907	Cdc14a;Eya4;Lrig1;Nav2;Sobp;Myo6;Lrp2;Ror1;Tbl1x;Whrn;Nipbl	1022
GO:1903671	negative regulation of sprouting angiogenesis	10	0.611911	1.42817	0.0829787	0.239292	ENSRNOG00000023257;ENSRNOG00000004033;ENSRNOG00000005413;ENSRNOG00000060550	Adamts9;Sema6a;Creb3l1;Epn2	2219
GO:0007219	Notch signaling pathway	50	0.378529	1.32441	0.083499	0.240291	ENSRNOG00000004346;ENSRNOG00000005879;ENSRNOG00000054257;ENSRNOG00000010889;ENSRNOG00000028335;NewGene_3565;ENSRNOG00000013281;ENSRNOG00000009278;ENSRNOG00000021086;ENSRNOG00000013265;ENSRNOG00000018835;ENSRNOG00000013927;ENSRNOG00000017605;ENSRNOG00000057813;ENSRNOG00000009258	Notch3;Maml2;Adam10;Fbxw7;Fat4;NewGene_3565;Mib1;Ift88;Dtx4;Tgfbr2;Notch2;Jag2;Gmds;AABR07063281.1;Cdk6	1864
GO:0043065	positive regulation of apoptotic process	160	0.284922	1.20128	0.0837004	0.240362	ENSRNOG00000004068;ENSRNOG00000025509;ENSRNOG00000007486;ENSRNOG00000003840;ENSRNOG00000031700;ENSRNOG00000006995;ENSRNOG00000000583;ENSRNOG00000001515;ENSRNOG00000012021;ENSRNOG00000025028;ENSRNOG00000049232;ENSRNOG00000024632;ENSRNOG00000013925;ENSRNOG00000013656;ENSRNOG00000018835;ENSRNOG00000006338;ENSRNOG00000011073;ENSRNOG00000018598;ENSRNOG00000001518;ENSRNOG00000010234;ENSRNOG00000026124;…	Ncoa1;Apbb2;Atg7;Slit2;Map3k5;Ano6;Cdk19;Map3k20;Ctnnbl1;Prkdc;Tcf7l2;Atf6;Nox4;Lpar1;Notch2;Lrp6;Htt;Ankrd1;Itga6;Nsmaf;Id3;Tp53inp1;Sphk2;Ripk1;Unc5c;Aifm2;Foxo3;AABR07043897.1;Osgin1;Stk4;Bnip3;Neurl1;Bnip3l;Dcun1d3;Jmy;Ect2;LOC108348122;Atm;Ube2z;Necab3;Tnfaip8;Sept4;Apc;Bard1;Pten;Tgm2	3186
GO:0097150	neuronal stem cell population maintenance	13	0.554407	1.40779	0.083871	0.240362	ENSRNOG00000015602;ENSRNOG00000050857;ENSRNOG00000016889;ENSRNOG00000010155;ENSRNOG00000000299;ENSRNOG00000028586;ENSRNOG00000019322;ENSRNOG00000061085;ENSRNOG00000006122;ENSRNOG00000016800	Cdh2;Fut10;Fancc;Pcm1;Foxo3;Mcph1;Notch1;Fancd2;Igf2bp1;Ss18	4288
GO:0000077	DNA damage checkpoint	25	0.452607	1.36059	0.0842105	0.240837	ENSRNOG00000001515;ENSRNOG00000007325;ENSRNOG00000000513;ENSRNOG00000006027;ENSRNOG00000004263;ENSRNOG00000010027;ENSRNOG00000037509;ENSRNOG00000013837;ENSRNOG00000029773;ENSRNOG00000016708	Map3k20;Usp28;Mapk14;Eif2ak4;Ints7;Atr;Chek2;Tp53bp1;Atm;Necab3	2831
GO:0006513	protein monoubiquitination	31	0.427283	1.35301	0.0851064	0.242897	ENSRNOG00000017610;ENSRNOG00000010802;ENSRNOG00000061262;ENSRNOG00000014986;ENSRNOG00000011007;ENSRNOG00000003234;ENSRNOG00000005907;ENSRNOG00000008444;ENSRNOG00000020339;ENSRNOG00000005310;ENSRNOG00000015633;ENSRNOG00000002341;ENSRNOG00000058898;ENSRNOG00000027249;ENSRNOG00000010727;ENSRNOG00000009690	Nedd4l;Ube3d;Huwe1;Ube4b;Ube2o;Mgrn1;Rad18;Cbl;Neurl1;Cul1;Cul3;Trim25;Nedd4;Fancl;Ube2r2;Rnf219	3636
GO:0033365	protein localization to organelle	37	0.407716	1.34274	0.0866935	0.246648	ENSRNOG00000011076;ENSRNOG00000043151;ENSRNOG00000036911;ENSRNOG00000010155;ENSRNOG00000046617;NewGene_5234;ENSRNOG00000000155;ENSRNOG00000008334;ENSRNOG00000013969;ENSRNOG00000016031;ENSRNOG00000006721;NewGene_3366;ENSRNOG00000010311;ENSRNOG00000055295	Ank2;Cntln;Bicd1;Pcm1;LOC103690149;NewGene_5234;Cog3;Crocc;Ahi1;Bicd2;AABR07049064.1;NewGene_3366;Dzip1;Pecr	3143
GO:0048468	cell development	52	0.382474	1.3382	0.0867769	0.246648	ENSRNOG00000032437;NewGene_14640;NewGene_154;NewGene_983;ENSRNOG00000018598;ENSRNOG00000014819;ENSRNOG00000046617;ENSRNOG00000018938;ENSRNOG00000013351;ENSRNOG00000013969;ENSRNOG00000014637;ENSRNOG00000010024;ENSRNOG00000019174;NewGene_1652;ENSRNOG00000015845	Pard3;NewGene_14640;NewGene_154;NewGene_983;Ankrd1;Hap1;LOC103690149;Mkx;Stxbp5;Ahi1;Atxn10;Cyb5r4;Chtf18;NewGene_1652;Fam129b	2602
GO:2000785	regulation of autophagosome assembly	13	0.552531	1.40303	0.088172	0.2501	ENSRNOG00000009278;ENSRNOG00000007120;ENSRNOG00000050417;ENSRNOG00000036598;ENSRNOG00000015158;ENSRNOG00000006400;ENSRNOG00000021660;ENSRNOG00000009478;ENSRNOG00000050510	Ift88;Mtmr3;AABR07006774.1;Tbc1d12;Pikfyve;Tbc1d14;Nprl2;RGD1359108;LOC102555167	4414
GO:0060612	adipose tissue development	17	0.514649	1.39126	0.089172	0.252121	ENSRNOG00000011728;ENSRNOG00000004063;ENSRNOG00000000503;ENSRNOG00000016258;ENSRNOG00000015911;ENSRNOG00000011216	Fto;Sh3pxd2b;Ppard;Zfp516;Lrp5;Tbl1xr1	926
GO:0051130	positive regulation of cellular component organization	31	0.424951	1.34562	0.0893617	0.252121	ENSRNOG00000032437;ENSRNOG00000009161;ENSRNOG00000003054;ENSRNOG00000018598;ENSRNOG00000014819;ENSRNOG00000046617;ENSRNOG00000001126;ENSRNOG00000013969;ENSRNOG00000051838	Pard3;Clasp2;AABR07037009.1;Ankrd1;Hap1;LOC103690149;Fbxw8;Ahi1;AABR07057491.1	2450
GO:0009719	response to endogenous stimulus	40	0.402071	1.33728	0.0894309	0.252121	ENSRNOG00000015658;ENSRNOG00000032437;ENSRNOG00000010748;NewGene_2188;ENSRNOG00000015339;NewGene_10049;ENSRNOG00000018598;ENSRNOG00000005933;ENSRNOG00000012030;ENSRNOG00000060335;ENSRNOG00000015447;ENSRNOG00000048982	Sorbs1;Pard3;Mtus1;NewGene_2188;Shoc2;NewGene_10049;Ankrd1;Yap1;AABR07043897.1;Strn3;LOC100912282;Calcoco1	2429
GO:0006955	immune response	67	-0.384971	-1.35615	0.0900563	0.253368	ENSRNOG00000007002;NewGene_8035;ENSRNOG00000000239;NewGene_9920;ENSRNOG00000003254;ENSRNOG00000002802;ENSRNOG00000028043;ENSRNOG00000001527;ENSRNOG00000022298;ENSRNOG00000010031;ENSRNOG00000002792;ENSRNOG00000008525	Lif;NewGene_8035;Ccl7;NewGene_9920;Il23a;Cxcl1;Cxcl3;Cd80;Cxcl11;Vtn;Cxcl2;Csf3	1067
GO:0030878	thyroid gland development	13	0.549667	1.39576	0.0903226	0.253601	ENSRNOG00000008313;ENSRNOG00000010957;ENSRNOG00000010153;ENSRNOG00000001849;ENSRNOG00000008620;ENSRNOG00000009066;ENSRNOG00000010176	Hoxb3;Braf;Raf1;Mapk1;Smad3;Thra;Map2k1	3703
GO:0010256	endomembrane system organization	14	0.537828	1.38455	0.0907127	0.254181	ENSRNOG00000018425;ENSRNOG00000009161;ENSRNOG00000001126	Dym;Clasp2;Fbxw8	1747
GO:0051640	organelle localization	24	0.457601	1.36926	0.091858	0.25687	ENSRNOG00000032437;ENSRNOG00000009161;ENSRNOG00000014819;ENSRNOG00000046617;ENSRNOG00000013969;ENSRNOG00000030715;ENSRNOG00000010608;ENSRNOG00000005877;ENSRNOG00000015670;ENSRNOG00000052038;ENSRNOG00000008604;ENSRNOG00000014584	Pard3;Clasp2;Hap1;LOC103690149;Ahi1;Cfh;Cep162;Lrpprc;Stx7;Haus8;Nsfl1c;Odf2	4575
GO:0006493	protein O-linked glycosylation	15	0.536014	1.40224	0.0920771	0.256964	ENSRNOG00000019143;ENSRNOG00000012037;ENSRNOG00000011387;ENSRNOG00000023579;ENSRNOG00000010881;ENSRNOG00000002536;ENSRNOG00000003359;ENSRNOG00000028129	Galnt2;Galnt7;Tet3;Tet2;Trak2;C1galt1c1;Ogt;Fktn	4024
GO:0006954	inflammatory response	77	-0.359273	-1.29907	0.0934579	0.260293	ENSRNOG00000030888;ENSRNOG00000000443;ENSRNOG00000045829;ENSRNOG00000021276;ENSRNOG00000019206;ENSRNOG00000013634;ENSRNOG00000062276;ENSRNOG00000009222;ENSRNOG00000013231;ENSRNOG00000054437;ENSRNOG00000011384;ENSRNOG00000022540;ENSRNOG00000033234;ENSRNOG00000004488;ENSRNOG00000015076;ENSRNOG00000017897;NewGene_9920;ENSRNOG00000012509;ENSRNOG00000002525;ENSRNOG00000031163;ENSRNOG00000022298;ENSRNO…	Rela;LOC103689965;Thbs1;Bmp2;Nupr1;Myd88;AABR07044631.2;Epha2;Ptafr;Rel;Aimp1;Trex1;Ccrl2;Bdkrb1;Cyp26b1;Adam8;NewGene_9920;Il17f;Ptgs2;Nfkbiz;Cxcl11;Elf3;Il25;Bmpr1b	2848
GO:0031146	SCF-dependent proteasomal ubiquitin-dependent protein catabolic process	39	0.394979	1.31783	0.0941884	0.2618	ENSRNOG00000024433;ENSRNOG00000013875;ENSRNOG00000016280;ENSRNOG00000010889;ENSRNOG00000042274;ENSRNOG00000004395;ENSRNOG00000016617;ENSRNOG00000046211;ENSRNOG00000005641	Fbxl7;Fbxl17;Btrc;Fbxw7;Fbxo31;Fbxw11;Wwtr1;Fbxw4;Fbxl4	1924
GO:0007156	homophilic cell adhesion via plasma membrane adhesion molecules	31	0.420302	1.3309	0.0957447	0.265593	ENSRNOG00000029614;ENSRNOG00000012802;ENSRNOG00000015602;ENSRNOG00000028335;NewGene_3565;ENSRNOG00000030954;ENSRNOG00000017917;ENSRNOG00000039457;ENSRNOG00000011700;ENSRNOG00000047491;ENSRNOG00000006403;ENSRNOG00000019799;ENSRNOG00000039469;ENSRNOG00000013481;ENSRNOG00000018730;ENSRNOG00000053889;ENSRNOG00000016398;ENSRNOG00000007133	Robo1;Tenm3;Cdh2;Fat4;NewGene_3565;Fat1;Cdhr2;Pcdhgb5;Ptprm;AABR07037520.1;Nectin1;Pcdhgc3;Pcdhb19;Cdh11;Nectin2;Celsr3;Clstn1;Plxnb2	2643
GO:0051146	striated muscle cell differentiation	13	0.547073	1.38917	0.0967742	0.267912	ENSRNOG00000015602;ENSRNOG00000016029;ENSRNOG00000018598;ENSRNOG00000002749;ENSRNOG00000000513	Cdh2;Rb1;Ankrd1;Spag9;Mapk14	2201
GO:0044319	wound healing, spreading of cells	12	0.558615	1.38772	0.0978723	0.269993	ENSRNOG00000032437;ENSRNOG00000057125;ENSRNOG00000018803	Pard3;Ddr1;Mrtfa	1012
GO:0007173	epidermal growth factor receptor signaling pathway	23	0.457372	1.34764	0.0979167	0.269993	ENSRNOG00000004951;NewGene_2188;ENSRNOG00000014276;ENSRNOG00000004332;ENSRNOG00000017879;ENSRNOG00000027839;ENSRNOG00000010957;ENSRNOG00000012002	Kif16b;NewGene_2188;Plce1;Egfr;Gab1;Ptk2b;Braf;Iqgap1	1572
GO:0006302	double-strand break repair	58	0.363554	1.29375	0.0982906	0.269993	ENSRNOG00000029966;ENSRNOG00000015440;ENSRNOG00000025028;ENSRNOG00000056907;ENSRNOG00000007590;ENSRNOG00000014319;ENSRNOG00000002471;NewGene_12200;ENSRNOG00000014483;ENSRNOG00000016105;ENSRNOG00000013148;ENSRNOG00000010396;ENSRNOG00000037509;NewGene_12193;ENSRNOG00000027707;ENSRNOG00000002314;ENSRNOG00000056248;ENSRNOG00000034242;ENSRNOG00000004420;ENSRNOG00000003831;ENSRNOG00000012865;ENSRNOG000…	Xrcc4;Wrn;Prkdc;Nipbl;Eya1;Smchd1;Polq;NewGene_12200;Ino80;Xrcc5;Rad54l;Eya3;Chek2;NewGene_12193;Exd2;LOC103689943;Marf1;Vcp;Rad21;Tdp1;Parp3;Nucks1;Mta1;Msh2	3846
GO:0032101	regulation of response to external stimulus	15	0.530645	1.38819	0.0985011	0.269993	ENSRNOG00000010748;NewGene_983;ENSRNOG00000009161;ENSRNOG00000003054;ENSRNOG00000010643;ENSRNOG00000014508	Mtus1;NewGene_983;Clasp2;AABR07037009.1;Kank2;Mgll	1440
GO:0046513	ceramide biosynthetic process	15	0.531433	1.39025	0.0985011	0.269993	ENSRNOG00000024595;ENSRNOG00000012196;ENSRNOG00000049281;ENSRNOG00000011284;ENSRNOG00000010034	Cers6;Asah2;Gba;Sgms2;Asah1	2405
GO:0001682	tRNA 5'-leader removal	10	-0.633794	-1.42036	0.0996241	0.272531	ENSRNOG00000016226;ENSRNOG00000018718;ENSRNOG00000025310;ENSRNOG00000000786;ENSRNOG00000039829;ENSRNOG00000059653;ENSRNOG00000005243;ENSRNOG00000038025;ENSRNOG00000018812	Rpp40;Rpp30;Pop7;Rpp21;Rpp14;Rpp25l;Pop1;Rpp38;Rpp25	4998
GO:0050794	regulation of cellular process	289	0.259516	1.1651	0.1	0.27302	ENSRNOG00000007947;ENSRNOG00000015658;ENSRNOG00000032437;ENSRNOG00000000540;NewGene_14640;ENSRNOG00000010748;NewGene_2188;NewGene_154;ENSRNOG00000016780;ENSRNOG00000017583;NewGene_983;ENSRNOG00000009161;ENSRNOG00000006719;ENSRNOG00000003054;ENSRNOG00000059683;NewGene_2571;ENSRNOG00000023274;ENSRNOG00000015339;ENSRNOG00000047302;ENSRNOG00000043364;NewGene_10049;ENSRNOG00000050417;ENSRNOG0000003659…	Fam13a;Sorbs1;Pard3;Btbd9;NewGene_14640;Mtus1;NewGene_2188;NewGene_154;RGD1310951;Mapkap1;NewGene_983;Clasp2;Zfp618;AABR07037009.1;Mpp2;NewGene_2571;Lrrc28;Shoc2;AC106605.1;Zfp362;NewGene_10049;AABR07006774.1;Tbc1d12;Kank2;Specc1l;Ankrd1;Yap1;Mgll;Hap1;Zbtb4;LOC103690149;NewGene_5234;Fbxw8;AABR07063281.1;RGD1564899;Stxbp5;Mprip;Mgrn1;NewGene_4399;RGD1311164;AABR07043897.1;Strn3;Ahi1;LOC100912282;…	2660
GO:0007519	skeletal muscle tissue development	26	0.442431	1.33564	0.102128	0.274951	ENSRNOG00000018110;ENSRNOG00000009470;NewGene_656;ENSRNOG00000014076;ENSRNOG00000018598;ENSRNOG00000000513;ENSRNOG00000020339;ENSRNOG00000009184	Svil;Flnb;NewGene_656;Mbnl1;Ankrd1;Mapk14;Neurl1;Foxp1	2432
GO:0015914	phospholipid transport	10	0.604209	1.4102	0.102128	0.274951	ENSRNOG00000032039;ENSRNOG00000026962;ENSRNOG00000054049;ENSRNOG00000018126;ENSRNOG00000009946;ENSRNOG00000057756	Atp9b;Osbpl8;Prelid2;Abca1;Ldlr;Osbpl2	2520
GO:0030948	negative regulation of vascular endothelial growth factor receptor signaling pathway	10	0.599266	1.39866	0.102128	0.274951	ENSRNOG00000060550;ENSRNOG00000051977;ENSRNOG00000010574;ENSRNOG00000015845;ENSRNOG00000058898;ENSRNOG00000055226;ENSRNOG00000008246	Epn2;Mmrn2;Ptpn1;Fam129b;Nedd4;Dab2ip;Emilin1	3544
GO:0031065	positive regulation of histone deacetylation	10	0.603372	1.40824	0.102128	0.274951	ENSRNOG00000004377;ENSRNOG00000056907;ENSRNOG00000008224;ENSRNOG00000020640	Lpin1;Nipbl;Jdp2;Zbtb7b	1457
GO:0032963	collagen metabolic process	10	0.597844	1.39534	0.102128	0.274951	NewGene_13665;ENSRNOG00000008292;ENSRNOG00000055751;ENSRNOG00000000257;ENSRNOG00000010588;ENSRNOG00000053991	NewGene_13665;Hif1a;P3h2;Smpd3;Tns2;P3h1	3538
GO:0060391	positive regulation of SMAD protein signal transduction	10	0.601679	1.40429	0.102128	0.274951	ENSRNOG00000013717;ENSRNOG00000052469;ENSRNOG00000013328;ENSRNOG00000018564;ENSRNOG00000059968	Bmp6;Bmpr1a;Rbpms;Nup93;Jak2	2948
GO:0070613	regulation of protein processing	10	0.598337	1.39649	0.102128	0.274951	ENSRNOG00000058157;ENSRNOG00000009278	Ldlrad3;Ift88	731
GO:0006898	receptor-mediated endocytosis	24	0.451572	1.35122	0.102296	0.274951	ENSRNOG00000058157;ENSRNOG00000056184;ENSRNOG00000004332;ENSRNOG00000025053;ENSRNOG00000010911;ENSRNOG00000046874;ENSRNOG00000008129;ENSRNOG00000022938;ENSRNOG00000011491	Ldlrad3;Lrp2;Egfr;Lrp1;Tmem108;Snx9;Pla2r1;Ap4e1;Dnajc13	1888
GO:0035148	tube formation	11	0.578039	1.40451	0.102941	0.276148	ENSRNOG00000004181;ENSRNOG00000010716;ENSRNOG00000057813;ENSRNOG00000010711;ENSRNOG00000055226;ENSRNOG00000019322;ENSRNOG00000008195;ENSRNOG00000022402	Sdccag8;Atoh8;AABR07063281.1;Dicer1;Dab2ip;Notch1;Ywhaz;Luzp1	4584
GO:0035295	tube development	26	0.440224	1.32898	0.104255	0.278667	ENSRNOG00000014395;NewGene_154;ENSRNOG00000007261;NewGene_10049;ENSRNOG00000005933;ENSRNOG00000046617;ENSRNOG00000057813;ENSRNOG00000013969	Gli3;NewGene_154;Gli2;NewGene_10049;Yap1;LOC103690149;AABR07063281.1;Ahi1	2182
GO:0006082	organic acid metabolic process	13	-0.592578	-1.43839	0.104283	0.278667	ENSRNOG00000054334;ENSRNOG00000006589;ENSRNOG00000062276;ENSRNOG00000043107;NewGene_8035;ENSRNOG00000020743	Abhd10;LOC103694877;AABR07044631.2;LOC103693563;NewGene_8035;Cyp2s1	2597
GO:0008542	visual learning	21	0.457916	1.31696	0.104938	0.278804	ENSRNOG00000025394;ENSRNOG00000010210;ENSRNOG00000010957;ENSRNOG00000016122;ENSRNOG00000034272	Tanc1;Slc7a11;Braf;Hmgcr;Pias1	1710
GO:0010243	response to organonitrogen compound	32	0.408627	1.30745	0.104938	0.278804	ENSRNOG00000015658;ENSRNOG00000010064;ENSRNOG00000010748	Sorbs1;Abcc4;Mtus1	172
GO:0043588	skin development	21	0.461473	1.32719	0.104938	0.278804	ENSRNOG00000014753;ENSRNOG00000049232;ENSRNOG00000019807;ENSRNOG00000003736;ENSRNOG00000005933;ENSRNOG00000004276;ENSRNOG00000006787	Tcf7l1;Tcf7l2;Sufu;Col5a2;Yap1;Itga3;Dhcr24	1826
GO:2000060	positive regulation of ubiquitin-dependent protein catabolic process	14	0.531657	1.36866	0.105832	0.280374	ENSRNOG00000010889;ENSRNOG00000007916;ENSRNOG00000000999;ENSRNOG00000018651;ENSRNOG00000001126	Fbxw7;Ptk2;Smurf1;Agtpbp1;Fbxw8	1747
GO:0001953	negative regulation of cell-matrix adhesion	10	0.595589	1.39008	0.106383	0.280374	ENSRNOG00000006631;ENSRNOG00000009161;ENSRNOG00000003054;ENSRNOG00000018903;ENSRNOG00000029185	Sema3e;Clasp2;AABR07037009.1;Pik3r1;Rasa1	2127
GO:0021904	dorsal/ventral neural tube patterning	12	0.550955	1.36869	0.106383	0.280374	ENSRNOG00000007261;ENSRNOG00000007515;ENSRNOG00000005767;ENSRNOG00000008332;ENSRNOG00000019354;ENSRNOG00000009110;ENSRNOG00000058359;ENSRNOG00000028523	Gli2;Kif3a;Tulp3;Smo;Ptch1;Psen1;Fkbp8;Tctn1	3983
GO:0032006	regulation of TOR signaling	12	0.550901	1.36856	0.106383	0.280374	ENSRNOG00000011454;ENSRNOG00000049281;ENSRNOG00000001235	Tbck;Gba;Gna12	1745
GO:0042098	T cell proliferation	15	-0.555713	-1.39136	0.106542	0.280374	ENSRNOG00000009389;ENSRNOG00000003520;ENSRNOG00000008822;ENSRNOG00000005404;ENSRNOG00000003254;ENSRNOG00000050509	Ripk2;Prdx2;Fkbp1a;Rasgrp1;Il23a;Ebi3	818
GO:0071222	cellular response to lipopolysaccharide	68	-0.374033	-1.31974	0.107143	0.28142	ENSRNOG00000049517;ENSRNOG00000001414;ENSRNOG00000037563;ENSRNOG00000001527;ENSRNOG00000020585;ENSRNOG00000010278;ENSRNOG00000022298;ENSRNOG00000009919;ENSRNOG00000002792;ENSRNOG00000008525	Tnfaip3;Serpine1;Cd68;Cd80;Tbxa2r;Il6;Cxcl11;Acod1;Cxcl2;Csf3	1147
GO:1901652	response to peptide	14	0.528621	1.36085	0.107991	0.283111	ENSRNOG00000015658;ENSRNOG00000010748	Sorbs1;Mtus1	172
GO:0033993	response to lipid	26	0.437887	1.32193	0.108511	0.283935	ENSRNOG00000015658;ENSRNOG00000004332;ENSRNOG00000000503;NewGene_10049;ENSRNOG00000018598;ENSRNOG00000005933;ENSRNOG00000060335;ENSRNOG00000015447;ENSRNOG00000048982	Sorbs1;Egfr;Ppard;NewGene_10049;Ankrd1;Yap1;Strn3;LOC100912282;Calcoco1	2429
GO:0090200	positive regulation of release of cytochrome c from mitochondria	12	-0.606997	-1.42981	0.109023	0.284736	ENSRNOG00000050827;ENSRNOG00000033970;ENSRNOG00000016551;ENSRNOG00000037931;ENSRNOG00000010558;ENSRNOG00000021110;ENSRNOG00000020377	Pdcd5;Moap1;Bcl2l11;Plaur;Ppif;Mllt11;Cideb	2799
GO:0001841	neural tube formation	13	0.536074	1.36124	0.109677	0.285907	ENSRNOG00000011278;ENSRNOG00000013281;ENSRNOG00000057813;ENSRNOG00000013529;ENSRNOG00000005767;ENSRNOG00000019354;ENSRNOG00000028523	Stk3;Mib1;AABR07063281.1;Stk4;Tulp3;Ptch1;Tctn1	3983
GO:0035269	protein O-linked mannosylation	12	0.549653	1.36546	0.110638	0.28787	ENSRNOG00000014310;ENSRNOG00000001854;ENSRNOG00000016055;ENSRNOG00000012146;ENSRNOG00000046904;ENSRNOG00000020110;ENSRNOG00000028129	Tmtc4;Tmtc1;Fkrp;Pomt2;B4gat1;LOC108348085;Fktn	4024
GO:0031668	cellular response to extracellular stimulus	14	-0.571531	-1.41536	0.111317	0.288622	ENSRNOG00000011873;ENSRNOG00000000521;ENSRNOG00000009131;ENSRNOG00000002922;ENSRNOG00000020938;ENSRNOG00000008015;ENSRNOG00000006118;ENSRNOG00000005600	Atg14;Cdkn1a;Zc3h12a;Adora2b;Ppp1r15a;Fos;Klf10;Nr4a2	3582
GO:0034762	regulation of transmembrane transport	11	0.571319	1.38818	0.111345	0.288622	ENSRNOG00000015658;ENSRNOG00000014819;ENSRNOG00000046617;ENSRNOG00000013969	Sorbs1;Hap1;LOC103690149;Ahi1	2182
GO:0032418	lysosome localization	18	0.488462	1.35413	0.11157	0.288667	ENSRNOG00000014666;ENSRNOG00000002749;ENSRNOG00000006505;ENSRNOG00000012163;ENSRNOG00000019433;ENSRNOG00000048738;ENSRNOG00000009948;ENSRNOG00000027204;ENSRNOG00000004139;ENSRNOG00000028521	Tfeb;Spag9;Borcs5;Plekhm2;Rab3a;Hdac6;Pip4p1;Map6;Ndel1;Plekhm1	3740
GO:0006508	proteolysis	64	0.342174	1.2472	0.112288	0.289518	ENSRNOG00000023257;ENSRNOG00000018236;ENSRNOG00000000540;ENSRNOG00000004493;ENSRNOG00000003686;ENSRNOG00000017965;ENSRNOG00000023095;ENSRNOG00000001126;ENSRNOG00000057813;ENSRNOG00000033397	Adamts9;Cym;Btbd9;Tasp1;Tbl1x;Afg3l2;Npepps;Fbxw8;AABR07063281.1;Adamts20	1833
GO:0006635	fatty acid beta-oxidation	19	0.484694	1.35406	0.112527	0.289518	ENSRNOG00000000503;ENSRNOG00000015840;ENSRNOG00000024629;ENSRNOG00000008474;NewGene_13091;ENSRNOG00000008236;ENSRNOG00000006779;ENSRNOG00000008755;ENSRNOG00000056524;ENSRNOG00000015538	Ppard;Hsd17b4;Hadha;Acox3;NewGene_13091;Decr1;Crot;Acox1;Abcd1;Abcd2	4328
GO:0006816	calcium ion transport	19	0.484596	1.35379	0.112527	0.289518	ENSRNOG00000009882;ENSRNOG00000003054;ENSRNOG00000054420;ENSRNOG00000049378;ENSRNOG00000010668;ENSRNOG00000017146;ENSRNOG00000012206;ENSRNOG00000054695;ENSRNOG00000010771;ENSRNOG00000002146	Ppp3ca;AABR07037009.1;Vdr;AABR07062583.1;Anxa6;Nfatc1;Dennd5a;Calcrl;Pkd1;Pkd2	2837
GO:0030182	neuron differentiation	74	0.333362	1.24633	0.113006	0.290213	ENSRNOG00000032437;NewGene_154;ENSRNOG00000007034;NewGene_983;ENSRNOG00000005711;ENSRNOG00000027569;ENSRNOG00000014819;ENSRNOG00000046617;ENSRNOG00000026124;ENSRNOG00000057813;ENSRNOG00000013351;ENSRNOG00000013196;ENSRNOG00000013969;ENSRNOG00000008593;ENSRNOG00000014637;NewGene_1652;ENSRNOG00000017409;ENSRNOG00000015845	Pard3;NewGene_154;Hipk2;NewGene_983;Ptprd;Trappc9;Hap1;LOC103690149;Id3;AABR07063281.1;Stxbp5;Dok5;Ahi1;Ryk;Atxn10;NewGene_1652;Wnt6;Fam129b	2602
GO:0006612	protein targeting to membrane	22	0.458864	1.33164	0.114345	0.292834	ENSRNOG00000032437;ENSRNOG00000029049;ENSRNOG00000000161;ENSRNOG00000010484;ENSRNOG00000011024	Pard3;Zdhhc14;Chm;Zdhhc21;Zdhhc20	2779
GO:0031325	positive regulation of cellular metabolic process	90	0.316505	1.2166	0.114537	0.292834	ENSRNOG00000015658;ENSRNOG00000032437;NewGene_2188;NewGene_154;ENSRNOG00000017583;ENSRNOG00000003054;ENSRNOG00000047302;ENSRNOG00000018598;ENSRNOG00000005933;ENSRNOG00000046617;ENSRNOG00000001126;ENSRNOG00000003226;ENSRNOG00000012030;ENSRNOG00000060335;ENSRNOG00000013969;ENSRNOG00000015447;ENSRNOG00000048982;ENSRNOG00000051838;ENSRNOG00000012480;ENSRNOG00000015845;ENSRNOG00000014037	Sorbs1;Pard3;NewGene_2188;NewGene_154;Mapkap1;AABR07037009.1;AC106605.1;Ankrd1;Yap1;LOC103690149;Fbxw8;Mprip;AABR07043897.1;Strn3;Ahi1;LOC100912282;Calcoco1;AABR07057491.1;Pxylp1;Fam129b;Dcun1d3	2606
GO:0048232	male gamete generation	12	-0.600873	-1.41538	0.114662	0.292834	ENSRNOG00000020908;ENSRNOG00000057867;ENSRNOG00000006589;ENSRNOG00000004534;NewGene_8035	LOC303566;Mns1;LOC103694877;Spdya;NewGene_8035	2791
GO:0071260	cellular response to mechanical stimulus	26	0.435665	1.31522	0.114894	0.292886	ENSRNOG00000004332;ENSRNOG00000006302;ENSRNOG00000019400;ENSRNOG00000022067;ENSRNOG00000023258;ENSRNOG00000018598;ENSRNOG00000017243;ENSRNOG00000050190;ENSRNOG00000031312;ENSRNOG00000020155	Egfr;Gclc;Dag1;Tlr5;Nfkb1;Ankrd1;Bnip3;Eng;Tnfrsf1a;Mapk8	3325
GO:0090110	COPII-coated vesicle cargo loading	11	0.563436	1.36903	0.115546	0.294008	ENSRNOG00000014872;ENSRNOG00000004657;ENSRNOG00000002251;ENSRNOG00000023373;ENSRNOG00000004563;ENSRNOG00000004992;ENSRNOG00000009042	Sec24d;Sec23a;Sec31a;Sec24b;Sec24a;Rab1a;Sec24c	4466
GO:0090304	nucleic acid metabolic process	49	-0.398653	-1.30139	0.115768	0.294033	ENSRNOG00000016226;ENSRNOG00000009134;ENSRNOG00000015416;ENSRNOG00000006913;ENSRNOG00000048985;ENSRNOG00000015980;ENSRNOG00000050413;ENSRNOG00000022860;ENSRNOG00000009492;ENSRNOG00000005437;NewGene_2772;ENSRNOG00000001056;ENSRNOG00000016885;ENSRNOG00000000987;ENSRNOG00000009131;ENSRNOG00000001080;ENSRNOG00000031864;ENSRNOG00000014154;ENSRNOG00000015645;ENSRNOG00000032439;ENSRNOG00000019367;ENSRNO…	Rpp40;Mad2l2;Nabp1;Rpain;LOC100910575;Dclre1c;Samd15;Swi5;Trmo;Rida;NewGene_2772;Snapc2;Klf6;Ptcd1;Zc3h12a;Arl6ip4;AABR07021871.1;Ilf2;AABR07031480.1;Rsl1d1;Dclre1b;1700020D05Rik;Srfbp1;Egr3;Klf10	4522
GO:0007346	regulation of mitotic cell cycle	53	0.364656	1.28232	0.116327	0.294423	ENSRNOG00000032590;ENSRNOG00000017419;ENSRNOG00000026048;ENSRNOG00000012196;ENSRNOG00000010418;ENSRNOG00000021061;ENSRNOG00000014013;ENSRNOG00000013136;ENSRNOG00000010643;ENSRNOG00000004923;ENSRNOG00000012002	Ttc28;Map3k4;Gbf1;Asah2;Nek1;Map4k2;Map4k4;Oxsr1;Kank2;Map4k5;Iqgap1	1572
GO:0051402	neuron apoptotic process	22	0.457934	1.32895	0.116424	0.294423	ENSRNOG00000001143;ENSRNOG00000016029;ENSRNOG00000017243;ENSRNOG00000023143;ENSRNOG00000056487;ENSRNOG00000029773;ENSRNOG00000056216;ENSRNOG00000009110	Cit;Rb1;Bnip3;Nlrp1a;Oxr1;Atm;Casp7;Psen1	3578
GO:0032526	response to retinoic acid	17	0.494331	1.33633	0.116773	0.294423	ENSRNOG00000004068;ENSRNOG00000009446;ENSRNOG00000005933;ENSRNOG00000061603;ENSRNOG00000009972;ENSRNOG00000022769;ENSRNOG00000019354	Ncoa1;Rxra;Yap1;Asxl1;Rara;Sp100;Ptch1	3490
GO:0045494	photoreceptor cell maintenance	16	0.512554	1.3631	0.116773	0.294423	ENSRNOG00000011967;ENSRNOG00000012892;ENSRNOG00000059834;ENSRNOG00000008334;ENSRNOG00000008688	Nphp4;Abca4;Cib2;Crocc;Usp45	2033
GO:0048538	thymus development	35	0.399461	1.28823	0.1174	0.295467	ENSRNOG00000004693;ENSRNOG00000001265;ENSRNOG00000045918;ENSRNOG00000025028;ENSRNOG00000010957;ENSRNOG00000010153;ENSRNOG00000001849;ENSRNOG00000061603;ENSRNOG00000054264;ENSRNOG00000029773	Pbx1;Mad1l1;Jarid2;Prkdc;Braf;Raf1;Mapk1;Asxl1;Nfatc3;Atm	2760
GO:0016042	lipid catabolic process	30	0.413525	1.29312	0.117895	0.296173	ENSRNOG00000028156;ENSRNOG00000014276;ENSRNOG00000033119;ENSRNOG00000011216;NewGene_10049;ENSRNOG00000014508;ENSRNOG00000039091;ENSRNOG00000022288;ENSRNOG00000032238;ENSRNOG00000020546;ENSRNOG00000002755;ENSRNOG00000055295;ENSRNOG00000012295;ENSRNOG00000000977	Pld1;Plce1;Plcb4;Tbl1xr1;NewGene_10049;Mgll;Pnpla8;Pafah2;Plcd1;Lipe;Pafah1b1;Pecr;Pla2g6;Pnpla6	3491
GO:0030073	insulin secretion	10	-0.622722	-1.39555	0.118421	0.296632	ENSRNOG00000047143;ENSRNOG00000001183	Fkbp1b;Hnf1a	8
GO:0042752	regulation of circadian rhythm	28	0.422098	1.29743	0.118534	0.296632	ENSRNOG00000016280;ENSRNOG00000010889;ENSRNOG00000025028;ENSRNOG00000012862;ENSRNOG00000003261;ENSRNOG00000025496;ENSRNOG00000002292;ENSRNOG00000015734	Btrc;Fbxw7;Prkdc;Spsb4;Usp9x;Usp7;Hnrnpd;Ube3a	2825
GO:0045739	positive regulation of DNA repair	23	0.446543	1.31573	0.11875	0.296632	ENSRNOG00000016627;ENSRNOG00000004332;ENSRNOG00000007590;ENSRNOG00000014319	Eya4;Egfr;Eya1;Smchd1	1123
GO:0010633	negative regulation of epithelial cell migration	12	0.548206	1.36186	0.119149	0.296632	ENSRNOG00000011271;NewGene_2571;ENSRNOG00000009419;ENSRNOG00000000697	Mcc;NewGene_2571;Ptprg;Coro1c	1873
GO:0034453	microtubule anchoring	10	0.580018	1.35374	0.119149	0.296632	ENSRNOG00000009161;ENSRNOG00000019400;ENSRNOG00000003882;ENSRNOG00000010155;ENSRNOG00000026296	Clasp2;Dag1;Cep350;Pcm1;Saxo2	2533
GO:0006479	protein methylation	11	-0.610179	-1.40653	0.119772	0.297467	ENSRNOG00000030328;ENSRNOG00000002714;NewGene_4985;ENSRNOG00000050410;ENSRNOG00000012046;ENSRNOG00000016394;ENSRNOG00000046022	Fam98a;Mettl22;NewGene_4985;Snrpd3;Prmt5;LOC100911453;Wdr77	4149
GO:0007569	cell aging	15	0.516466	1.3511	0.119914	0.297467	ENSRNOG00000010488;ENSRNOG00000015440;ENSRNOG00000047439	Zmiz1;Wrn;Pot1b	1258
GO:0007155	cell adhesion	76	0.324191	1.21855	0.120172	0.297572	ENSRNOG00000015658;ENSRNOG00000032437;ENSRNOG00000003054;ENSRNOG00000002680;ENSRNOG00000047605;ENSRNOG00000000599;ENSRNOG00000007894;ENSRNOG00000017917;ENSRNOG00000039457;ENSRNOG00000004912;ENSRNOG00000001303;ENSRNOG00000031890;ENSRNOG00000014963;ENSRNOG00000018051;ENSRNOG00000047491;ENSRNOG00000004276;ENSRNOG00000010765;ENSRNOG00000031475;ENSRNOG00000019799;ENSRNOG00000039469;ENSRNOG00000017231;…	Sorbs1;Pard3;AABR07037009.1;Lamc1;Ptprk;Lama4;Mpdz;Cdhr2;Pcdhgb5;Itgav;Specc1l;Ncam1;Adgrg1;Farp2;AABR07037520.1;Itga3;Vcl;Col16a1;Pcdhgc3;Pcdhb19;Adam9;AABR07025295.1;Vcan;Kitlg;Grhl2;Ctnnd1	2634
GO:0007143	female meiotic nuclear division	10	0.577519	1.3479	0.121277	0.299772	NewGene_12200;ENSRNOG00000029773;NewGene_12193;ENSRNOG00000002314;ENSRNOG00000056248	NewGene_12200;Atm;NewGene_12193;LOC103689943;Marf1	3277
GO:0050789	regulation of biological process	302	0.254852	1.14497	0.121827	0.300597	ENSRNOG00000007947;ENSRNOG00000015658;ENSRNOG00000032437;ENSRNOG00000000540;NewGene_14640;ENSRNOG00000010748;NewGene_2188;NewGene_154;ENSRNOG00000016780;ENSRNOG00000017583;NewGene_983;ENSRNOG00000009161;ENSRNOG00000006719;ENSRNOG00000003054;ENSRNOG00000059683;NewGene_2571;ENSRNOG00000023274;ENSRNOG00000009285;ENSRNOG00000015339;ENSRNOG00000047302;ENSRNOG00000043364;NewGene_10049;ENSRNOG0000005041…	Fam13a;Sorbs1;Pard3;Btbd9;NewGene_14640;Mtus1;NewGene_2188;NewGene_154;RGD1310951;Mapkap1;NewGene_983;Clasp2;Zfp618;AABR07037009.1;Mpp2;NewGene_2571;Lrrc28;Eipr1;Shoc2;AC106605.1;Zfp362;NewGene_10049;AABR07006774.1;Tbc1d12;Kank2;Specc1l;Ankrd1;Yap1;Mgll;Hap1;Zbtb4;LOC103690149;NewGene_5234;Fbxw8;AABR07063281.1;RGD1564899;Stxbp5;Mprip;Mgrn1;NewGene_4399;RGD1311164;AABR07043897.1;Strn3;Ahi1;LOC1009…	2660
GO:0072006	nephron development	14	0.521026	1.34129	0.12311	0.302441	ENSRNOG00000028335;NewGene_3565;ENSRNOG00000046617;ENSRNOG00000004276;ENSRNOG00000013969	Fat4;NewGene_3565;LOC103690149;Itga3;Ahi1	2182
GO:0010720	positive regulation of cell development	19	0.475768	1.32913	0.123142	0.302441	ENSRNOG00000003054;ENSRNOG00000018598;ENSRNOG00000014819;ENSRNOG00000046617;ENSRNOG00000001126;ENSRNOG00000013969;ENSRNOG00000015845	AABR07037009.1;Ankrd1;Hap1;LOC103690149;Fbxw8;Ahi1;Fam129b	2602
GO:0006906	vesicle fusion	10	0.576813	1.34626	0.123404	0.302441	ENSRNOG00000014382;ENSRNOG00000032788;ENSRNOG00000021681;ENSRNOG00000048248	C2cd5;Dysf;Eea1;LOC100910446	3003
GO:0000187	activation of MAPK activity	27	0.417915	1.27951	0.123667	0.302441	ENSRNOG00000031700;ENSRNOG00000014276;ENSRNOG00000019661;ENSRNOG00000004048;ENSRNOG00000029986;ENSRNOG00000017879;ENSRNOG00000012568;ENSRNOG00000002749	Map3k5;Plce1;Gdf15;Lrrk2;Insr;Gab1;Madd;Spag9	1453
GO:0050731	positive regulation of peptidyl-tyrosine phosphorylation	29	0.417357	1.29288	0.123667	0.302441	ENSRNOG00000034177;ENSRNOG00000034025;ENSRNOG00000008116;ENSRNOG00000013717;ENSRNOG00000005033;ENSRNOG00000027839;ENSRNOG00000013064;ENSRNOG00000002278;ENSRNOG00000012730	Efna5;Ptprj;Plpp3;Bmp6;Acvr1;Ptk2b;Lrp8;Tec;Lrrk1	971
GO:0001836	release of cytochrome c from mitochondria	10	-0.619961	-1.38936	0.12406	0.3027	ENSRNOG00000037638;ENSRNOG00000002791;ENSRNOG00000018214;ENSRNOG00000033153;ENSRNOG00000026293;ENSRNOG00000018770	Timm50;Bcl2;Bok;Sfn;Jun;Pmaip1	3596
GO:0055085	transmembrane transport	25	0.432491	1.30012	0.124211	0.3027	ENSRNOG00000010064;ENSRNOG00000057978;ENSRNOG00000006995;ENSRNOG00000032798;ENSRNOG00000003635;ENSRNOG00000000219;ENSRNOG00000049378	Abcc4;AABR07028997.1;Ano6;Slco3a1;Disp1;Ano10;AABR07062583.1	1024
GO:0048518	positive regulation of biological process	150	0.283452	1.18375	0.124454	0.302761	ENSRNOG00000015658;ENSRNOG00000032437;NewGene_2188;NewGene_154;ENSRNOG00000017583;ENSRNOG00000009161;ENSRNOG00000003054;ENSRNOG00000059683;ENSRNOG00000009285;ENSRNOG00000015339;ENSRNOG00000047302;ENSRNOG00000018598;ENSRNOG00000005933;ENSRNOG00000014819;ENSRNOG00000046617;ENSRNOG00000001126;ENSRNOG00000057813;ENSRNOG00000049942;ENSRNOG00000013351;ENSRNOG00000003226;ENSRNOG00000055036;ENSRNOG000000…	Sorbs1;Pard3;NewGene_2188;NewGene_154;Mapkap1;Clasp2;AABR07037009.1;Mpp2;Eipr1;Shoc2;AC106605.1;Ankrd1;Yap1;Hap1;LOC103690149;Fbxw8;AABR07063281.1;RGD1564899;Stxbp5;Mprip;RGD1311164;AABR07043897.1;Strn3;Ahi1;LOC100912282;Calcoco1;AABR07057491.1;Pxylp1;Fam129b;Dcun1d3	2606
GO:0032990	cell part morphogenesis	17	0.488158	1.31964	0.125265	0.303136	ENSRNOG00000032437;NewGene_983;ENSRNOG00000013351;ENSRNOG00000018730;ENSRNOG00000015845	Pard3;NewGene_983;Stxbp5;Nectin2;Fam129b	2602
GO:0043009	chordate embryonic development	17	0.486766	1.31588	0.125265	0.303136	NewGene_154;ENSRNOG00000001126;ENSRNOG00000057813;ENSRNOG00000037765	NewGene_154;Fbxw8;AABR07063281.1;Lims1	2102
GO:0072593	reactive oxygen species metabolic process	17	0.486544	1.31528	0.125265	0.303136	ENSRNOG00000004048;ENSRNOG00000026842;ENSRNOG00000008129;ENSRNOG00000020353;ENSRNOG00000017243;ENSRNOG00000000302;ENSRNOG00000014350	Lrrk2;Nnt;Pla2r1;Sh3pxd2a;Bnip3;Sesn1;Cyr61	2400
GO:0048584	positive regulation of response to stimulus	47	0.369244	1.27302	0.126	0.304381	ENSRNOG00000015658;NewGene_2188;ENSRNOG00000015339;ENSRNOG00000018598;ENSRNOG00000005933;ENSRNOG00000014819;ENSRNOG00000057813;ENSRNOG00000049942;ENSRNOG00000012030	Sorbs1;NewGene_2188;Shoc2;Ankrd1;Yap1;Hap1;AABR07063281.1;RGD1564899;AABR07043897.1	2089
GO:0031297	replication fork processing	24	0.438394	1.31178	0.127349	0.306133	ENSRNOG00000003979;ENSRNOG00000015440;ENSRNOG00000056703;ENSRNOG00000006996;ENSRNOG00000056721;ENSRNOG00000018549;ENSRNOG00000027707;ENSRNOG00000011213;ENSRNOG00000047287;ENSRNOG00000050437	Zranb3;Wrn;Atrx;Mms22l;Fancm;Fbh1;Exd2;Blm;Nucks1;Bod1l1	4058
GO:0030010	establishment of cell polarity	16	0.508314	1.35183	0.127389	0.306133	ENSRNOG00000032437;ENSRNOG00000004181;ENSRNOG00000016381;ENSRNOG00000009149;ENSRNOG00000010771;ENSRNOG00000021184;ENSRNOG00000012757;ENSRNOG00000011341	Pard3;Sdccag8;Ust;Jam3;Pkd1;Mark2;Nek3;Rictor	3661
GO:0045648	positive regulation of erythrocyte differentiation	17	0.48589	1.31351	0.127389	0.306133	ENSRNOG00000014079;ENSRNOG00000019075;ENSRNOG00000000299;ENSRNOG00000000513;ENSRNOG00000004466;ENSRNOG00000019742;ENSRNOG00000008292;ENSRNOG00000049127	Stat4;Stat5b;Foxo3;Mapk14;Fam210b;Stat3;Hif1a;Smap1	2744
GO:0030509	BMP signaling pathway	34	0.398031	1.28835	0.127835	0.306674	ENSRNOG00000013717;ENSRNOG00000002093;ENSRNOG00000009173;ENSRNOG00000052469;ENSRNOG00000014460;ENSRNOG00000000999;ENSRNOG00000052687;ENSRNOG00000020193;ENSRNOG00000003261;ENSRNOG00000010121	Bmp6;Tgfbr3;Smad6;Bmpr1a;Hivep1;Smurf1;Megf8;Runx2;Usp9x;Lef1	1513
GO:0006338	chromatin remodeling	73	0.325875	1.21411	0.128692	0.308195	ENSRNOG00000006644;ENSRNOG00000045918;ENSRNOG00000049221;ENSRNOG00000020804;ENSRNOG00000052721;ENSRNOG00000047296;ENSRNOG00000017940;ENSRNOG00000056703;ENSRNOG00000029784;ENSRNOG00000060544;ENSRNOG00000032183;ENSRNOG00000024194;ENSRNOG00000014434;ENSRNOG00000006770;ENSRNOG00000014483;ENSRNOG00000006828;ENSRNOG00000006137;ENSRNOG00000047611;ENSRNOG00000020336;ENSRNOG00000031135	Kdm4c;Jarid2;Kdm4b;Smarcc1;Kdm6a;Bptf;Rere;Atrx;Pak1;Kdm5b;Scmh1;Rsf1;Chd1;Brd4;Ino80;Baz1a;Arid1a;Top1;Ezh1;Smarcc2	2488
GO:0060041	retina development in camera-type eye	31	0.404322	1.2803	0.129787	0.310281	ENSRNOG00000009318;ENSRNOG00000000802;ENSRNOG00000011967;ENSRNOG00000002886;ENSRNOG00000018651;ENSRNOG00000046617;ENSRNOG00000006403;ENSRNOG00000013969;ENSRNOG00000022196;ENSRNOG00000016638;ENSRNOG00000013261;ENSRNOG00000055340;ENSRNOG00000045838;ENSRNOG00000006689;ENSRNOG00000030715;ENSRNOG00000011785;ENSRNOG00000001717	Ttll5;Tbc1d32;Nphp4;Myh10;Agtpbp1;LOC103690149;Nectin1;Ahi1;Bmpr2;Gnb1;Vax2;Ski;Hps1;Chd7;Cfh;Xrn2;Opa1	3239
GO:0034612	response to tumor necrosis factor	18	0.470851	1.3053	0.130165	0.310649	ENSRNOG00000007172;ENSRNOG00000054257;ENSRNOG00000013585;ENSRNOG00000018598;ENSRNOG00000017787;ENSRNOG00000017231;ENSRNOG00000039241	Map4k3;Adam10;Nmnat3;Ankrd1;Ripk1;Adam9;Ythdc2	2284
GO:0010468	regulation of gene expression	273	0.258303	1.14848	0.130435	0.310756	ENSRNOG00000045913;ENSRNOG00000008451;ENSRNOG00000048433;ENSRNOG00000014395;NewGene_154;ENSRNOG00000006644;ENSRNOG00000016780;ENSRNOG00000017419;ENSRNOG00000010601;ENSRNOG00000015488;ENSRNOG00000009052;ENSRNOG00000004048;ENSRNOG00000023679;ENSRNOG00000006719;ENSRNOG00000014666;ENSRNOG00000003054;ENSRNOG00000002232;ENSRNOG00000011216;ENSRNOG00000013265;ENSRNOG00000052721;ENSRNOG00000047302;ENSRNOG…	Prdm16;Fut8;Tshz2;Gli3;NewGene_154;Kdm4c;RGD1310951;Map3k4;Srpk2;Tead1;Igf2bp3;Lrrk2;Prdm5;Zfp618;Tfeb;AABR07037009.1;Aff1;Tbl1xr1;Tgfbr2;Kdm6a;AC106605.1;Igf2bp2;Zfp362;Kank2;Hmg20a;LOC103690035;Ankrd1;Yap1;Zbtb7b;Zbtb4;NewGene_12200;LOC103690149;NewGene_5234;Mkx;Trim34;AABR07063281.1;Cdk6;Ash1l;Dicer1;AABR07043897.1;Zfp462;Strn3;Prdm10;Ahi1;Thoc2;LOC100912282;Zfp182;Peg3;Nol3;Calcoco1;AABR07057…	2660
GO:0048536	spleen development	22	0.446942	1.29705	0.130977	0.311512	ENSRNOG00000004693;ENSRNOG00000045918;ENSRNOG00000025028;ENSRNOG00000010711;ENSRNOG00000023579	Pbx1;Jarid2;Prkdc;Dicer1;Tet2	2120
GO:0045727	positive regulation of translation	46	0.368061	1.26649	0.131474	0.312158	ENSRNOG00000020689;ENSRNOG00000019744;ENSRNOG00000010489;ENSRNOG00000014368;ENSRNOG00000027839;ENSRNOG00000002403;ENSRNOG00000015888;ENSRNOG00000006450;ENSRNOG00000002292;ENSRNOG00000049238;ENSRNOG00000007133	Cpeb3;AABR07032097.1;Samd4a;Eif4g3;Ptk2b;Fam129a;Larp4b;Erbb2;Hnrnpd;LOC102552659;Plxnb2	2643
GO:0006665	sphingolipid metabolic process	11	0.555674	1.35017	0.132353	0.313706	ENSRNOG00000024039;ENSRNOG00000050441;ENSRNOG00000021032;ENSRNOG00000002407;ENSRNOG00000017022	Serinc5;AABR07028989.1;Sphk2;Pdxdc1;Cerk	2359
GO:0016925	protein sumoylation	22	0.445057	1.29158	0.133056	0.314638	ENSRNOG00000010488;ENSRNOG00000007590;ENSRNOG00000034272;ENSRNOG00000025923;ENSRNOG00000054513;ENSRNOG00000006227;ENSRNOG00000020714;ENSRNOG00000015128;ENSRNOG00000000796;NewGene_4771	Zmiz1;Eya1;Pias1;LOC103693776;Zmiz2;Ifih1;Trpm4;Sae1;Ranbp2;NewGene_4771	4229
GO:0006914	autophagy	50	0.364108	1.27396	0.133201	0.314638	ENSRNOG00000010637;ENSRNOG00000025539;ENSRNOG00000046420;ENSRNOG00000016206;ENSRNOG00000017422;ENSRNOG00000042786;ENSRNOG00000008767;ENSRNOG00000049281;ENSRNOG00000016342;ENSRNOG00000052894;ENSRNOG00000012016;ENSRNOG00000050960;ENSRNOG00000003827;ENSRNOG00000017941;ENSRNOG00000008052	Tbc1d5;Vps13a;AABR07006458.1;Uvrag;Ambra1;Vti1a;Atg4c;Gba;Atg10;Epg5;Npc1;AABR07040864.1;Wipi1;Optn;Atp13a2	2167
GO:0008283	cell population proliferation	101	0.310772	1.21512	0.133479	0.314759	ENSRNOG00000015898;ENSRNOG00000011454;ENSRNOG00000037604;ENSRNOG00000024450;ENSRNOG00000056184;ENSRNOG00000025053;ENSRNOG00000020457;ENSRNOG00000030639;NewGene_4260;ENSRNOG00000051854;ENSRNOG00000009824;ENSRNOG00000014079;ENSRNOG00000002886;ENSRNOG00000005933;ENSRNOG00000009088;ENSRNOG00000001517;ENSRNOG00000001126;ENSRNOG00000007325;ENSRNOG00000010711;ENSRNOG00000031544;ENSRNOG00000015686;ENSRNO…	Fer;Tbck;Ascc3;Poc1b;Lrp2;Lrp1;Tacc2;Usp13;NewGene_4260;Enpep;Irf2;Stat4;Myh10;Yap1;Txnrd1;Pdk1;Fbxw8;Usp28;Dicer1;Larp1;Col4a3bp;Xrcc5;Stat3;Cul1;Gnb1;Grhl2	2591
GO:0042130	negative regulation of T cell proliferation	16	0.502248	1.3357	0.133758	0.31488	ENSRNOG00000001265;ENSRNOG00000005783;ENSRNOG00000014443;ENSRNOG00000038597	Mad1l1;Dlg5;Pde5a;Dlg1	693
GO:0045824	negative regulation of innate immune response	11	-0.595542	-1.37279	0.134981	0.316776	ENSRNOG00000018247;ENSRNOG00000052386;ENSRNOG00000020578;ENSRNOG00000049517;ENSRNOG00000009919	Dhx58;Nlrx1;Ceacam1;Tnfaip3;Acod1	2021
GO:0010634	positive regulation of epithelial cell migration	20	0.462486	1.30018	0.135021	0.316776	ENSRNOG00000018683;ENSRNOG00000024703;ENSRNOG00000009161;ENSRNOG00000015701;ENSRNOG00000013265;ENSRNOG00000004276;ENSRNOG00000002418;ENSRNOG00000022196;ENSRNOG00000048738;ENSRNOG00000014838;ENSRNOG00000004621	Dock1;Dock5;Clasp2;Rreb1;Tgfbr2;Itga3;Tgfb2;Bmpr2;Hdac6;Glipr2;Rtn4	3146
GO:0072358	cardiovascular system development	23	0.440854	1.29897	0.135417	0.317166	ENSRNOG00000008178;NewGene_154;ENSRNOG00000052721;ENSRNOG00000005933;ENSRNOG00000004831;ENSRNOG00000001126;ENSRNOG00000009184;ENSRNOG00000023373;NewGene_3366	Nxn;NewGene_154;Kdm6a;Yap1;Arid2;Fbxw8;Foxp1;Sec24b;NewGene_3366	2868
GO:1902115	regulation of organelle assembly	12	0.539946	1.34134	0.13617	0.318307	ENSRNOG00000050417;ENSRNOG00000036598;ENSRNOG00000014819;ENSRNOG00000051838;ENSRNOG00000012237	AABR07006774.1;Tbc1d12;Hap1;AABR07057491.1;Rdx	2611
GO:0048858	cell projection morphogenesis	18	0.465406	1.29021	0.136364	0.318307	ENSRNOG00000032437;NewGene_983	Pard3;NewGene_983	402
GO:0032989	cellular component morphogenesis	23	0.440047	1.29659	0.1375	0.320419	ENSRNOG00000032437;NewGene_983;ENSRNOG00000018598;ENSRNOG00000005933;ENSRNOG00000013351	Pard3;NewGene_983;Ankrd1;Yap1;Stxbp5	1904
GO:0050807	regulation of synapse organization	10	0.569539	1.32928	0.138298	0.321503	ENSRNOG00000010210;ENSRNOG00000003054;ENSRNOG00000019400	Slc7a11;AABR07037009.1;Dag1	845
GO:0050708	regulation of protein secretion	18	0.463776	1.28569	0.13843	0.321503	ENSRNOG00000004834;ENSRNOG00000003054;ENSRNOG00000018598;ENSRNOG00000033280;ENSRNOG00000046617;ENSRNOG00000000150;ENSRNOG00000013351;ENSRNOG00000013969;ENSRNOG00000011459;ENSRNOG00000010533;ENSRNOG00000053991	Llgl2;AABR07037009.1;Ankrd1;Pam;LOC103690149;Dnajc1;Stxbp5;Ahi1;Rhbdf2;Arfip1;P3h1	3538
GO:0044087	regulation of cellular component biogenesis	23	0.437017	1.28766	0.139583	0.323639	ENSRNOG00000009161;ENSRNOG00000050417;ENSRNOG00000036598;ENSRNOG00000010643;ENSRNOG00000014819	Clasp2;AABR07006774.1;Tbc1d12;Kank2;Hap1	1444
GO:0000186	activation of MAPKK activity	17	0.477687	1.29134	0.140127	0.32433	ENSRNOG00000031700;ENSRNOG00000017419;ENSRNOG00000004048;ENSRNOG00000004332;ENSRNOG00000010957;ENSRNOG00000010153;ENSRNOG00000017231	Map3k5;Map3k4;Lrrk2;Egfr;Braf;Raf1;Adam9	2146
GO:0071364	cellular response to epidermal growth factor stimulus	26	0.416986	1.25883	0.140426	0.32433	NewGene_2188;ENSRNOG00000004332;ENSRNOG00000019005;ENSRNOG00000012002;ENSRNOG00000008444;ENSRNOG00000006450;ENSRNOG00000049238	NewGene_2188;Egfr;Pde8a;Iqgap1;Cbl;Erbb2;LOC102552659	2530
GO:0006874	cellular calcium ion homeostasis	29	0.406462	1.25913	0.140725	0.32433	ENSRNOG00000011076;ENSRNOG00000011991;ENSRNOG00000054420;ENSRNOG00000002956;ENSRNOG00000014819;ENSRNOG00000005331;ENSRNOG00000008052;ENSRNOG00000001724;ENSRNOG00000002146	Ank2;Slc10a7;Vdr;Stim2;Hap1;Vapb;Atp13a2;Atp13a3;Pkd2	2837
GO:0044283	small molecule biosynthetic process	12	-0.580612	-1.36766	0.140977	0.32433	ENSRNOG00000013286;ENSRNOG00000006589;ENSRNOG00000062276;NewGene_5125;ENSRNOG00000014456;NewGene_8035	Pdcl3;LOC103694877;AABR07044631.2;NewGene_5125;Coq10b;NewGene_8035	2712
GO:0032212	positive regulation of telomere maintenance via telomerase	25	0.420479	1.26401	0.141053	0.32433	ENSRNOG00000017419;ENSRNOG00000000657;ENSRNOG00000011625;ENSRNOG00000002912;ENSRNOG00000013326;ENSRNOG00000001849;ENSRNOG00000016105;ENSRNOG00000010027;ENSRNOG00000029773	Map3k4;Nek7;Tnks;Parn;Hmbox1;Mapk1;Xrcc5;Atr;Atm	2760
GO:0042407	cristae formation	10	0.566524	1.32224	0.142553	0.327237	ENSRNOG00000017965;ENSRNOG00000013211;ENSRNOG00000004512;ENSRNOG00000009097;ENSRNOG00000026994;ENSRNOG00000008802	Afg3l2;Chchd3;Apool;Immt;Afg3l1;Dnajc11	3830
GO:0065007	biological regulation	312	0.25	1.12888	0.143939	0.329872	ENSRNOG00000007947;ENSRNOG00000015658;ENSRNOG00000032437;ENSRNOG00000000540;NewGene_14640;ENSRNOG00000010748;NewGene_2188;NewGene_154;ENSRNOG00000016780;ENSRNOG00000017583;NewGene_983;ENSRNOG00000009161;ENSRNOG00000006719;ENSRNOG00000003054;ENSRNOG00000059683;NewGene_2571;ENSRNOG00000023274;ENSRNOG00000009285;ENSRNOG00000049378;ENSRNOG00000015339;ENSRNOG00000047302;ENSRNOG00000043364;NewGene_1004…	Fam13a;Sorbs1;Pard3;Btbd9;NewGene_14640;Mtus1;NewGene_2188;NewGene_154;RGD1310951;Mapkap1;NewGene_983;Clasp2;Zfp618;AABR07037009.1;Mpp2;NewGene_2571;Lrrc28;Eipr1;AABR07062583.1;Shoc2;AC106605.1;Zfp362;NewGene_10049;Ldah;AABR07006774.1;Tbc1d12;Kank2;Specc1l;Ankrd1;Yap1;Mgll;Hap1;Zbtb4;LOC103690149;NewGene_5234;Fbxw8;AABR07063281.1;RGD1564899;Stxbp5;Mprip;Mgrn1;NewGene_4399;RGD1311164;Cdc37l1;AABR0…	2688
GO:0050890	cognition	26	0.415801	1.25525	0.144681	0.331023	ENSRNOG00000000540;ENSRNOG00000002959;ENSRNOG00000000316;ENSRNOG00000056907;ENSRNOG00000051204;ENSRNOG00000007472;ENSRNOG00000011945;ENSRNOG00000005248;ENSRNOG00000006689;NewGene_873;ENSRNOG00000028688;ENSRNOG00000013061;ENSRNOG00000061814;ENSRNOG00000017820;ENSRNOG00000015133	Btbd9;Shroom4;Sobp;Nipbl;Dop1b;Setd5;Cyfip1;Slc1a4;Chd7;NewGene_873;Ctns;Tusc3;Dgcr2;Nqo2;Kmt2a	4209
GO:0006265	DNA topological change	11	0.547611	1.33058	0.144958	0.33111	NewGene_630;NewGene_628;NewGene_4588;ENSRNOG00000047611;NewGene_627;ENSRNOG00000026462	NewGene_630;NewGene_628;NewGene_4588;Top1;NewGene_627;RGD1559962	3580
GO:0045444	fat cell differentiation	43	0.370073	1.24317	0.145418	0.331614	ENSRNOG00000011439;ENSRNOG00000015189;ENSRNOG00000003686;ENSRNOG00000026962;ENSRNOG00000049232;ENSRNOG00000009173;ENSRNOG00000056907;ENSRNOG00000048050;ENSRNOG00000034272;ENSRNOG00000032788;ENSRNOG00000002122	Grk5;Bbs9;Tbl1x;Osbpl8;Tcf7l2;Smad6;Nipbl;Tmem120b;Pias1;Dysf;Lrrc8c	2288
GO:0032008	positive regulation of TOR signaling	21	0.443486	1.27546	0.146091	0.332599	ENSRNOG00000003821;ENSRNOG00000021497;ENSRNOG00000009851	Rptor;Akt3;Slc38a9	627
GO:0009792	embryo development ending in birth or egg hatching	20	0.454781	1.27852	0.147679	0.335664	NewGene_154;ENSRNOG00000008616;ENSRNOG00000001126;ENSRNOG00000057813	NewGene_154;Ubr3;Fbxw8;AABR07063281.1	1777
GO:0030514	negative regulation of BMP signaling pathway	24	0.425772	1.27402	0.148225	0.335964	ENSRNOG00000007034;ENSRNOG00000056184;ENSRNOG00000049232;ENSRNOG00000009173;ENSRNOG00000000999;ENSRNOG00000014623;ENSRNOG00000018946;ENSRNOG00000055340;ENSRNOG00000014155;ENSRNOG00000024027;ENSRNOG00000009371;ENSRNOG00000019322;ENSRNOG00000005916	Hipk2;Lrp2;Tcf7l2;Smad6;Smurf1;Smurf2;Trim33;Ski;Spart;Lemd3;LOC100909750;Notch1;Ppm1a	3765
GO:0051240	positive regulation of multicellular organismal process	39	0.372565	1.24305	0.148297	0.335964	ENSRNOG00000032437;NewGene_154;ENSRNOG00000009161;ENSRNOG00000003054;ENSRNOG00000018598;ENSRNOG00000005933;ENSRNOG00000014819;ENSRNOG00000046617;ENSRNOG00000001126	Pard3;NewGene_154;Clasp2;AABR07037009.1;Ankrd1;Yap1;Hap1;LOC103690149;Fbxw8	1747
GO:0008277	regulation of G protein-coupled receptor signaling pathway	17	0.475416	1.2852	0.14862	0.336146	ENSRNOG00000014276;ENSRNOG00000014508;ENSRNOG00000003234;ENSRNOG00000007710;ENSRNOG00000004344;ENSRNOG00000007323;ENSRNOG00000005767;ENSRNOG00000017342;ENSRNOG00000042592	Plce1;Mgll;Mgrn1;Usp20;Zdhhc3;Ric8b;Tulp3;Zdhhc7;Rgs10	3837
GO:0051249	regulation of lymphocyte activation	10	-0.598901	-1.34216	0.150376	0.338634	ENSRNOG00000037160;ENSRNOG00000059837;ENSRNOG00000009134;ENSRNOG00000009131;ENSRNOG00000006589;ENSRNOG00000020578;ENSRNOG00000017828;NewGene_8035	Bloc1s6;Cdkn2a;Mad2l2;Zc3h12a;LOC103694877;Ceacam1;Egr3;NewGene_8035	2683
GO:0051384	response to glucocorticoid	17	-0.511928	-1.31516	0.150659	0.338634	NewGene_8035;ENSRNOG00000002754;ENSRNOG00000030318;ENSRNOG00000002792	NewGene_8035;Areg;Gpr83;Cxcl2	922
GO:0032968	positive regulation of transcription elongation from RNA polymerase II promoter	13	-0.558563	-1.35582	0.150838	0.338634	ENSRNOG00000047134;ENSRNOG00000043106	Gtf2f1;Btbd18	42
GO:0045669	positive regulation of osteoblast differentiation	35	0.389289	1.25543	0.150943	0.338634	ENSRNOG00000043219;ENSRNOG00000014395;ENSRNOG00000013717;ENSRNOG00000001314;ENSRNOG00000005033;ENSRNOG00000015911;ENSRNOG00000052469;ENSRNOG00000020193;ENSRNOG00000002881;ENSRNOG00000016313;ENSRNOG00000022196;ENSRNOG00000014350	Fbn2;Gli3;Bmp6;Fam20c;Acvr1;Lrp5;Bmpr1a;Runx2;Ddr2;Ctnnbip1;Bmpr2;Cyr61	2400
GO:0001675	acrosome assembly	14	0.50622	1.30318	0.151188	0.338634	ENSRNOG00000045846;ENSRNOG00000012204;ENSRNOG00000018730;ENSRNOG00000015619;ENSRNOG00000002755	Rfx2;LOC100294508;Nectin2;Agfg1;Pafah1b1	2898
GO:0001678	cellular glucose homeostasis	14	0.505093	1.30028	0.151188	0.338634	ENSRNOG00000049232;ENSRNOG00000046891;ENSRNOG00000018903;ENSRNOG00000006116;ENSRNOG00000036663;ENSRNOG00000020392;ENSRNOG00000001104;ENSRNOG00000047287;ENSRNOG00000017808;ENSRNOG00000019228	Tcf7l2;Hk1;Pik3r1;Hk2;Foxk2;Stxbp3;Foxk1;Nucks1;Klf15;Pik3r2	4296
GO:0001932	regulation of protein phosphorylation	54	0.351971	1.23714	0.154812	0.346191	ENSRNOG00000032437;NewGene_2188;ENSRNOG00000003821;ENSRNOG00000017583;ENSRNOG00000004482;ENSRNOG00000004057;ENSRNOG00000002969;ENSRNOG00000027833;ENSRNOG00000000697;ENSRNOG00000010711;ENSRNOG00000003226;ENSRNOG00000008652;ENSRNOG00000009104;ENSRNOG00000007133	Pard3;NewGene_2188;Rptor;Mapkap1;Ccdc88c;Ccdc88a;Itpkb;Fnip2;Coro1c;Dicer1;Mprip;Phip;AABR07029605.1;Plxnb2	2643
GO:0007492	endoderm development	13	0.512868	1.30231	0.156989	0.350494	ENSRNOG00000004951;ENSRNOG00000024886;ENSRNOG00000047296;ENSRNOG00000022395	Kif16b;Ext1;Bptf;Tnrc6c	2039
GO:0031122	cytoplasmic microtubule organization	28	0.397956	1.22322	0.157328	0.350684	ENSRNOG00000004482;ENSRNOG00000004057;ENSRNOG00000009278;ENSRNOG00000012207;ENSRNOG00000010155;ENSRNOG00000057813;ENSRNOG00000014275;ENSRNOG00000018137;ENSRNOG00000050104;ENSRNOG00000020821;ENSRNOG00000050318;ENSRNOG00000011339;ENSRNOG00000002271;ENSRNOG00000021839;ENSRNOG00000017085;ENSRNOG00000018484;ENSRNOG00000011480;ENSRNOG00000006028;ENSRNOG00000012798	Ccdc88c;Ccdc88a;Ift88;Dst;Pcm1;AABR07063281.1;AABR07026291.1;Tubgcp2;LOC108348122;Clip3;Fsd1;Slk;Slain2;Cep126;Tubgcp3;Plk3;Tubgcp5;Tubgcp6;Tubgcp4	5029
GO:0019953	sexual reproduction	14	-0.538713	-1.33409	0.157699	0.350947	ENSRNOG00000057867;ENSRNOG00000006589;ENSRNOG00000004534;NewGene_8035;ENSRNOG00000013465	Mns1;LOC103694877;Spdya;NewGene_8035;Tepp	2590
GO:0034765	regulation of ion transmembrane transport	23	0.427257	1.2589	0.158333	0.351724	ENSRNOG00000007090;ENSRNOG00000004560;ENSRNOG00000008831;ENSRNOG00000017610;ENSRNOG00000005309;ENSRNOG00000014819;ENSRNOG00000005018;ENSRNOG00000018109	Cacna1c;Cacna1b;Hcn2;Nedd4l;Scn8a;Hap1;Scn2a;Clic4	1802
GO:0061564	axon development	17	0.471835	1.27552	0.159236	0.351724	ENSRNOG00000032437;NewGene_983;ENSRNOG00000057125;ENSRNOG00000013351;ENSRNOG00000015845;ENSRNOG00000008741;ENSRNOG00000052204	Pard3;NewGene_983;Ddr1;Stxbp5;Fam129b;Camsap2;Tbc1d24	3171
GO:0031648	protein destabilization	35	0.386899	1.24772	0.159329	0.351724	ENSRNOG00000004482;ENSRNOG00000016280;ENSRNOG00000010889;ENSRNOG00000025028;ENSRNOG00000011073;ENSRNOG00000004395;ENSRNOG00000005330;ENSRNOG00000018991;ENSRNOG00000015633;ENSRNOG00000048738;ENSRNOG00000009281	Ccdc88c;Btrc;Fbxw7;Prkdc;Htt;Fbxw11;Crebbp;Gsn;Cul3;Hdac6;Commd1	3017
GO:0002042	cell migration involved in sprouting angiogenesis	10	0.562619	1.31313	0.159574	0.351724	ENSRNOG00000029614;ENSRNOG00000003840	Robo1;Slit2	242
GO:1901699	cellular response to nitrogen compound	10	0.562716	1.31336	0.159574	0.351724	ENSRNOG00000015658;ENSRNOG00000010748	Sorbs1;Mtus1	172
GO:0010629	negative regulation of gene expression	140	0.283644	1.16416	0.159737	0.351724	ENSRNOG00000029235;ENSRNOG00000000658;ENSRNOG00000019372;ENSRNOG00000000596;ENSRNOG00000043212;ENSRNOG00000010889;NewGene_12201;ENSRNOG00000007081;ENSRNOG00000059997;ENSRNOG00000010716;ENSRNOG00000056716;ENSRNOG00000010643;ENSRNOG00000018598;ENSRNOG00000008067;ENSRNOG00000020640;ENSRNOG00000014689;ENSRNOG00000012153;ENSRNOG00000057813;ENSRNOG00000007964;ENSRNOG00000010711;ENSRNOG00000032788;ENSRN…	Sfmbt2;Acacb;Pc;Fyn;Dip2a;Fbxw7;NewGene_12201;Xdh;Brip1;Atoh8;Zbtb20;Kank2;Ankrd1;Rcor1;Zbtb7b;Zbtb4;Rbl2;AABR07063281.1;Tp53inp1;Dicer1;Dysf;Strn3;Ldlr;Iqgap3;Hif1a;Fam129b;Bcl7a;Lgmn;Parp14;Pik3cd;Zbtb42;Eng;Cilp;Rara;Rcor1;NewGene_873;AABR07040840.1	3187
GO:0048731	system development	115	0.294904	1.1783	0.159827	0.351724	ENSRNOG00000032437;NewGene_14640;NewGene_154;ENSRNOG00000018425;NewGene_983;ENSRNOG00000009161;ENSRNOG00000003054;NewGene_10049;ENSRNOG00000051719;ENSRNOG00000018598;ENSRNOG00000005933;ENSRNOG00000014508;ENSRNOG00000014819;ENSRNOG00000046617;NewGene_5234;ENSRNOG00000001126;ENSRNOG00000057813;ENSRNOG00000013351;ENSRNOG00000012030;ENSRNOG00000013969;ENSRNOG00000012206;ENSRNOG00000010915;ENSRNOG0000…	Pard3;NewGene_14640;NewGene_154;Dym;NewGene_983;Clasp2;AABR07037009.1;NewGene_10049;AABR07065498.1;Ankrd1;Yap1;Mgll;Hap1;LOC103690149;NewGene_5234;Fbxw8;AABR07063281.1;Stxbp5;AABR07043897.1;Ahi1;Dennd5a;Ermp1;Atxn10;NewGene_1652	2451
GO:0071480	cellular response to gamma radiation	24	0.420606	1.25856	0.160752	0.352532	ENSRNOG00000001515;ENSRNOG00000015440;ENSRNOG00000013925;ENSRNOG00000005933;ENSRNOG00000006285;ENSRNOG00000016105;ENSRNOG00000010027;ENSRNOG00000037509;ENSRNOG00000029773	Map3k20;Wrn;Nox4;Yap1;Tlk2;Xrcc5;Atr;Chek2;Atm	2760
GO:0001501	skeletal system development	46	0.355307	1.2226	0.161355	0.352532	NewGene_14640;ENSRNOG00000014183;ENSRNOG00000007261;ENSRNOG00000018425;ENSRNOG00000001314;ENSRNOG00000004063;ENSRNOG00000054420;ENSRNOG00000007302;ENSRNOG00000003736;ENSRNOG00000013927;ENSRNOG00000024998;ENSRNOG00000020813;ENSRNOG00000057813;ENSRNOG00000020386;ENSRNOG00000012030	NewGene_14640;Gnaq;Gli2;Dym;Fam20c;Sh3pxd2b;Vdr;Fbn1;Col5a2;Jag2;Trps1;Ltbp3;AABR07063281.1;Ash1l;AABR07043897.1	2089
GO:2000300	regulation of synaptic vesicle exocytosis	16	0.490535	1.30455	0.161359	0.352532	ENSRNOG00000011852;ENSRNOG00000004048;ENSRNOG00000060946;ENSRNOG00000002833;ENSRNOG00000005081;ENSRNOG00000048719	Myo6;Lrrk2;LOC100910506;Gsk3b;Fbxl20;Dtnbp1	2020
GO:0007131	reciprocal meiotic recombination	10	0.559827	1.30661	0.161702	0.352532	ENSRNOG00000013673;ENSRNOG00000015813;ENSRNOG00000019174;ENSRNOG00000021780;ENSRNOG00000020022;ENSRNOG00000024733;ENSRNOG00000037302;ENSRNOG00000039949;ENSRNOG00000006661	Msh3;Ubr2;Chtf18;Rad51d;Psmc3ip;Mnd1;Rad51;Rad54b;Rad51c	5277
GO:0016578	histone deubiquitination	10	0.557363	1.30086	0.161702	0.352532	ENSRNOG00000020153;NewGene_13908;ENSRNOG00000007246	AABR07066830.1;NewGene_13908;Atxn7	1353
GO:0050729	positive regulation of inflammatory response	27	0.39988	1.2243	0.162047	0.352532	NewGene_12202;ENSRNOG00000022305;ENSRNOG00000000583;NewGene_12174;ENSRNOG00000004332;ENSRNOG00000019075;ENSRNOG00000010370;ENSRNOG00000009946;ENSRNOG00000002735;ENSRNOG00000059968;ENSRNOG00000012956;ENSRNOG00000031312	NewGene_12202;Abcc1;Cdk19;NewGene_12174;Egfr;Stat5b;Tnip1;Ldlr;Dhx9;Jak2;Tgm2;Tnfrsf1a	3212
GO:0040012	regulation of locomotion	22	0.434478	1.26088	0.162162	0.352532	ENSRNOG00000010748;NewGene_983;ENSRNOG00000004048;ENSRNOG00000009161;NewGene_2571	Mtus1;NewGene_983;Lrrk2;Clasp2;NewGene_2571	670
GO:0045787	positive regulation of cell cycle	20	0.447688	1.25858	0.162447	0.352532	ENSRNOG00000010601;ENSRNOG00000036859;ENSRNOG00000002940;ENSRNOG00000053428;ENSRNOG00000016374;ENSRNOG00000006338	Srpk2;Gdpd5;Ankrd17;Ccpg1;Fgfr2;Lrp6	1346
GO:0007628	adult walking behavior	15	0.497074	1.30037	0.162741	0.352532	ENSRNOG00000013213;ENSRNOG00000007034;ENSRNOG00000018651;ENSRNOG00000012016;ENSRNOG00000056487;ENSRNOG00000006689;ENSRNOG00000028688	Epha4;Hipk2;Agtpbp1;Npc1;Oxr1;Chd7;Ctns	3399
GO:2001240	negative regulation of extrinsic apoptotic signaling pathway in absence of ligand	15	0.496771	1.29958	0.162741	0.352532	ENSRNOG00000016627;ENSRNOG00000049052;ENSRNOG00000007590;ENSRNOG00000000567;ENSRNOG00000017787;ENSRNOG00000005796;ENSRNOG00000010396	Eya4;Sgk3;Eya1;Unc5b;Ripk1;Ctnna1;Eya3	2624
GO:0007229	integrin-mediated signaling pathway	54	0.349725	1.22924	0.16318	0.352852	ENSRNOG00000023257;ENSRNOG00000008451;ENSRNOG00000013886;ENSRNOG00000054257;ENSRNOG00000048449;ENSRNOG00000002419;ENSRNOG00000027839;ENSRNOG00000006723;ENSRNOG00000007916;ENSRNOG00000002278;ENSRNOG00000053691;ENSRNOG00000004912;ENSRNOG00000001518;ENSRNOG00000004276;ENSRNOG00000059834	Adamts9;Fut8;Fyb1;Adam10;Itgb3;Plp1;Ptk2b;Itga11;Ptk2;Tec;Lama5;Itgav;Itga6;Itga3;Cib2	1659
GO:0010604	positive regulation of macromolecule metabolic process	93	0.305148	1.18459	0.163399	0.352852	ENSRNOG00000015658;ENSRNOG00000032437;NewGene_2188;NewGene_154;ENSRNOG00000017583;ENSRNOG00000003054;ENSRNOG00000047302;ENSRNOG00000018598;ENSRNOG00000005933;ENSRNOG00000046617;ENSRNOG00000001126;ENSRNOG00000003226;ENSRNOG00000012030;ENSRNOG00000060335;ENSRNOG00000013969;ENSRNOG00000015447;ENSRNOG00000048982;ENSRNOG00000051838;ENSRNOG00000012480;ENSRNOG00000015845;ENSRNOG00000014037	Sorbs1;Pard3;NewGene_2188;NewGene_154;Mapkap1;AABR07037009.1;AC106605.1;Ankrd1;Yap1;LOC103690149;Fbxw8;Mprip;AABR07043897.1;Strn3;Ahi1;LOC100912282;Calcoco1;AABR07057491.1;Pxylp1;Fam129b;Dcun1d3	2606
GO:0043123	positive regulation of I-kappaB kinase/NF-kappaB signaling	72	0.316026	1.16769	0.16453	0.354525	ENSRNOG00000000596;ENSRNOG00000029449;ENSRNOG00000049496;ENSRNOG00000022636;ENSRNOG00000013656;ENSRNOG00000047957;ENSRNOG00000010629;ENSRNOG00000002940;ENSRNOG00000042686;ENSRNOG00000017787;ENSRNOG00000060542;ENSRNOG00000006770;ENSRNOG00000025100;ENSRNOG00000061424;ENSRNOG00000016054;ENSRNOG00000002341;ENSRNOG00000023459;ENSRNOG00000012956;ENSRNOG00000031312;ENSRNOG00000006870;ENSRNOG00000009371;…	Fyn;Ror1;Trim62;Alpk1;Lpar1;Traf5;Nod1;Ankrd17;Trim34;Ripk1;Mid2;Brd4;Ikbke;Map3k3;Tab2;Trim25;Lurap1;Tgm2;Tnfrsf1a;Mtdh;LOC100909750;Ikbkb;Traf3ip2;Tab3;Map3k7;Abl1;Trim5;Ctnnb1;Chuk;Rbck1;Tlr6;Peli1	4568
GO:0006336	DNA replication-independent nucleosome assembly	13	0.508366	1.29088	0.165591	0.354525	ENSRNOG00000056703;ENSRNOG00000049255;ENSRNOG00000045770;ENSRNOG00000001237	Atrx;LOC100911837;Hira;Cabin1	2390
GO:0009791	post-embryonic development	57	0.342491	1.21638	0.165605	0.354525	ENSRNOG00000014183;ENSRNOG00000004834;ENSRNOG00000008632;ENSRNOG00000049232;ENSRNOG00000009276;ENSRNOG00000016374;ENSRNOG00000003261;ENSRNOG00000023538;ENSRNOG00000060544;ENSRNOG00000020386;ENSRNOG00000010711;ENSRNOG00000023579;ENSRNOG00000001793;ENSRNOG00000005849;ENSRNOG00000029773;ENSRNOG00000019433;ENSRNOG00000018140;ENSRNOG00000008890;ENSRNOG00000006526;ENSRNOG00000009371;ENSRNOG00000009110;…	Gnaq;Llgl2;Invs;Tcf7l2;Schip1;Fgfr2;Usp9x;Aldh5a1;Kdm5b;Ash1l;Dicer1;Tet2;Heg1;Aco1;Atm;Rab3a;Smad2;Slc18a2;Sema3c;LOC100909750;Psen1;Szt2;Acvr2b;Stk36;Abl1;Kmt2a;Tbce	4256
GO:1901653	cellular response to peptide	16	0.486385	1.29351	0.165605	0.354525	ENSRNOG00000015658;ENSRNOG00000010748	Sorbs1;Mtus1	172
GO:0033169	histone H3-K9 demethylation	10	0.554842	1.29498	0.165957	0.354525	ENSRNOG00000006644;ENSRNOG00000049221;ENSRNOG00000002708;ENSRNOG00000016816	Kdm4c;Kdm4b;Phf8;Phf2	1493
GO:0051336	regulation of hydrolase activity	31	0.388304	1.22958	0.165957	0.354525	ENSRNOG00000007947;NewGene_14640;ENSRNOG00000015339;ENSRNOG00000050417;ENSRNOG00000036598;ENSRNOG00000013351;ENSRNOG00000003226	Fam13a;NewGene_14640;Shoc2;AABR07006774.1;Tbc1d12;Stxbp5;Mprip	1922
GO:0061157	mRNA destabilization	11	0.531461	1.29134	0.165966	0.354525	ENSRNOG00000011728;ENSRNOG00000011709;ENSRNOG00000002075;ENSRNOG00000011910;ENSRNOG00000010084	Fto;Pum1;Cnot6l;Hnrnpr;Ythdf3	3051
GO:0032755	positive regulation of interleukin-6 production	21	-0.465616	-1.26162	0.166667	0.355473	ENSRNOG00000034130;ENSRNOG00000002922;ENSRNOG00000051482;ENSRNOG00000024159;ENSRNOG00000009140;ENSRNOG00000000515	LOC108349189;Adora2b;Hmg1l1;Fcer1g;C1qtnf4;Mapk13	796
GO:0010977	negative regulation of neuron projection development	37	0.369091	1.21554	0.167339	0.356357	ENSRNOG00000013213;ENSRNOG00000004048;ENSRNOG00000025053;ENSRNOG00000018992;ENSRNOG00000013656;ENSRNOG00000009419;ENSRNOG00000014013;ENSRNOG00000019957;ENSRNOG00000003338;ENSRNOG00000007315;ENSRNOG00000012206;ENSRNOG00000000048	Epha4;Lrrk2;Lrp1;Dpysl3;Lpar1;Ptprg;Map4k4;Lrig2;Pmp22;Thoc2;Dennd5a;Gak	2374
GO:0001958	endochondral ossification	16	0.485983	1.29244	0.167728	0.356638	ENSRNOG00000013717;ENSRNOG00000045931;ENSRNOG00000005708;ENSRNOG00000020193;ENSRNOG00000005569	Bmp6;Sik3;Mmp16;Runx2;Phospho1	1746
GO:0030534	adult behavior	12	0.525632	1.30578	0.168085	0.356848	ENSRNOG00000000540;ENSRNOG00000010210;ENSRNOG00000025634;ENSRNOG00000019271	Btbd9;Slc7a11;Zfhx2;Ulk4	1313
GO:2000045	regulation of G1/S transition of mitotic cell cycle	15	0.492649	1.28879	0.169165	0.358591	ENSRNOG00000010643;ENSRNOG00000014483;ENSRNOG00000014037;ENSRNOG00000010771;ENSRNOG00000016708;ENSRNOG00000004637;ENSRNOG00000008174;ENSRNOG00000037211;ENSRNOG00000013574	Kank2;Ino80;Dcun1d3;Pkd1;Necab3;Fbxo7;Appl2;Kif14;Appl1	4604
GO:0048738	cardiac muscle tissue development	13	0.505522	1.28366	0.169892	0.359034	NewGene_154;ENSRNOG00000002372;ENSRNOG00000018598	NewGene_154;Sgcd;Ankrd1	1364
GO:0071397	cellular response to cholesterol	13	0.507096	1.28766	0.169892	0.359034	ENSRNOG00000013064;ENSRNOG00000019400;ENSRNOG00000006338;ENSRNOG00000018126;ENSRNOG00000053406;ENSRNOG00000008332;ENSRNOG00000019354;ENSRNOG00000053577	Lrp8;Dag1;Lrp6;Abca1;Gramd1c;Smo;Ptch1;Gramd1b	3497
GO:0007160	cell-matrix adhesion	38	0.363039	1.20268	0.171371	0.360681	ENSRNOG00000015658;ENSRNOG00000021569;ENSRNOG00000006723;ENSRNOG00000004912;ENSRNOG00000054514;ENSRNOG00000001518;ENSRNOG00000000341;ENSRNOG00000031475;ENSRNOG00000037765;ENSRNOG00000017231;ENSRNOG00000004763;ENSRNOG00000009149;ENSRNOG00000011470;ENSRNOG00000002461;ENSRNOG00000009102	Sorbs1;Tiam1;Itga11;Itgav;Mkln1;Itga6;Nid2;Col16a1;Lims1;Adam9;Sirpa;Jam3;Tsc1;Nid1;Fermt2	2704
GO:0010557	positive regulation of macromolecule biosynthetic process	52	0.350915	1.22778	0.171488	0.360681	ENSRNOG00000015658;NewGene_154;ENSRNOG00000003054;ENSRNOG00000047302;ENSRNOG00000018598;ENSRNOG00000005933;ENSRNOG00000046617;ENSRNOG00000012030;ENSRNOG00000060335;ENSRNOG00000013969;ENSRNOG00000015447;ENSRNOG00000048982;ENSRNOG00000051838;ENSRNOG00000012480;ENSRNOG00000015845	Sorbs1;NewGene_154;AABR07037009.1;AC106605.1;Ankrd1;Yap1;LOC103690149;AABR07043897.1;Strn3;Ahi1;LOC100912282;Calcoco1;AABR07057491.1;Pxylp1;Fam129b	2602
GO:0045089	positive regulation of innate immune response	18	-0.492471	-1.27534	0.171815	0.360681	ENSRNOG00000058908;ENSRNOG00000032240;ENSRNOG00000034130;ENSRNOG00000017897;ENSRNOG00000051482;ENSRNOG00000002771	Hmgb1;Gbp5;LOC108349189;Adam8;Hmg1l1;Ereg	2954
GO:0035774	positive regulation of insulin secretion involved in cellular response to glucose stimulus	12	0.520851	1.29391	0.17234	0.360681	ENSRNOG00000030404;ENSRNOG00000025053	Arrb1;Lrp1	677
GO:0045927	positive regulation of growth	12	0.520798	1.29378	0.17234	0.360681	ENSRNOG00000005933;ENSRNOG00000046617;ENSRNOG00000013969;ENSRNOG00000005108	Yap1;LOC103690149;Ahi1;Wfs1	3305
GO:0006888	endoplasmic reticulum to Golgi vesicle-mediated transport	59	0.336243	1.1973	0.172786	0.360681	ENSRNOG00000012826;ENSRNOG00000014872;ENSRNOG00000003508;ENSRNOG00000009039;ENSRNOG00000000230;ENSRNOG00000000155;ENSRNOG00000005801;ENSRNOG00000022202;ENSRNOG00000023373;ENSRNOG00000043069;ENSRNOG00000037627;NewGene_2181;ENSRNOG00000028113;ENSRNOG00000046472;ENSRNOG00000004563;ENSRNOG00000059202;NewGene_12437;ENSRNOG00000054479;ENSRNOG00000031085;ENSRNOG00000010944;ENSRNOG00000022482	Creb3l2;Sec24d;Ergic1;Trappc12;Lmf1;Cog3;Stx17;Trappc8;Sec24b;Sec22a;Trappc1;NewGene_2181;Whamm;Arfgap3;Sec24a;AABR07021988.1;NewGene_12437;Zw10;Ergic3;Hyou1;Trappc11	3644
GO:0048146	positive regulation of fibroblast proliferation	33	0.385952	1.24015	0.172917	0.360681	ENSRNOG00000029966;ENSRNOG00000010488;ENSRNOG00000024089;ENSRNOG00000004332;ENSRNOG00000025028;ENSRNOG00000014137;ENSRNOG00000002244;ENSRNOG00000009258;ENSRNOG00000002881;ENSRNOG00000002735;ENSRNOG00000016708;ENSRNOG00000014288;ENSRNOG00000008400;ENSRNOG00000009371;ENSRNOG00000052513	Xrcc4;Zmiz1;Fndc3b;Egfr;Prkdc;Fbln1;Pdgfra;Cdk6;Ddr2;Dhx9;Necab3;Fn1;Pml;LOC100909750;Wapl	3551
GO:0061024	membrane organization	20	0.440533	1.23846	0.172996	0.360681	ENSRNOG00000010624;ENSRNOG00000004057;ENSRNOG00000006787	Ap3b1;Ccdc88a;Dhcr24	1826
GO:0006887	exocytosis	42	0.359975	1.20759	0.173038	0.360681	ENSRNOG00000059615;ENSRNOG00000053203;ENSRNOG00000045721;ENSRNOG00000060266;ENSRNOG00000030776;ENSRNOG00000002886;ENSRNOG00000029242;ENSRNOG00000013351;ENSRNOG00000046594;ENSRNOG00000010967;ENSRNOG00000009617;ENSRNOG00000002144;ENSRNOG00000005102;ENSRNOG00000020392	Exoc6b;Mical3;LOC103689971;Exoc2;Sytl2;Myh10;Plekho2;Stxbp5;Exoc7;Cdc37l1;LOC100911734;Exoc1;Washc3;Stxbp3	2787
GO:0001944	vasculature development	24	0.416961	1.24765	0.173278	0.360681	NewGene_154;ENSRNOG00000015911;ENSRNOG00000001276;ENSRNOG00000005933;ENSRNOG00000001126;ENSRNOG00000022196;ENSRNOG00000001793;ENSRNOG00000060825;NewGene_3366	NewGene_154;Lrp5;Pcnt;Yap1;Fbxw8;Bmpr2;Heg1;Ccm2;NewGene_3366	2868
GO:0016239	positive regulation of macroautophagy	17	0.467795	1.2646	0.174098	0.361301	ENSRNOG00000008173;ENSRNOG00000031544;ENSRNOG00000017243;ENSRNOG00000000302;ENSRNOG00000009820;ENSRNOG00000008292;ENSRNOG00000018698	Sesn3;Larp1;Bnip3;Sesn1;Bnip3l;Hif1a;Wac	2639
GO:0051223	regulation of protein transport	17	0.467616	1.26411	0.174098	0.361301	ENSRNOG00000010210;ENSRNOG00000003054;ENSRNOG00000018598;ENSRNOG00000046617;ENSRNOG00000017925;ENSRNOG00000013351;ENSRNOG00000013969	Slc7a11;AABR07037009.1;Ankrd1;LOC103690149;Gapvd1;Stxbp5;Ahi1	2182
GO:0030501	positive regulation of bone mineralization	25	0.410246	1.23325	0.174737	0.362085	ENSRNOG00000043219;ENSRNOG00000013717;ENSRNOG00000006995;ENSRNOG00000001314;ENSRNOG00000005033;ENSRNOG00000052469	Fbn2;Bmp6;Ano6;Fam20c;Acvr1;Bmpr1a	906
GO:0002437	inflammatory response to antigenic stimulus	12	-0.559872	-1.3188	0.176692	0.365588	ENSRNOG00000023214;ENSRNOG00000037613;ENSRNOG00000022540;ENSRNOG00000049137;ENSRNOG00000005404;ENSRNOG00000037563;ENSRNOG00000016804	Il20rb;Kdm6b;Trex1;Zfp35;Rasgrp1;Cd68;Il25	2759
GO:0031334	positive regulation of protein-containing complex assembly	27	0.39374	1.2055	0.176972	0.365622	ENSRNOG00000008523;ENSRNOG00000037851;ENSRNOG00000002833;ENSRNOG00000027833;ENSRNOG00000014482;ENSRNOG00000009104;ENSRNOG00000040279;ENSRNOG00000055226	Faf1;Spidr;Gsk3b;Fnip2;Slf2;AABR07029605.1;Slf1;Dab2ip	2799
GO:0033077	T cell differentiation in thymus	18	0.445084	1.23387	0.177686	0.36655	ENSRNOG00000029966;ENSRNOG00000014395;ENSRNOG00000025028;ENSRNOG00000019075;ENSRNOG00000009258	Xrcc4;Gli3;Prkdc;Stat5b;Cdk6	1864
GO:0060562	epithelial tube morphogenesis	11	0.520179	1.26393	0.178571	0.367594	ENSRNOG00000005933;ENSRNOG00000046617;ENSRNOG00000057813;ENSRNOG00000013969	Yap1;LOC103690149;AABR07063281.1;Ahi1	2182
GO:0006695	cholesterol biosynthetic process	10	0.5486	1.28041	0.178723	0.367594	ENSRNOG00000016122;ENSRNOG00000006787;ENSRNOG00000056728;ENSRNOG00000049604;ENSRNOG00000002478	Hmgcr;Dhcr24;G6pd;Mvk;Insig2	2889
GO:0044257	cellular protein catabolic process	29	0.39471	1.22272	0.179104	0.367831	ENSRNOG00000000540;ENSRNOG00000010794;ENSRNOG00000014986;ENSRNOG00000001126;ENSRNOG00000017787;ENSRNOG00000037509;ENSRNOG00000055226;ENSRNOG00000015476;ENSRNOG00000028422;ENSRNOG00000004637;ENSRNOG00000002875;ENSRNOG00000008604;ENSRNOG00000019891;NewGene_13037	Btbd9;Dennd3;Ube4b;Fbxw8;Ripk1;Chek2;Dab2ip;Ubxn11;Rmnd5a;Fbxo7;Klhl20;Nsfl1c;Sgta;NewGene_13037	4855
GO:0035176	social behavior	17	0.464789	1.25647	0.180467	0.369533	ENSRNOG00000025539;ENSRNOG00000001891;ENSRNOG00000019271;ENSRNOG00000010155	Vps13a;Gnb1l;Ulk4;Pcm1	1548
GO:0120039	plasma membrane bounded cell projection morphogenesis	16	0.481155	1.2796	0.180467	0.369533	ENSRNOG00000032437;NewGene_983	Pard3;NewGene_983	402
GO:0048522	positive regulation of cellular process	142	0.276126	1.14088	0.181624	0.371353	ENSRNOG00000015658;ENSRNOG00000032437;NewGene_2188;NewGene_154;ENSRNOG00000017583;ENSRNOG00000009161;ENSRNOG00000003054;ENSRNOG00000059683;ENSRNOG00000015339;ENSRNOG00000047302;ENSRNOG00000018598;ENSRNOG00000005933;ENSRNOG00000014819;ENSRNOG00000046617;ENSRNOG00000001126;ENSRNOG00000057813;ENSRNOG00000049942;ENSRNOG00000013351;ENSRNOG00000003226;ENSRNOG00000012030;ENSRNOG00000060335;ENSRNOG000000…	Sorbs1;Pard3;NewGene_2188;NewGene_154;Mapkap1;Clasp2;AABR07037009.1;Mpp2;Shoc2;AC106605.1;Ankrd1;Yap1;Hap1;LOC103690149;Fbxw8;AABR07063281.1;RGD1564899;Stxbp5;Mprip;AABR07043897.1;Strn3;Ahi1;LOC100912282;Calcoco1;AABR07057491.1;Pxylp1;Fam129b;Dcun1d3	2606
GO:0071346	cellular response to interferon-gamma	39	0.360721	1.20353	0.182365	0.372317	ENSRNOG00000004951;ENSRNOG00000039754;ENSRNOG00000032768;ENSRNOG00000009470;NewGene_656;ENSRNOG00000014079;ENSRNOG00000018991;ENSRNOG00000000204;ENSRNOG00000000994;ENSRNOG00000002393;ENSRNOG00000020392;ENSRNOG00000047235;ENSRNOG00000030715;ENSRNOG00000053452;ENSRNOG00000036701	Kif16b;Rab7b;Stxbp4;Flnb;NewGene_656;Stat4;Gsn;Syncrip;Stxbp2;Eprs;Stxbp3;Vps26b;Cfh;LOC100361457;Actg1	3606
GO:0035162	embryonic hemopoiesis	12	0.516681	1.28355	0.182979	0.373021	ENSRNOG00000004693;ENSRNOG00000043077;ENSRNOG00000013265;ENSRNOG00000022395;ENSRNOG00000008292	Pbx1;Zfpm1;Tgfbr2;Tnrc6c;Hif1a	2557
GO:0051094	positive regulation of developmental process	43	0.359415	1.20737	0.183267	0.373059	ENSRNOG00000032437;NewGene_154;ENSRNOG00000009161;ENSRNOG00000003054;ENSRNOG00000018598;ENSRNOG00000005933;ENSRNOG00000014819;ENSRNOG00000046617;ENSRNOG00000001126	Pard3;NewGene_154;Clasp2;AABR07037009.1;Ankrd1;Yap1;Hap1;LOC103690149;Fbxw8	1747
GO:0007205	protein kinase C-activating G protein-coupled receptor signaling pathway	12	0.51415	1.27726	0.185106	0.37625	ENSRNOG00000032437;ENSRNOG00000025053;ENSRNOG00000010065;ENSRNOG00000023238	Pard3;Lrp1;Dgkh;Dgkd	1645
GO:0010507	negative regulation of autophagy	24	0.411584	1.23156	0.185804	0.376562	ENSRNOG00000007916;ENSRNOG00000051671;ENSRNOG00000023664;NewGene_3505;ENSRNOG00000019742;ENSRNOG00000059880;ENSRNOG00000036663;ENSRNOG00000001104;ENSRNOG00000001738;ENSRNOG00000006400;ENSRNOG00000019956	Ptk2;Herc1;Lepr;NewGene_3505;Stat3;Rubcn;Foxk2;Foxk1;Eif4g1;Tbc1d14;Kdm4a	3975
GO:0030317	flagellated sperm motility	24	0.410376	1.22795	0.185804	0.376562	ENSRNOG00000025539;ENSRNOG00000009318;ENSRNOG00000012204;ENSRNOG00000011967;ENSRNOG00000020386;ENSRNOG00000020339;ENSRNOG00000000512;ENSRNOG00000048506;ENSRNOG00000017291	Vps13a;Ttll5;LOC100294508;Nphp4;Ash1l;Neurl1;Slc26a8;Inpp5b;Sord	2987
GO:0007566	embryo implantation	17	0.463925	1.25413	0.186837	0.377524	ENSRNOG00000009446;ENSRNOG00000005608;ENSRNOG00000000503;ENSRNOG00000057125;ENSRNOG00000014137;ENSRNOG00000047491;ENSRNOG00000014863;ENSRNOG00000006137;ENSRNOG00000005678;ENSRNOG00000010027	Rxra;Tead4;Ppard;Ddr1;Fbln1;AABR07037520.1;Reck;Arid1a;Lamb1;Atr	2625
GO:0034260	negative regulation of GTPase activity	17	0.463783	1.25375	0.186837	0.377524	ENSRNOG00000009412;ENSRNOG00000004048;ENSRNOG00000005703;ENSRNOG00000019316;ENSRNOG00000012237;ENSRNOG00000055226;ENSRNOG00000004542;ENSRNOG00000007345	Lrch1;Lrrk2;Arfgef1;Sh3bp4;Rdx;Dab2ip;Ttc8;Amot	2969
GO:0065003	protein-containing complex assembly	80	0.310911	1.17487	0.187097	0.377524	ENSRNOG00000032437;ENSRNOG00000005783;ENSRNOG00000010037;ENSRNOG00000015488;ENSRNOG00000009161;ENSRNOG00000059683;ENSRNOG00000002680;ENSRNOG00000015903;ENSRNOG00000007920;ENSRNOG00000002932;ENSRNOG00000017965;ENSRNOG00000005933;ENSRNOG00000046874	Pard3;Dlg5;Epb41;Tead1;Clasp2;Mpp2;Lamc1;Add2;Ssbp3;Wdr19;Afg3l2;Yap1;Snx9	1559
GO:0032509	endosome transport via multivesicular body sorting pathway	10	-0.577134	-1.29338	0.18797	0.378734	ENSRNOG00000048699;ENSRNOG00000003784	Vps37d;Rilp	59
GO:0032504	multicellular organism reproduction	12	-0.549089	-1.2934	0.18985	0.381411	ENSRNOG00000057867;ENSRNOG00000006589;ENSRNOG00000004534;NewGene_8035	Mns1;LOC103694877;Spdya;NewGene_8035	2590
GO:0048609	multicellular organismal reproductive process	12	-0.549089	-1.2934	0.18985	0.381411	ENSRNOG00000057867;ENSRNOG00000006589;ENSRNOG00000004534;NewGene_8035	Mns1;LOC103694877;Spdya;NewGene_8035	2590
GO:0046326	positive regulation of glucose import	17	0.462727	1.25089	0.191083	0.383021	ENSRNOG00000015658;ENSRNOG00000029986;ENSRNOG00000026962;ENSRNOG00000014382	Sorbs1;Insr;Osbpl8;C2cd5	987
GO:0071345	cellular response to cytokine stimulus	24	-0.43909	-1.22276	0.191205	0.383021	ENSRNOG00000009131;ENSRNOG00000006589;ENSRNOG00000022586;ENSRNOG00000015645;ENSRNOG00000020578;ENSRNOG00000054218;NewGene_8035;ENSRNOG00000049906;NewGene_9920;ENSRNOG00000008525	Zc3h12a;LOC103694877;Cdk9;AABR07031480.1;Ceacam1;Il18rap;NewGene_8035;Foxf1;NewGene_9920;Csf3	2683
GO:0030490	maturation of SSU-rRNA	10	-0.575951	-1.29073	0.191729	0.383517	ENSRNOG00000014049;ENSRNOG00000020333;ENSRNOG00000019670;ENSRNOG00000012692;ENSRNOG00000012147;ENSRNOG00000017858;ENSRNOG00000014808	Riok1;Utp4;Wdr3;Riok2;Nop14;Tsr3;Srfbp1	3444
GO:0033574	response to testosterone	19	-0.472374	-1.25256	0.19209	0.383685	ENSRNOG00000025602;ENSRNOG00000045829;NewGene_12310;ENSRNOG00000020585;NewGene_12315;ENSRNOG00000014361	Cdk4;Thbs1;NewGene_12310;Tbxa2r;NewGene_12315;Edn1	589
GO:0043085	positive regulation of catalytic activity	40	0.357825	1.19012	0.193089	0.385125	ENSRNOG00000007947;NewGene_14640;ENSRNOG00000017583;ENSRNOG00000050417;ENSRNOG00000036598	Fam13a;NewGene_14640;Mapkap1;AABR07006774.1;Tbc1d12	1207
GO:1901566	organonitrogen compound biosynthetic process	17	-0.4913	-1.26217	0.193974	0.386331	ENSRNOG00000052620;ENSRNOG00000013286;ENSRNOG00000062276;NewGene_5125;ENSRNOG00000008256;NewGene_803	Rack1;Pdcl3;AABR07044631.2;NewGene_5125;Mrpl38;NewGene_803	3439
GO:0030330	DNA damage response, signal transduction by p53 class mediator	11	0.517132	1.25652	0.195378	0.387759	ENSRNOG00000011852;ENSRNOG00000056703;ENSRNOG00000000299;ENSRNOG00000007393	Myo6;Atrx;Foxo3;Ndrg1	2875
GO:0002931	response to ischemia	21	0.42753	1.22957	0.195473	0.387759	ENSRNOG00000017030;ENSRNOG00000031700	Arid1b;Map3k5	274
GO:0051281	positive regulation of release of sequestered calcium ion into cytosol	13	-0.527124	-1.27951	0.195531	0.387759	ENSRNOG00000004488;ENSRNOG00000048186;ENSRNOG00000022298	Bdkrb1;F2rl3;Cxcl11	923
GO:0070374	positive regulation of ERK1 and ERK2 cascade	67	0.318152	1.16596	0.196162	0.388454	ENSRNOG00000030404;NewGene_2188;ENSRNOG00000004332;ENSRNOG00000010889;ENSRNOG00000014316;ENSRNOG00000027839;ENSRNOG00000025053;ENSRNOG00000019005;ENSRNOG00000010629;ENSRNOG00000018835;ENSRNOG00000016374;ENSRNOG00000013934;ENSRNOG00000002244;ENSRNOG00000010957	Arrb1;NewGene_2188;Egfr;Fbxw7;Rapgef1;Ptk2b;Lrp1;Pde8a;Nod1;Notch2;Fgfr2;St5;Pdgfra;Braf	1566
GO:0051493	regulation of cytoskeleton organization	19	0.439066	1.22659	0.197452	0.390369	NewGene_983;ENSRNOG00000009161;ENSRNOG00000010479;ENSRNOG00000005506;ENSRNOG00000010643;ENSRNOG00000001303;ENSRNOG00000034015;ENSRNOG00000022015;ENSRNOG00000060665	NewGene_983;Clasp2;Mycbp2;Arhgef5;Kank2;Specc1l;Capn2;Cntrl;Afap1	2308
GO:0001894	tissue homeostasis	12	0.506548	1.25838	0.197872	0.390369	ENSRNOG00000016029;ENSRNOG00000034013;ENSRNOG00000027906;ENSRNOG00000005933;ENSRNOG00000016617;ENSRNOG00000018225	Rb1;Acaca;Ankrd11;Yap1;Wwtr1;Tp53inp2	2026
GO:0016070	RNA metabolic process	45	-0.371308	-1.19183	0.19802	0.390369	ENSRNOG00000016226;ENSRNOG00000058677;ENSRNOG00000015416;ENSRNOG00000048985;ENSRNOG00000050413;ENSRNOG00000009492;ENSRNOG00000005437;NewGene_2772;ENSRNOG00000001056;ENSRNOG00000016885;ENSRNOG00000000987;ENSRNOG00000009131;ENSRNOG00000001080;ENSRNOG00000022082;ENSRNOG00000031864;ENSRNOG00000014154;ENSRNOG00000045539;ENSRNOG00000032439;ENSRNOG00000042878;ENSRNOG00000014808;ENSRNOG00000017828;ENSRNO…	Rpp40;Lsm8;Nabp1;LOC100910575;Samd15;Trmo;Rida;NewGene_2772;Snapc2;Klf6;Ptcd1;Zc3h12a;Arl6ip4;LOC103690006;AABR07021871.1;Ilf2;Dusp11;Rsl1d1;Wdr74;Srfbp1;Egr3;Klf10	4522
GO:0042493	response to drug	107	0.28861	1.14157	0.198257	0.390369	ENSRNOG00000010064;NewGene_12202;ENSRNOG00000000658;ENSRNOG00000014254;ENSRNOG00000022305;ENSRNOG00000011852;NewGene_12174;ENSRNOG00000013064;ENSRNOG00000045738;ENSRNOG00000013265;ENSRNOG00000014079;ENSRNOG00000018598;ENSRNOG00000011700;ENSRNOG00000033280;ENSRNOG00000005933;ENSRNOG00000001229;ENSRNOG00000004276;ENSRNOG00000012016;ENSRNOG00000018126;ENSRNOG00000000299;ENSRNOG00000002418;ENSRNOG000…	Abcc4;NewGene_12202;Acacb;Cpt1a;Abcc1;Myo6;NewGene_12174;Lrp8;Ak4;Tgfbr2;Stat4;Ankrd1;Ptprm;Pam;Yap1;Col18a1;Itga3;Npc1;Abca1;Foxo3;Tgfb2;Top1;Agpat2;Xrcc5;Rad54l;Atr;Eng;Pms1;Pten;Usp47;LOC100909750;Ptch1;Fzd3;RGD1559962;Hdac5;Srp54a;AABR07072184.1;Dgcr2;Fech;Ufl1;Plin2;Ppox;Bloc1s3;Smpd1;Abl1;Bak1;Ss18;Blmh	4307
GO:0034660	ncRNA metabolic process	13	-0.523919	-1.27173	0.199255	0.391573	ENSRNOG00000020634;ENSRNOG00000021412;ENSRNOG00000016226;ENSRNOG00000015416;ENSRNOG00000050413;ENSRNOG00000009492;ENSRNOG00000001056;ENSRNOG00000000987;ENSRNOG00000032439;ENSRNOG00000014808	Pih1d1;Slfn13;Rpp40;Nabp1;Samd15;Trmo;Snapc2;Ptcd1;Rsl1d1;Srfbp1	5205
GO:0002053	positive regulation of mesenchymal cell proliferation	16	0.474566	1.26208	0.199575	0.391573	ENSRNOG00000015911;ENSRNOG00000013265;ENSRNOG00000016374;ENSRNOG00000006338;ENSRNOG00000058329;ENSRNOG00000046211;ENSRNOG00000009184;ENSRNOG00000008332;ENSRNOG00000010685	Lrp5;Tgfbr2;Fgfr2;Lrp6;Prrx2;Fbxw4;Foxp1;Smo;Tbx18	3376
GO:0002052	positive regulation of neuroblast proliferation	12	0.505058	1.25468	0.2	0.391573	ENSRNOG00000014395;ENSRNOG00000008292;ENSRNOG00000008332;ENSRNOG00000022372;ENSRNOG00000047211;ENSRNOG00000049708;ENSRNOG00000054172;ENSRNOG00000020807	Gli3;Hif1a;Smo;Kdm1a;Fzd3;NEWGENE_1306714;Ctnnb1;Wdr62	4244
GO:1900087	positive regulation of G1/S transition of mitotic cell cycle	23	0.412691	1.21599	0.2	0.391573	ENSRNOG00000003821;ENSRNOG00000032690;ENSRNOG00000004332;ENSRNOG00000002940;NewGene_3505	Rptor;AABR07017046.1;Egfr;Ankrd17;NewGene_3505	1381
GO:0019216	regulation of lipid metabolic process	22	0.41718	1.21068	0.201663	0.394272	ENSRNOG00000015658;ENSRNOG00000000503;ENSRNOG00000018598	Sorbs1;Ppard;Ankrd1	1364
GO:0070213	protein auto-ADP-ribosylation	11	0.512133	1.24438	0.203782	0.397851	ENSRNOG00000010824;ENSRNOG00000011625;ENSRNOG00000008196;ENSRNOG00000052664;ENSRNOG00000012865;ENSRNOG00000060689	Parp8;Tnks;Parp12;Tnks2;Parp3;Parp11	4047
GO:0040011	locomotion	26	0.393627	1.18831	0.204255	0.398215	ENSRNOG00000032437;NewGene_154;NewGene_983;ENSRNOG00000009161	Pard3;NewGene_154;NewGene_983;Clasp2	525
GO:1902895	positive regulation of pri-miRNA transcription by RNA polymerase II	21	0.421659	1.21269	0.205761	0.400586	ENSRNOG00000015488;ENSRNOG00000009173;ENSRNOG00000010716;ENSRNOG00000007400;ENSRNOG00000009271;ENSRNOG00000000299;ENSRNOG00000002418;ENSRNOG00000019742;ENSRNOG00000008292;ENSRNOG00000008620	Tead1;Smad6;Atoh8;Srebf2;Smarca4;Foxo3;Tgfb2;Stat3;Hif1a;Smad3	2822
GO:0010033	response to organic substance	81	0.300149	1.13725	0.206522	0.401502	ENSRNOG00000015658;ENSRNOG00000032437;ENSRNOG00000010064;ENSRNOG00000010748;NewGene_2188;ENSRNOG00000000503;ENSRNOG00000015339;NewGene_10049;ENSRNOG00000018598;ENSRNOG00000005933;ENSRNOG00000014819;ENSRNOG00000023238	Sorbs1;Pard3;Abcc4;Mtus1;NewGene_2188;Ppard;Shoc2;NewGene_10049;Ankrd1;Yap1;Hap1;Dgkd	1645
GO:0001937	negative regulation of endothelial cell proliferation	15	0.469047	1.22705	0.207709	0.403244	ENSRNOG00000009037;ENSRNOG00000007081;ENSRNOG00000010716;ENSRNOG00000014079;ENSRNOG00000011700	Sulf1;Xdh;Atoh8;Stat4;Ptprm	1379
GO:0048675	axon extension	13	0.488444	1.2403	0.208602	0.404411	ENSRNOG00000003261;ENSRNOG00000000879;ENSRNOG00000011945;ENSRNOG00000002763;ENSRNOG00000037505;NewGene_14004;ENSRNOG00000009478;ENSRNOG00000021954;ENSRNOG00000010966;ENSRNOG00000047768;ENSRNOG00000014722	Usp9x;Slc9a6;Cyfip1;Ulk2;Ulk1;NewGene_14004;RGD1359108;Spg11;Itgb1;Lamb2;Raph1	5553
GO:0034641	cellular nitrogen compound metabolic process	66	-0.335472	-1.18077	0.209647	0.405745	ENSRNOG00000006913;ENSRNOG00000048985;ENSRNOG00000015980;ENSRNOG00000050413;ENSRNOG00000022860;ENSRNOG00000009492;ENSRNOG00000005437;NewGene_2772;ENSRNOG00000001056;ENSRNOG00000052620;ENSRNOG00000016885;ENSRNOG00000000987;ENSRNOG00000013286;ENSRNOG00000009131;ENSRNOG00000001080;ENSRNOG00000062276;NewGene_5125;ENSRNOG00000031864;ENSRNOG00000014154;ENSRNOG00000015645;ENSRNOG00000032439;ENSRNOG00000…	Rpain;LOC100910575;Dclre1c;Samd15;Swi5;Trmo;Rida;NewGene_2772;Snapc2;Rack1;Klf6;Ptcd1;Pdcl3;Zc3h12a;Arl6ip4;AABR07044631.2;NewGene_5125;AABR07021871.1;Ilf2;AABR07031480.1;Rsl1d1;Dclre1b;1700020D05Rik;Mrpl38;Srfbp1;Egr3;Klf10;NewGene_803	4043
GO:1902533	positive regulation of intracellular signal transduction	21	0.42077	1.21013	0.209877	0.405745	NewGene_2188;ENSRNOG00000012730;ENSRNOG00000015339;ENSRNOG00000018598;ENSRNOG00000014819;ENSRNOG00000049942	NewGene_2188;Lrrk1;Shoc2;Ankrd1;Hap1;RGD1564899	1806
GO:0043406	positive regulation of MAP kinase activity	16	0.468136	1.24498	0.210191	0.405786	ENSRNOG00000029614;ENSRNOG00000004332;ENSRNOG00000014443;ENSRNOG00000000940;ENSRNOG00000012002;ENSRNOG00000006450;ENSRNOG00000049238	Robo1;Egfr;Pde5a;Flt1;Iqgap1;Erbb2;LOC102552659	2530
GO:0050808	synapse organization	22	0.413775	1.20079	0.212058	0.408745	ENSRNOG00000006631;ENSRNOG00000020857;ENSRNOG00000031709;ENSRNOG00000048049;ENSRNOG00000000879;ENSRNOG00000019799;ENSRNOG00000011470	Sema3e;Ppfia1;Ppfibp1;AABR07006049.2;Slc9a6;Pcdhgc3;Tsc1	2512
GO:0090316	positive regulation of intracellular protein transport	17	0.45564	1.23174	0.212314	0.408745	ENSRNOG00000001276;ENSRNOG00000010155;ENSRNOG00000007445;ENSRNOG00000007515;ENSRNOG00000004430	Pcnt;Pcm1;Asph;Kif3a;Cep131	2642
GO:0006869	lipid transport	18	0.4357	1.20786	0.21281	0.40913	ENSRNOG00000054058;ENSRNOG00000007830;ENSRNOG00000012892;ENSRNOG00000013659;ENSRNOG00000032391;ENSRNOG00000018126	Osbpl1a;Apold1;Abca4;Tex2;Esyt2;Abca1	1828
GO:0002283	neutrophil activation involved in immune response	12	-0.537803	-1.26682	0.214286	0.411396	ENSRNOG00000013564;ENSRNOG00000002944;ENSRNOG00000006589;ENSRNOG00000014154;NewGene_8035;ENSRNOG00000024159	Dok3;RGD1304587;LOC103694877;Ilf2;NewGene_8035;Fcer1g	3403
GO:2001034	positive regulation of double-strand break repair via nonhomologous end joining	14	0.474849	1.22242	0.215983	0.41408	ENSRNOG00000025028;ENSRNOG00000014319;ENSRNOG00000021268;ENSRNOG00000012865;ENSRNOG00000059057;ENSRNOG00000017508;ENSRNOG00000054901;NewGene_626;ENSRNOG00000023463;ENSRNOG00000016790	Prkdc;Smchd1;Shld1;Parp3;Shld2;Kmt5c;Rif1;NewGene_626;Parp9;Kmt5b	4974
GO:0048167	regulation of synaptic plasticity	18	0.433129	1.20073	0.216942	0.415344	ENSRNOG00000020689;ENSRNOG00000011852;ENSRNOG00000059683;ENSRNOG00000014508	Cpeb3;Myo6;Mpp2;Mgll	1440
GO:0051716	cellular response to stimulus	114	0.283833	1.12984	0.217865	0.416534	ENSRNOG00000015658;ENSRNOG00000032437;ENSRNOG00000010748;NewGene_2188;ENSRNOG00000017583;ENSRNOG00000009161;ENSRNOG00000059683;NewGene_2571;ENSRNOG00000023274;ENSRNOG00000015339;NewGene_10049;ENSRNOG00000018598;ENSRNOG00000005933;ENSRNOG00000014819;ENSRNOG00000014689;ENSRNOG00000046617;NewGene_5234;ENSRNOG00000057813	Sorbs1;Pard3;Mtus1;NewGene_2188;Mapkap1;Clasp2;Mpp2;NewGene_2571;Lrrc28;Shoc2;NewGene_10049;Ankrd1;Yap1;Hap1;Zbtb4;LOC103690149;NewGene_5234;AABR07063281.1	1777
GO:0006355	regulation of transcription, DNA-templated	458	0.226729	1.06189	0.218509	0.416687	ENSRNOG00000045913;ENSRNOG00000009145;ENSRNOG00000028845;ENSRNOG00000006170;ENSRNOG00000014486;ENSRNOG00000016874;ENSRNOG00000025509;ENSRNOG00000004362;ENSRNOG00000005984;ENSRNOG00000014395;NewGene_154;ENSRNOG00000046256;NewGene_6240;ENSRNOG00000016780;ENSRNOG00000015488;ENSRNOG00000004730;ENSRNOG00000006719;ENSRNOG00000003054;ENSRNOG00000025140;ENSRNOG00000049751;ENSRNOG00000030639;ENSRNOG000000…	Prdm16;Klf12;Ebf1;Bach2;Rfx3;Zfp521;Apbb2;Rps6ka5;Etv6;Gli3;NewGene_154;Ralgapa1;NewGene_6240;RGD1310951;Tead1;Meis2;Zfp618;AABR07037009.1;Zfat;Arid4b;Usp13;Tcf7l2;Zfp516;Phf20;Rreb1;Sfmbt1;Ascc1;Tfdp2;Irf2;Bach1;AC106605.1;Zfp362;LOC100912163;Kank2;Tcea3;Rere;Lrp6;Ankrd1;Yap1;Cux1;Meis1;Emsy;Lrrfip2;AABR07031756.2;Zbtb4;Nsd1;Nsd3;Arid2;Phf20l1;LOC103690149;AABR07001100.1;NewGene_5234;Zmynd8;Wwtr…	2683
GO:0070887	cellular response to chemical stimulus	50	0.337261	1.18002	0.218688	0.416687	ENSRNOG00000015658;ENSRNOG00000032437;ENSRNOG00000010748;NewGene_2188;ENSRNOG00000015339;NewGene_10049;ENSRNOG00000018598;ENSRNOG00000005933;ENSRNOG00000014819	Sorbs1;Pard3;Mtus1;NewGene_2188;Shoc2;NewGene_10049;Ankrd1;Yap1;Hap1	1444
GO:0071236	cellular response to antibiotic	14	-0.503271	-1.24632	0.218924	0.416687	ENSRNOG00000008012;ENSRNOG00000016885;ENSRNOG00000008297;ENSRNOG00000009131;ENSRNOG00000006589;ENSRNOG00000016274;ENSRNOG00000020938;NewGene_8035	Abcb1a;Klf6;Oser1;Zc3h12a;LOC103694877;Zfp580;Ppp1r15a;NewGene_8035	3478
GO:0006111	regulation of gluconeogenesis	12	0.495766	1.23159	0.219149	0.416687	ENSRNOG00000049232;ENSRNOG00000004172;ENSRNOG00000011561;ENSRNOG00000025496	Tcf7l2;Pdk2;Nln;Usp7	2275
GO:1902236	negative regulation of endoplasmic reticulum stress-induced intrinsic apoptotic signaling pathway	11	0.505185	1.22749	0.220588	0.418849	ENSRNOG00000004048;ENSRNOG00000005413;ENSRNOG00000010574;ENSRNOG00000001717;ENSRNOG00000005108	Lrrk2;Creb3l1;Ptpn1;Opa1;Wfs1	3305
GO:1903204	negative regulation of oxidative stress-induced neuron death	12	0.494587	1.22866	0.221277	0.418922	ENSRNOG00000007486;ENSRNOG00000010210;ENSRNOG00000016224;ENSRNOG00000056487;ENSRNOG00000052204;ENSRNOG00000004637;ENSRNOG00000054172	Atg7;Slc7a11;Meak7;Oxr1;Tbc1d24;Fbxo7;Ctnnb1	4242
GO:0043200	response to amino acid	14	-0.501373	-1.24162	0.222635	0.418922	ENSRNOG00000030888;ENSRNOG00000007159;ENSRNOG00000010278;ENSRNOG00000014361	Rela;Ccl2;Il6;Edn1	466
GO:0035278	miRNA mediated inhibition of translation	11	0.504504	1.22584	0.222689	0.418922	ENSRNOG00000025596;ENSRNOG00000024907;ENSRNOG00000022395;ENSRNOG00000055915;ENSRNOG00000019742;ENSRNOG00000024737	Ago4;Tnrc6b;Tnrc6c;Ago1;Stat3;Tnrc6a	2715
GO:0046849	bone remodeling	11	0.504276	1.22529	0.222689	0.418922	ENSRNOG00000015911;ENSRNOG00000018835;ENSRNOG00000005715;ENSRNOG00000020813;ENSRNOG00000006338;ENSRNOG00000011944;ENSRNOG00000020588	Lrp5;Notch2;Lgr4;Ltbp3;Lrp6;Snx10;Efna4	2248
GO:2001224	positive regulation of neuron migration	11	0.504502	1.22583	0.222689	0.418922	ENSRNOG00000004033;ENSRNOG00000056907;ENSRNOG00000015977;ENSRNOG00000055226;ENSRNOG00000052204;ENSRNOG00000007753;ENSRNOG00000049708;ENSRNOG00000018929;ENSRNOG00000020807;ENSRNOG00000054890	Sema6a;Nipbl;Zfp609;Dab2ip;Tbc1d24;Plaa;NEWGENE_1306714;Kif20b;Wdr62;Flna	4383
GO:0045724	positive regulation of cilium assembly	17	0.450023	1.21655	0.22293	0.418922	ENSRNOG00000004057;ENSRNOG00000011073;ENSRNOG00000014819;ENSRNOG00000008334;ENSRNOG00000051838;ENSRNOG00000010311;ENSRNOG00000017069	Ccdc88a;Htt;Hap1;Crocc;AABR07057491.1;Dzip1;Mark4	3072
GO:0043524	negative regulation of neuron apoptotic process	60	0.323696	1.15582	0.222944	0.418922	ENSRNOG00000029966;ENSRNOG00000006030;ENSRNOG00000007034;ENSRNOG00000017422;ENSRNOG00000027839;ENSRNOG00000025053;ENSRNOG00000006302;ENSRNOG00000057522;ENSRNOG00000008911;ENSRNOG00000000567;ENSRNOG00000003191;ENSRNOG00000010957;ENSRNOG00000013409;ENSRNOG00000033169;ENSRNOG00000014117;ENSRNOG00000056487;ENSRNOG00000056371;ENSRNOG00000007089;ENSRNOG00000020030;ENSRNOG00000059968;ENSRNOG00000021031	Xrcc4;Ptprz1;Hipk2;Ambra1;Ptk2b;Lrp1;Gclc;Retreg1;Draxin;Unc5b;Bhlhb9;Braf;Gclm;Cpeb4;Hmox1;Oxr1;Pik3ca;Lgmn;Crlf1;Jak2;Grn	3074
GO:0051704	multi-organism process	28	-0.412657	-1.20067	0.223048	0.418922	ENSRNOG00000009131;ENSRNOG00000057867;ENSRNOG00000006589;ENSRNOG00000004534;ENSRNOG00000020578;NewGene_8035;NewGene_9920;ENSRNOG00000013465	Zc3h12a;Mns1;LOC103694877;Spdya;Ceacam1;NewGene_8035;NewGene_9920;Tepp	2683
GO:0048646	anatomical structure formation involved in morphogenesis	20	0.425771	1.19696	0.223629	0.41898	ENSRNOG00000014395;ENSRNOG00000007261;ENSRNOG00000018598;ENSRNOG00000046617;ENSRNOG00000057813;ENSRNOG00000013969	Gli3;Gli2;Ankrd1;LOC103690149;AABR07063281.1;Ahi1	2182
GO:1902166	negative regulation of intrinsic apoptotic signaling pathway in response to DNA damage by p53 class mediator	12	-0.532042	-1.25325	0.223684	0.41898	ENSRNOG00000047812;ENSRNOG00000001160;ENSRNOG00000006589;ENSRNOG00000022868;NewGene_8035;ENSRNOG00000020539	Triap1;NEWGENE_1586233;LOC103694877;Ell3;NewGene_8035;Muc1	2834
GO:0042692	muscle cell differentiation	14	0.473244	1.21829	0.224622	0.420133	NewGene_154;ENSRNOG00000018598;ENSRNOG00000045770	NewGene_154;Ankrd1;Hira	1811
GO:0000003	reproduction	28	-0.410345	-1.19395	0.224907	0.420133	NewGene_8842;ENSRNOG00000057867;ENSRNOG00000006589;ENSRNOG00000019206;ENSRNOG00000004534;ENSRNOG00000016394;ENSRNOG00000046022;NewGene_8035;ENSRNOG00000013465	NewGene_8842;Mns1;LOC103694877;Nupr1;Spdya;LOC100911453;Wdr77;NewGene_8035;Tepp	2700
GO:0051131	chaperone-mediated protein complex assembly	13	-0.513974	-1.24759	0.227188	0.423786	ENSRNOG00000000473;ENSRNOG00000016460;ENSRNOG00000006705;ENSRNOG00000046502;ENSRNOG00000050347;ENSRNOG00000060486;ENSRNOG00000026913;ENSRNOG00000007510;ENSRNOG00000001273;ENSRNOG00000005006;ENSRNOG00000001643	Pfdn6;Clu;Mkks;Lonp1;Ptges3l;Ptges3l1;Bbs10;Bbs12;Psmg3;Ndufaf1;Psmg1	4817
GO:1902275	regulation of chromatin organization	12	0.491862	1.22189	0.22766	0.423786	ENSRNOG00000011280;ENSRNOG00000007472	Mllt3;Setd5	1509
GO:0030513	positive regulation of BMP signaling pathway	21	0.41516	1.19399	0.228395	0.423786	ENSRNOG00000006490;ENSRNOG00000009037;ENSRNOG00000018835;ENSRNOG00000011007;ENSRNOG00000022196;ENSRNOG00000014350;ENSRNOG00000000417;ENSRNOG00000050190;ENSRNOG00000018140;ENSRNOG00000019322	Neo1;Sulf1;Notch2;Ube2o;Bmpr2;Cyr61;Numa1;Eng;Smad2;Notch1	3473
GO:0050885	neuromuscular process controlling balance	21	0.415818	1.19589	0.228395	0.423786	NewGene_13228;ENSRNOG00000047656;ENSRNOG00000051671;ENSRNOG00000002886;ENSRNOG00000019212;ENSRNOG00000002755;ENSRNOG00000000571;ENSRNOG00000009371;ENSRNOG00000016163	NewGene_13228;Gaa;Herc1;Myh10;Tpp1;Pafah1b1;Psap;LOC100909750;Slc1a3	3453
GO:0032259	methylation	32	-0.394895	-1.17673	0.228682	0.423786	ENSRNOG00000005930;ENSRNOG00000001603;ENSRNOG00000013968;ENSRNOG00000018766;ENSRNOG00000043002;ENSRNOG00000016465;NewGene_14661;ENSRNOG00000019426;ENSRNOG00000016394;ENSRNOG00000046022;ENSRNOG00000047631;NewGene_8633	Nnmt;N6amt1;Comtd1;Rrp8;Lcmt2;Trmu;NewGene_14661;Ramac;LOC100911453;Wdr77;Eef1akmt3;NewGene_8633	2584
GO:0009893	positive regulation of metabolic process	97	0.289731	1.12635	0.2287	0.423786	ENSRNOG00000015658;ENSRNOG00000032437;NewGene_2188;NewGene_154;ENSRNOG00000017583;ENSRNOG00000003054;ENSRNOG00000047302;ENSRNOG00000018598;ENSRNOG00000005933;ENSRNOG00000046617;ENSRNOG00000001126;ENSRNOG00000003226;ENSRNOG00000012030;ENSRNOG00000060335;ENSRNOG00000013969;ENSRNOG00000015447;ENSRNOG00000048982;ENSRNOG00000051838;ENSRNOG00000012480;ENSRNOG00000015845;ENSRNOG00000014037	Sorbs1;Pard3;NewGene_2188;NewGene_154;Mapkap1;AABR07037009.1;AC106605.1;Ankrd1;Yap1;LOC103690149;Fbxw8;Mprip;AABR07043897.1;Strn3;Ahi1;LOC100912282;Calcoco1;AABR07057491.1;Pxylp1;Fam129b;Dcun1d3	2606
GO:2000234	positive regulation of rRNA processing	10	-0.558958	-1.25265	0.229323	0.424374	ENSRNOG00000016591;ENSRNOG00000026316;ENSRNOG00000014049;ENSRNOG00000013596;ENSRNOG00000021132;ENSRNOG00000003825;ENSRNOG00000012692;ENSRNOG00000033700	Utp15;Wdr43;Riok1;Dimt1;Trmt112;Wdr75;Riok2;Bud23	4137
GO:0044281	small molecule metabolic process	23	-0.432642	-1.19641	0.229885	0.424561	ENSRNOG00000017780;ENSRNOG00000013286;ENSRNOG00000054334;ENSRNOG00000006589;ENSRNOG00000062276;NewGene_5125;ENSRNOG00000014456;ENSRNOG00000043107;NewGene_8035;NewGene_9172	Akr7a2;Pdcl3;Abhd10;LOC103694877;AABR07044631.2;NewGene_5125;Coq10b;LOC103693563;NewGene_8035;NewGene_9172	3068
GO:0006400	tRNA modification	11	-0.546218	-1.25909	0.230038	0.424561	ENSRNOG00000028168;ENSRNOG00000023403;ENSRNOG00000005539;ENSRNOG00000014946;ENSRNOG00000014274;ENSRNOG00000009492;ENSRNOG00000061844;ENSRNOG00000019232	Ankrd16;Gtpbp3;Thg1l;AABR07005588.1;Trit1;Trmo;AABR07005618.1;RGD1311345	4647
GO:0060122	inner ear receptor cell stereocilium organization	12	0.48838	1.21324	0.231915	0.427455	ENSRNOG00000028335;NewGene_3565;ENSRNOG00000009278;ENSRNOG00000007515;ENSRNOG00000004542;ENSRNOG00000022343;ENSRNOG00000032574;ENSRNOG00000013641	Fat4;NewGene_3565;Ift88;Kif3a;Ttc8;Alms1;Scrib;Myo7a	4246
GO:0046580	negative regulation of Ras protein signal transduction	15	0.461202	1.20653	0.233405	0.428704	ENSRNOG00000017583;ENSRNOG00000017671;ENSRNOG00000001431;ENSRNOG00000014316	Mapkap1;Rasa3;Rasa4;Rapgef1	660
GO:0001732	formation of cytoplasmic translation initiation complex	16	-0.479139	-1.21615	0.233522	0.428704	ENSRNOG00000012738;ENSRNOG00000010117;ENSRNOG00000004252;ENSRNOG00000027690;ENSRNOG00000015221;ENSRNOG00000017447;ENSRNOG00000001253;ENSRNOG00000055247;ENSRNOG00000047185;ENSRNOG00000060288;ENSRNOG00000020495;ENSRNOG00000020619;ENSRNOG00000016459;ENSRNOG00000005804	Eif3m;Eif3a;LOC108348062;Eif3el1;Eif3f;Eif2s2;Eif3b;LOC100365062;AABR07049994.1;LOC100909481;Eif3k;Eif3g;Eif3j;Eif3d	5321
GO:0019722	calcium-mediated signaling	16	-0.47953	-1.21714	0.233522	0.428704	ENSRNOG00000033234;ENSRNOG00000038202;ENSRNOG00000014361;ENSRNOG00000021856	Ccrl2;Calml4;Edn1;Lat2	598
GO:0034620	cellular response to unfolded protein	13	0.476635	1.21031	0.234409	0.429763	ENSRNOG00000009920;ENSRNOG00000034093;ENSRNOG00000061099;ENSRNOG00000017941;ENSRNOG00000012864	LOC680121;AABR07011951.1;AABR07033324.1;Optn;Ern1	2975
GO:0010719	negative regulation of epithelial to mesenchymal transition	15	0.459551	1.20221	0.235546	0.431064	ENSRNOG00000049496;ENSRNOG00000016879;ENSRNOG00000052256;ENSRNOG00000027756;ENSRNOG00000055226;ENSRNOG00000020723	Trim62;Ldlrad4;Dact3;Usf3;Dab2ip;Pten	3121
GO:0032786	positive regulation of DNA-templated transcription, elongation	11	-0.542119	-1.24964	0.235741	0.431064	ENSRNOG00000017113;ENSRNOG00000007845;ENSRNOG00000006985;ENSRNOG00000036687;ENSRNOG00000053054;ENSRNOG00000022868;ENSRNOG00000055738	Ccnt2;Supt4h1;Ccnk;Alyref;Ccnt1;Ell3;LOC103692976	4649
GO:0030879	mammary gland development	10	0.519295	1.21201	0.23617	0.431279	ENSRNOG00000014395;ENSRNOG00000007261;ENSRNOG00000010121	Gli3;Gli2;Lef1	1513
GO:0043542	endothelial cell migration	13	0.47633	1.20953	0.236559	0.43142	ENSRNOG00000007916;ENSRNOG00000025209;ENSRNOG00000016758;ENSRNOG00000020723;ENSRNOG00000009371;ENSRNOG00000001090;ENSRNOG00000003864;ENSRNOG00000012991;ENSRNOG00000047356;ENSRNOG00000060168	Ptk2;Plxnd1;Loxl2;Pten;LOC100909750;Stard13;Gipc1;Adgra2;Abl1;Prkx	4496
GO:0006515	protein quality control for misfolded or incompletely synthesized proteins	12	0.483313	1.20066	0.238298	0.434019	ENSRNOG00000013875;ENSRNOG00000015162;ENSRNOG00000025832	Fbxl17;Lonp2;Zer1	1598
GO:0007017	microtubule-based process	42	0.343322	1.15172	0.239437	0.434123	ENSRNOG00000032437;ENSRNOG00000043151;ENSRNOG00000009161;ENSRNOG00000014819;ENSRNOG00000002544;NewGene_5234;ENSRNOG00000057813;NewGene_4399	Pard3;Cntln;Clasp2;Hap1;Kifap3;NewGene_5234;AABR07063281.1;NewGene_4399	2007
GO:0051270	regulation of cellular component movement	23	0.397809	1.17214	0.239583	0.434123	ENSRNOG00000010748;NewGene_983;ENSRNOG00000009161;NewGene_2571;ENSRNOG00000014819;ENSRNOG00000019555;NewGene_4399	Mtus1;NewGene_983;Clasp2;NewGene_2571;Hap1;Arap1;NewGene_4399	2007
GO:0010862	positive regulation of pathway-restricted SMAD protein phosphorylation	17	0.445275	1.20372	0.239915	0.434123	ENSRNOG00000013717;ENSRNOG00000005033;ENSRNOG00000052469;ENSRNOG00000013328	Bmp6;Acvr1;Bmpr1a;Rbpms	1140
GO:0030217	T cell differentiation	16	0.453639	1.20642	0.239915	0.434123	ENSRNOG00000047605;ENSRNOG00000002969;ENSRNOG00000020193;ENSRNOG00000018162;ENSRNOG00000060479;ENSRNOG00000054264;ENSRNOG00000054782;ENSRNOG00000006689;ENSRNOG00000061607;ENSRNOG00000001184;ENSRNOG00000019422	Ptprk;Itpkb;Runx2;Nhej1;Sp3;Nfatc3;Ppp3cb;Chd7;Lmbr1l;Pknox1;Egr1	4097
GO:0008630	intrinsic apoptotic signaling pathway in response to DNA damage	36	-0.376738	-1.16221	0.239923	0.434123	ENSRNOG00000009576;ENSRNOG00000019206;ENSRNOG00000006485;ENSRNOG00000033970;ENSRNOG00000016551;ENSRNOG00000009222;ENSRNOG00000033153;ENSRNOG00000046405;ENSRNOG00000057619	Xpa;Nupr1;Topors;Moap1;Bcl2l11;Epha2;Sfn;Hic1;LOC100912068	2579
GO:0006811	ion transport	12	0.482581	1.19884	0.240426	0.434464	ENSRNOG00000032798;ENSRNOG00000003054;ENSRNOG00000005196;ENSRNOG00000049378	Slco3a1;AABR07037009.1;Slc12a6;AABR07062583.1	1024
GO:1901698	response to nitrogen compound	23	0.397209	1.17037	0.241667	0.436138	ENSRNOG00000015658;ENSRNOG00000010748	Sorbs1;Mtus1	172
GO:0006996	organelle organization	110	0.283056	1.12212	0.244493	0.440664	ENSRNOG00000015658;ENSRNOG00000032437;NewGene_154;ENSRNOG00000043151;ENSRNOG00000017583;ENSRNOG00000018425;ENSRNOG00000009161;ENSRNOG00000001303;ENSRNOG00000018598;ENSRNOG00000031406;ENSRNOG00000046617;NewGene_5234;ENSRNOG00000001126;ENSRNOG00000057813	Sorbs1;Pard3;NewGene_154;Cntln;Mapkap1;Dym;Clasp2;Specc1l;Ankrd1;Hps3;LOC103690149;NewGene_5234;Fbxw8;AABR07063281.1	1777
GO:0008593	regulation of Notch signaling pathway	11	0.496343	1.20601	0.245798	0.44244	ENSRNOG00000004834;ENSRNOG00000054257	Llgl2;Adam10	454
GO:2000145	regulation of cell motility	24	0.390996	1.16996	0.248434	0.446604	ENSRNOG00000010748;ENSRNOG00000011245;ENSRNOG00000009161;NewGene_2571;ENSRNOG00000020388;ENSRNOG00000011317;NewGene_4399	Mtus1;Arhgap18;Clasp2;NewGene_2571;Inpp5f;Pkn2;NewGene_4399	2007
GO:0002684	positive regulation of immune system process	14	-0.491188	-1.2164	0.250464	0.449112	ENSRNOG00000009131;ENSRNOG00000006589;ENSRNOG00000016274;ENSRNOG00000020578;ENSRNOG00000017828;NewGene_8035;ENSRNOG00000006118	Zc3h12a;LOC103694877;Zfp580;Ceacam1;Egr3;NewGene_8035;Klf10	2683
GO:1901215	negative regulation of neuron death	24	-0.424488	-1.1821	0.250478	0.449112	ENSRNOG00000003172;ENSRNOG00000054437;ENSRNOG00000010278;ENSRNOG00000008525	Serpinf1;Rel;Il6;Csf3	466
GO:0032502	developmental process	144	0.266081	1.10047	0.252155	0.450719	ENSRNOG00000032437;NewGene_14640;NewGene_154;ENSRNOG00000018425;NewGene_983;ENSRNOG00000009161;ENSRNOG00000003054;NewGene_11625;NewGene_10049;ENSRNOG00000021475;ENSRNOG00000051719;ENSRNOG00000001303;ENSRNOG00000018598;ENSRNOG00000005933;ENSRNOG00000014508;ENSRNOG00000014819;ENSRNOG00000047491;ENSRNOG00000046617;NewGene_5234;ENSRNOG00000001126;ENSRNOG00000057813;ENSRNOG00000013351;ENSRNOG000000120…	Pard3;NewGene_14640;NewGene_154;Dym;NewGene_983;Clasp2;AABR07037009.1;NewGene_11625;NewGene_10049;Ldah;AABR07065498.1;Specc1l;Ankrd1;Yap1;Mgll;Hap1;AABR07037520.1;LOC103690149;NewGene_5234;Fbxw8;AABR07063281.1;Stxbp5;AABR07043897.1;Ahi1;Dennd5a;Ermp1;Atxn10;NewGene_1652	2451
GO:0042476	odontogenesis	17	-0.463888	-1.19174	0.252354	0.450719	ENSRNOG00000023440;ENSRNOG00000004210;ENSRNOG00000013379;ENSRNOG00000014320;ENSRNOG00000011136;ENSRNOG00000021659	Phex;Osr1;Zfp422;Inhba;Osr2;Acp4	2131
GO:1901701	cellular response to oxygen-containing compound	25	0.383233	1.15205	0.252632	0.450719	ENSRNOG00000015658;ENSRNOG00000010748;NewGene_10049;ENSRNOG00000018598;ENSRNOG00000005933	Sorbs1;Mtus1;NewGene_10049;Ankrd1;Yap1	1406
GO:0060349	bone morphogenesis	15	0.453439	1.18622	0.252677	0.450719	ENSRNOG00000015736;ENSRNOG00000018668;ENSRNOG00000015911;ENSRNOG00000016374;ENSRNOG00000020813;ENSRNOG00000006338	Dhrs3;Glg1;Lrp5;Fgfr2;Ltbp3;Lrp6	1346
GO:0014070	response to organic cyclic compound	61	0.313662	1.11954	0.253829	0.45215	ENSRNOG00000010064;ENSRNOG00000000658;ENSRNOG00000010210;ENSRNOG00000014254;ENSRNOG00000004332;ENSRNOG00000014079;NewGene_10049;ENSRNOG00000018598;ENSRNOG00000005933;ENSRNOG00000005796;ENSRNOG00000023579;ENSRNOG00000060335;ENSRNOG00000011853;ENSRNOG00000015447;ENSRNOG00000048982	Abcc4;Acacb;Slc7a11;Cpt1a;Egfr;Stat4;NewGene_10049;Ankrd1;Yap1;Ctnna1;Tet2;Strn3;Mbd2;LOC100912282;Calcoco1	2429
GO:0044344	cellular response to fibroblast growth factor stimulus	18	0.422523	1.17133	0.254132	0.45215	ENSRNOG00000006302;ENSRNOG00000015339;ENSRNOG00000016374;ENSRNOG00000012002;ENSRNOG00000013409;ENSRNOG00000060544	Gclc;Shoc2;Fgfr2;Iqgap1;Gclm;Kdm5b	1780
GO:0046329	negative regulation of JNK cascade	16	0.445111	1.18374	0.254777	0.452715	ENSRNOG00000001138;ENSRNOG00000055246;ENSRNOG00000008868;ENSRNOG00000004763;ENSRNOG00000059043;ENSRNOG00000002755;ENSRNOG00000014670;ENSRNOG00000014048;ENSRNOG00000028129	Taok3;Ncor1;Dusp19;Sirpa;Itch;Pafah1b1;Zmynd11;Cyld;Fktn	4024
GO:0009409	response to cold	12	0.475275	1.18069	0.255319	0.453097	ENSRNOG00000016815;ENSRNOG00000016258;ENSRNOG00000046202;ENSRNOG00000018170;ENSRNOG00000009066;ENSRNOG00000010592;ENSRNOG00000018114;ENSRNOG00000014303	Tmem135;Zfp516;Metrnl;Slc27a1;Thra;Slc25a27;Acadvl;Lrp11	3913
GO:0006303	double-strand break repair via nonhomologous end joining	18	0.420092	1.16459	0.256198	0.453319	ENSRNOG00000029966;ENSRNOG00000025028;ENSRNOG00000018162;ENSRNOG00000061129;ENSRNOG00000016105;ENSRNOG00000013837	Xrcc4;Prkdc;Nhej1;Psmd14;Xrcc5;Tp53bp1	2726
GO:0048843	negative regulation of axon extension involved in axon guidance	14	0.457489	1.17773	0.257019	0.453319	ENSRNOG00000006631;ENSRNOG00000004033;ENSRNOG00000008593;ENSRNOG00000017704;ENSRNOG00000048738;ENSRNOG00000006526;ENSRNOG00000014650;ENSRNOG00000007202	Sema3e;Sema6a;Ryk;Sema3f;Hdac6;Sema3c;Sema4g;Sema3d	3972
GO:1901224	positive regulation of NIK/NF-kappaB signaling	27	-0.402693	-1.15883	0.257036	0.453319	ENSRNOG00000051482;ENSRNOG00000000439;ENSRNOG00000014361;ENSRNOG00000015027;ENSRNOG00000009140	Hmg1l1;Ager;Edn1;Il18r1;C1qtnf4	796
GO:0006884	cell volume homeostasis	10	0.513262	1.19793	0.257447	0.453319	ENSRNOG00000005196;ENSRNOG00000002537;ENSRNOG00000016372;ENSRNOG00000013039	Slc12a6;Wnk3;Slc12a7;Add1	2315
GO:0070848	response to growth factor	18	0.418079	1.15901	0.258264	0.453319	ENSRNOG00000032437;NewGene_2188;ENSRNOG00000015339;ENSRNOG00000018598;ENSRNOG00000014819	Pard3;NewGene_2188;Shoc2;Ankrd1;Hap1	1444
GO:0043627	response to estrogen	24	0.386717	1.15715	0.258873	0.453319	ENSRNOG00000014395;ENSRNOG00000003686;ENSRNOG00000009173;ENSRNOG00000049281;ENSRNOG00000017601;ENSRNOG00000005796;ENSRNOG00000014117	Gli3;Tbl1x;Smad6;Gba;Srd5a1;Ctnna1;Hmox1	2234
GO:0044249	cellular biosynthetic process	55	-0.340112	-1.14462	0.259048	0.453319	NewGene_2772;ENSRNOG00000001056;ENSRNOG00000052620;ENSRNOG00000016885;ENSRNOG00000013286;ENSRNOG00000006589;ENSRNOG00000062276;NewGene_5125;ENSRNOG00000014456;ENSRNOG00000031864;ENSRNOG00000014154;ENSRNOG00000008256;ENSRNOG00000017828;NewGene_8035;ENSRNOG00000006118;NewGene_9172;NewGene_803	NewGene_2772;Snapc2;Rack1;Klf6;Pdcl3;LOC103694877;AABR07044631.2;NewGene_5125;Coq10b;AABR07021871.1;Ilf2;Mrpl38;Egr3;NewGene_8035;Klf10;NewGene_9172;NewGene_803	3459
GO:0000380	alternative mRNA splicing, via spliceosome	14	0.454983	1.17128	0.259179	0.453319	NewGene_3762;ENSRNOG00000014076;ENSRNOG00000013620;ENSRNOG00000002735;ENSRNOG00000007921;ENSRNOG00000022372;ENSRNOG00000051170	NewGene_3762;Mbnl1;Cdk13;Dhx9;Hnrnpm;Kdm1a;Ddx17	3961
GO:0031663	lipopolysaccharide-mediated signaling pathway	14	0.45615	1.17428	0.259179	0.453319	ENSRNOG00000008180;ENSRNOG00000014079;ENSRNOG00000001849;ENSRNOG00000000513;ENSRNOG00000006870;ENSRNOG00000017181	Lyn;Stat4;Mapk1;Mapk14;Mtdh;Malt1	3589
GO:0035115	embryonic forelimb morphogenesis	14	0.455016	1.17136	0.259179	0.453319	ENSRNOG00000010952;ENSRNOG00000056907;ENSRNOG00000011829;ENSRNOG00000006338;ENSRNOG00000020193;ENSRNOG00000014863	Ift122;Nipbl;Rpgrip1l;Lrp6;Runx2;Reck	1724
GO:0030850	prostate gland development	10	0.512217	1.19549	0.259574	0.453319	ENSRNOG00000014395;ENSRNOG00000007261;ENSRNOG00000020804	Gli3;Gli2;Smarcc1	1066
GO:0051560	mitochondrial calcium ion homeostasis	10	0.511445	1.19369	0.259574	0.453319	ENSRNOG00000045920;ENSRNOG00000017965;ENSRNOG00000010668;ENSRNOG00000009097;ENSRNOG00000001383;ENSRNOG00000009433;ENSRNOG00000009460	Mcu;Afg3l2;Anxa6;Immt;Slc8b1;Mcub;Pdzd8	3945
GO:0072359	circulatory system development	22	0.399268	1.15869	0.259875	0.453319	NewGene_154;ENSRNOG00000018598;ENSRNOG00000005933;ENSRNOG00000046617;ENSRNOG00000001126;ENSRNOG00000057813;ENSRNOG00000013969	NewGene_154;Ankrd1;Yap1;LOC103690149;Fbxw8;AABR07063281.1;Ahi1	2182
GO:0007608	sensory perception of smell	13	0.462712	1.17495	0.260215	0.453319	ENSRNOG00000014530;ENSRNOG00000008616;ENSRNOG00000009795;ENSRNOG00000020828;ENSRNOG00000004505	Nav2;Ubr3;Nfib;Pde4a;Nfic	1635
GO:0043280	positive regulation of cysteine-type endopeptidase activity involved in apoptotic process	24	0.385958	1.15488	0.26096	0.453319	ENSRNOG00000031700;ENSRNOG00000010629;ENSRNOG00000016968;ENSRNOG00000023143;ENSRNOG00000014350	Map3k5;Nod1;Gramd4;Nlrp1a;Cyr61	2400
GO:0000904	cell morphogenesis involved in differentiation	16	0.442759	1.17749	0.261146	0.453319	ENSRNOG00000032437;NewGene_983	Pard3;NewGene_983	402
GO:0007041	lysosomal transport	14	0.453036	1.16626	0.261339	0.453319	ENSRNOG00000006895;ENSRNOG00000003234;ENSRNOG00000023280;ENSRNOG00000000571;ENSRNOG00000021031	Vps53;Mgrn1;Als2;Psap;Grn	3074
GO:0010632	regulation of epithelial cell migration	14	0.451934	1.16343	0.261339	0.453319	ENSRNOG00000013160;ENSRNOG00000009161;NewGene_2571;ENSRNOG00000007916	Sash1;Clasp2;NewGene_2571;Ptk2	847
GO:0033617	mitochondrial cytochrome c oxidase assembly	16	-0.462853	-1.17481	0.26177	0.453449	NewGene_287;ENSRNOG00000050052;ENSRNOG00000009713;ENSRNOG00000018102;ENSRNOG00000028699;ENSRNOG00000050169;ENSRNOG00000016754;ENSRNOG00000061425;ENSRNOG00000004553;ENSRNOG00000027422;ENSRNOG00000003052	NewGene_287;Cox19;Oxa1l;Coa5;Sco1;Pet100;Bcs1l;Cox14;Cox20;Fastkd3;Cox18	5907
GO:0051674	localization of cell	18	0.417251	1.15672	0.262397	0.453449	ENSRNOG00000032437;NewGene_154;ENSRNOG00000009161;ENSRNOG00000001303	Pard3;NewGene_154;Clasp2;Specc1l	1298
GO:0097421	liver regeneration	18	0.415139	1.15086	0.262397	0.453449	ENSRNOG00000014395;ENSRNOG00000011425;ENSRNOG00000004332;NewGene_12201	Gli3;Ptpn3;Egfr;NewGene_12201	612
GO:0009611	response to wounding	31	0.363177	1.15001	0.26383	0.455166	ENSRNOG00000032437;NewGene_12201;ENSRNOG00000013585;ENSRNOG00000012207;ENSRNOG00000017120;ENSRNOG00000005933;ENSRNOG00000026124;ENSRNOG00000002418	Pard3;NewGene_12201;Nmnat3;Dst;Abhd2;Yap1;Id3;Tgfb2	2059
GO:0018345	protein palmitoylation	18	0.413994	1.14768	0.264463	0.455166	ENSRNOG00000029049;ENSRNOG00000010484;ENSRNOG00000011024;ENSRNOG00000012514;ENSRNOG00000058156;ENSRNOG00000003803;ENSRNOG00000004581;ENSRNOG00000015791	Zdhhc14;Zdhhc21;Zdhhc20;Abhd17b;Zdhhc18;Zdhhc17;Zdhhc9;Zdhhc12	3723
GO:0007283	spermatogenesis	129	0.269643	1.0963	0.264516	0.455166	ENSRNOG00000009318;ENSRNOG00000026649;ENSRNOG00000014368;ENSRNOG00000012204;ENSRNOG00000004048;ENSRNOG00000013718;ENSRNOG00000012358;ENSRNOG00000026319;ENSRNOG00000010418;ENSRNOG00000014448;ENSRNOG00000059997;ENSRNOG00000017282;ENSRNOG00000001294;ENSRNOG00000013927;ENSRNOG00000011709;ENSRNOG00000005715;ENSRNOG00000056703;ENSRNOG00000034272;ENSRNOG00000032183;ENSRNOG00000005907;ENSRNOG00000007568;…	Ttll5;Dnmt3a;Eif4g3;LOC100294508;Lrrk2;Herc2;Pcyt1b;Akap9;Nek1;Arntl;Brip1;Tesk2;Ift81;Jag2;Pum1;Lgr4;Atrx;Pias1;Scmh1;Rad18;Spata6;Arid4a;RGD1309730;Ubr2;Herc4	2164
GO:0050766	positive regulation of phagocytosis	11	0.490386	1.19153	0.264706	0.455166	ENSRNOG00000017882;ENSRNOG00000025053	Camk1d;Lrp1	677
GO:0030030	cell projection organization	53	0.320114	1.12569	0.265306	0.455632	ENSRNOG00000032437;NewGene_154;NewGene_983;ENSRNOG00000014819;ENSRNOG00000046617;NewGene_5234;ENSRNOG00000057813;ENSRNOG00000013351;NewGene_4399;ENSRNOG00000013969;ENSRNOG00000014637;ENSRNOG00000051838;NewGene_1652;ENSRNOG00000011470;ENSRNOG00000015845	Pard3;NewGene_154;NewGene_983;Hap1;LOC103690149;NewGene_5234;AABR07063281.1;Stxbp5;NewGene_4399;Ahi1;Atxn10;AABR07057491.1;NewGene_1652;Tsc1;Fam129b	2602
GO:0045471	response to ethanol	40	-0.36109	-1.13308	0.266667	0.457401	NewGene_6238;ENSRNOG00000014179;ENSRNOG00000010258;ENSRNOG00000010602;ENSRNOG00000007159;ENSRNOG00000045797;ENSRNOG00000058645;ENSRNOG00000020918;ENSRNOG00000020778;ENSRNOG00000046007;ENSRNOG00000020585;ENSRNOG00000008525	NewGene_6238;Rps2;Vhl;Birc2;Ccl2;Lep;Tnc;Ccnd1;Chrnb2;Cldn3;Tbxa2r;Csf3	2674
GO:0007050	cell cycle arrest	49	0.324191	1.12726	0.267465	0.457724	ENSRNOG00000025509;ENSRNOG00000016029;ENSRNOG00000014452;ENSRNOG00000001515;ENSRNOG00000049232;ENSRNOG00000018835;ENSRNOG00000007964;ENSRNOG00000002418;ENSRNOG00000050343;ENSRNOG00000028113;ENSRNOG00000010771;ENSRNOG00000029773;ENSRNOG00000008620;ENSRNOG00000002146;ENSRNOG00000012864;ENSRNOG00000020423;NewGene_5080;ENSRNOG00000008400;ENSRNOG00000019322;ENSRNOG00000010176;ENSRNOG00000015796;ENSRNO…	Apbb2;Rb1;Zfhx3;Map3k20;Tcf7l2;Notch2;Tp53inp1;Tgfb2;Jmy;Whamm;Pkd1;Atm;Smad3;Pkd2;Ern1;Apc;NewGene_5080;Pml;Notch1;Map2k1;Msh2;Gas2l1	3967
GO:0051085	chaperone cofactor-dependent protein refolding	17	0.426634	1.15333	0.267516	0.457724	ENSRNOG00000009920;ENSRNOG00000060107;ENSRNOG00000034093;ENSRNOG00000061099	LOC680121;Dnajb14;AABR07011951.1;AABR07033324.1	1416
GO:0001889	liver development	41	0.335133	1.1154	0.268839	0.45942	NewGene_154;ENSRNOG00000045918;ENSRNOG00000004281;ENSRNOG00000004332;ENSRNOG00000009278;ENSRNOG00000045738;ENSRNOG00000015439;ENSRNOG00000011829;ENSRNOG00000017601;ENSRNOG00000060479;ENSRNOG00000056371;ENSRNOG00000010771;ENSRNOG00000008620;ENSRNOG00000002146;ENSRNOG00000006833;ENSRNOG00000009972;ENSRNOG00000023593	NewGene_154;Jarid2;Cobl;Egfr;Ift88;Ak4;Man2a1;Rpgrip1l;Srd5a1;Sp3;Pik3ca;Pkd1;Smad3;Pkd2;Rb1cc1;Rara;Upf2	3085
GO:1900026	positive regulation of substrate adhesion-dependent cell spreading	24	0.385027	1.1521	0.269311	0.459652	ENSRNOG00000016576;ENSRNOG00000018683;ENSRNOG00000024703;ENSRNOG00000015701;ENSRNOG00000010957;ENSRNOG00000037765	Carmil1;Dock1;Dock5;Rreb1;Braf;Lims1	2102
GO:0045070	positive regulation of viral genome replication	17	0.426449	1.15283	0.269639	0.459652	ENSRNOG00000010601;ENSRNOG00000005331;ENSRNOG00000011317;ENSRNOG00000031544;ENSRNOG00000019322;ENSRNOG00000047287;ENSRNOG00000007781;ENSRNOG00000020744;ENSRNOG00000030232	Srpk2;Vapb;Pkn2;Larp1;Notch1;Nucks1;Stau1;Adar;Hacd3	4392
GO:0043488	regulation of mRNA stability	18	0.412836	1.14447	0.270661	0.460023	ENSRNOG00000010489;ENSRNOG00000011709;ENSRNOG00000002292;ENSRNOG00000006180;ENSRNOG00000014595	Samd4a;Pum1;Hnrnpd;Pum2;Brf1	2740
GO:0050865	regulation of cell activation	12	-0.501323	-1.18089	0.270677	0.460023	ENSRNOG00000037160;ENSRNOG00000059837;ENSRNOG00000009134;ENSRNOG00000009131;ENSRNOG00000006589;ENSRNOG00000020578;ENSRNOG00000017828;NewGene_8035	Bloc1s6;Cdkn2a;Mad2l2;Zc3h12a;LOC103694877;Ceacam1;Egr3;NewGene_8035	2683
GO:0055088	lipid homeostasis	13	0.458289	1.16372	0.270968	0.460023	ENSRNOG00000034013;ENSRNOG00000025899;ENSRNOG00000056716;ENSRNOG00000015686	Acaca;Thada;Zbtb20;Col4a3bp	2173
GO:0044703	multi-organism reproductive process	16	-0.456335	-1.15827	0.271186	0.460023	ENSRNOG00000057867;ENSRNOG00000006589;ENSRNOG00000004534;NewGene_8035;ENSRNOG00000013465	Mns1;LOC103694877;Spdya;NewGene_8035;Tepp	2590
GO:0042325	regulation of phosphorylation	38	0.339871	1.12593	0.272177	0.460851	ENSRNOG00000032437;NewGene_2188;ENSRNOG00000003821;ENSRNOG00000017583	Pard3;NewGene_2188;Rptor;Mapkap1	336
GO:0030308	negative regulation of cell growth	68	0.298403	1.09915	0.27234	0.460851	ENSRNOG00000025509;ENSRNOG00000034025;ENSRNOG00000003840;ENSRNOG00000016029;ENSRNOG00000000503;ENSRNOG00000011931;ENSRNOG00000052256;ENSRNOG00000019316;ENSRNOG00000021032;ENSRNOG00000009271;ENSRNOG00000055281;ENSRNOG00000002418;ENSRNOG00000014948;ENSRNOG00000000302;ENSRNOG00000022196	Apbb2;Ptprj;Slit2;Rb1;Ppard;Smarca2;Dact3;Sh3bp4;Sphk2;Smarca4;Dcbld2;Tgfb2;Osgin1;Sesn1;Bmpr2	2331
GO:0018193	peptidyl-amino acid modification	11	-0.521142	-1.20129	0.273764	0.462446	NewGene_4985;ENSRNOG00000000250;ENSRNOG00000016394;ENSRNOG00000046022	NewGene_4985;Jmjd6;LOC100911453;Wdr77	1557
GO:0006633	fatty acid biosynthetic process	12	0.469649	1.16671	0.274468	0.462446	ENSRNOG00000000658;ENSRNOG00000034013	Acacb;Acaca	299
GO:0000381	regulation of alternative mRNA splicing, via spliceosome	39	0.336491	1.12269	0.274549	0.462446	ENSRNOG00000013844;ENSRNOG00000014076;ENSRNOG00000001397;ENSRNOG00000001662;ENSRNOG00000010737;ENSRNOG00000048297	Fam172a;Mbnl1;Rbm19;Dyrk1a;Mbnl2;LOC108348175	1565
GO:0031328	positive regulation of cellular biosynthetic process	55	0.316427	1.11229	0.274633	0.462446	ENSRNOG00000015658;NewGene_154;ENSRNOG00000003054;ENSRNOG00000047302;ENSRNOG00000018598;ENSRNOG00000005933;ENSRNOG00000046617;ENSRNOG00000012030;ENSRNOG00000060335;ENSRNOG00000013969;ENSRNOG00000015447;ENSRNOG00000048982;ENSRNOG00000051838;ENSRNOG00000012480;ENSRNOG00000015845	Sorbs1;NewGene_154;AABR07037009.1;AC106605.1;Ankrd1;Yap1;LOC103690149;AABR07043897.1;Strn3;Ahi1;LOC100912282;Calcoco1;AABR07057491.1;Pxylp1;Fam129b	2602
GO:0048741	skeletal muscle fiber development	17	-0.452515	-1.16253	0.274953	0.462446	ENSRNOG00000001979;ENSRNOG00000016640;ENSRNOG00000061238;ENSRNOG00000007461;ENSRNOG00000017786	Rcan1;Dner;Wnt10b;Klhl41;Acta1	1166
GO:0051271	negative regulation of cellular component movement	15	0.443553	1.16036	0.276231	0.464032	ENSRNOG00000009161;NewGene_2571;ENSRNOG00000002093	Clasp2;NewGene_2571;Tgfbr3	716
GO:0007204	positive regulation of cytosolic calcium ion concentration	28	-0.396009	-1.15223	0.276952	0.464678	ENSRNOG00000019296;ENSRNOG00000033234;ENSRNOG00000020585;ENSRNOG00000011011;ENSRNOG00000014361;ENSRNOG00000002792	Gnat2;Ccrl2;Tbxa2r;Nmb;Edn1;Cxcl2	589
GO:0032508	DNA duplex unwinding	11	0.482975	1.17353	0.277311	0.464718	ENSRNOG00000015440;ENSRNOG00000002735;ENSRNOG00000003281;ENSRNOG00000011213	Wrn;Dhx9;Mcm9;Blm	3232
GO:0007611	learning or memory	24	0.382911	1.14577	0.277662	0.464743	ENSRNOG00000000540;ENSRNOG00000006030;ENSRNOG00000004332;ENSRNOG00000003191;ENSRNOG00000017707;ENSRNOG00000002755;ENSRNOG00000020723;NewGene_873;ENSRNOG00000009066;ENSRNOG00000019550;ENSRNOG00000009371;ENSRNOG00000018322;ENSRNOG00000036833;ENSRNOG00000055446;ENSRNOG00000017820;ENSRNOG00000047356	Btbd9;Ptprz1;Egfr;Bhlhb9;Abi2;Pafah1b1;Pten;NewGene_873;Thra;Slc11a2;LOC100909750;Picalm;Zfp385a;Amfr;Nqo2;Abl1	4173
GO:0046718	viral entry into host cell	15	0.442415	1.15738	0.278373	0.464834	ENSRNOG00000016206;ENSRNOG00000010299;ENSRNOG00000004912;ENSRNOG00000012016;ENSRNOG00000006403	Uvrag;Eps15;Itgav;Npc1;Nectin1	1815
GO:0007033	vacuole organization	10	0.502532	1.17289	0.278723	0.464834	ENSRNOG00000000312;ENSRNOG00000015439;ENSRNOG00000021222;ENSRNOG00000039666;ENSRNOG00000008604;ENSRNOG00000013689;ENSRNOG00000011956;ENSRNOG00000002705	Fig4;Man2a1;Vps16;Srpx;Nsfl1c;Vps18;Aktip;Vps4b	5412
GO:0031503	protein-containing complex localization	10	0.503815	1.17588	0.278723	0.464834	NewGene_5234;ENSRNOG00000057813;NewGene_4399;ENSRNOG00000015425	NewGene_5234;AABR07063281.1;NewGene_4399;Ssx2ip	3511
GO:0019068	virion assembly	12	-0.495612	-1.16743	0.280075	0.466526	NewGene_10907;NewGene_4658;ENSRNOG00000018075;NewGene_3520;NewGene_10908;ENSRNOG00000018454	NewGene_10907;NewGene_4658;Spcs1;NewGene_3520;NewGene_10908;Apoe	2665
GO:0055065	metal ion homeostasis	10	0.502275	1.17229	0.280851	0.467256	ENSRNOG00000000540;ENSRNOG00000014819	Btbd9;Hap1	1444
GO:0030279	negative regulation of ossification	11	0.479711	1.1656	0.283613	0.471285	ENSRNOG00000027839;ENSRNOG00000009173;ENSRNOG00000000999;ENSRNOG00000051487;ENSRNOG00000012698	Ptk2b;Smad6;Smurf1;Kremen1;Chsy1	2490
GO:0030163	protein catabolic process	39	0.332949	1.11087	0.284569	0.472306	ENSRNOG00000018236;ENSRNOG00000000540;ENSRNOG00000016280;ENSRNOG00000013251;ENSRNOG00000001126	Cym;Btbd9;Btrc;Trim24;Fbxw8	1747
GO:0003341	cilium movement	13	-0.477247	-1.15844	0.286778	0.472761	ENSRNOG00000014585;ENSRNOG00000056407	Cfap53;Cfap73	576
GO:0031016	pancreas development	13	-0.477418	-1.15885	0.286778	0.472761	ENSRNOG00000016595;ENSRNOG00000001720;ENSRNOG00000049906;ENSRNOG00000001183	Hhex;Hes1;Foxf1;Hnf1a	1251
GO:0070301	cellular response to hydrogen peroxide	47	-0.340798	-1.09823	0.286853	0.472761	ENSRNOG00000051592;ENSRNOG00000021403;ENSRNOG00000000604;ENSRNOG00000016885;ENSRNOG00000030888;ENSRNOG00000008297;ENSRNOG00000006589;ENSRNOG00000037613;ENSRNOG00000009663;ENSRNOG00000010558;ENSRNOG00000016274;ENSRNOG00000020150;ENSRNOG00000049517;ENSRNOG00000054218;NewGene_8035;ENSRNOG00000010278;ENSRNOG00000000515	AABR07044925.1;Rhob;Hdac2;Klf6;Rela;Oser1;LOC103694877;Kdm6b;Apex1;Ppif;Zfp580;Il18bp;Tnfaip3;Il18rap;NewGene_8035;Il6;Mapk13	3515
GO:0043666	regulation of phosphoprotein phosphatase activity	15	0.439803	1.15055	0.286938	0.472761	ENSRNOG00000015540;ENSRNOG00000015339;ENSRNOG00000011073;ENSRNOG00000003226;ENSRNOG00000026425;ENSRNOG00000018090;ENSRNOG00000011470	Ppp6r3;Shoc2;Htt;Mprip;Ppp6r2;Ppp6r1;Tsc1	2512
GO:0002694	regulation of leukocyte activation	11	-0.505201	-1.16454	0.287072	0.472761	ENSRNOG00000037160;ENSRNOG00000059837;ENSRNOG00000009134;ENSRNOG00000009131;ENSRNOG00000006589;ENSRNOG00000020578;ENSRNOG00000017828;NewGene_8035	Bloc1s6;Cdkn2a;Mad2l2;Zc3h12a;LOC103694877;Ceacam1;Egr3;NewGene_8035	2683
GO:0001782	B cell homeostasis	10	0.500388	1.16789	0.287234	0.472761	ENSRNOG00000008180;ENSRNOG00000004826;ENSRNOG00000007106;ENSRNOG00000016846	Lyn;Sos2;Sos1;Pik3cd	2699
GO:0048260	positive regulation of receptor-mediated endocytosis	12	0.462614	1.14923	0.287234	0.472761	ENSRNOG00000032437;ENSRNOG00000001448;ENSRNOG00000036911;ENSRNOG00000046617;ENSRNOG00000008444;ENSRNOG00000013969;ENSRNOG00000007515	Pard3;Hip1;Bicd1;LOC103690149;Cbl;Ahi1;Kif3a	2552
GO:0070372	regulation of ERK1 and ERK2 cascade	21	0.395797	1.1383	0.288066	0.473073	ENSRNOG00000021569;NewGene_2188;ENSRNOG00000004332;ENSRNOG00000016374;ENSRNOG00000006450;ENSRNOG00000014350;ENSRNOG00000049238;ENSRNOG00000005642	Tiam1;NewGene_2188;Egfr;Fgfr2;Erbb2;Cyr61;LOC102552659;Frs2	2862
GO:0031397	negative regulation of protein ubiquitination	34	0.34658	1.12181	0.28866	0.473073	ENSRNOG00000030404;ENSRNOG00000008178;ENSRNOG00000000596	Arrb1;Nxn;Fyn	492
GO:0046627	negative regulation of insulin receptor signaling pathway	18	0.408903	1.13357	0.289256	0.473073	ENSRNOG00000034025;ENSRNOG00000015717;ENSRNOG00000029735;ENSRNOG00000020388;ENSRNOG00000052498;ENSRNOG00000016346;ENSRNOG00000004290;ENSRNOG00000014917;ENSRNOG00000010588	Ptprj;Ptpre;Pid1;Inpp5f;Grb14;Prkcd;Grb10;Nck1;Tns2	3180
GO:0007616	long-term memory	12	0.460693	1.14446	0.289362	0.473073	ENSRNOG00000020689;ENSRNOG00000000540	Cpeb3;Btbd9	128
GO:0043113	receptor clustering	12	0.46082	1.14478	0.289362	0.473073	ENSRNOG00000005970;ENSRNOG00000020205;ENSRNOG00000047137	Lrrc1;Agrn;Erbin	1617
GO:0010951	negative regulation of endopeptidase activity	12	-0.488542	-1.15078	0.289474	0.473073	ENSRNOG00000013572;ENSRNOG00000003172;ENSRNOG00000002555;ENSRNOG00000010031	Lxn;Serpinf1;Serpinb7;Vtn	2563
GO:1901576	organic substance biosynthetic process	61	-0.319876	-1.10614	0.289908	0.473224	ENSRNOG00000009134;ENSRNOG00000000221;ENSRNOG00000015416;ENSRNOG00000018212;ENSRNOG00000006913;NewGene_6361;NewGene_6358;NewGene_2772;ENSRNOG00000001056;ENSRNOG00000052620;ENSRNOG00000016885;ENSRNOG00000013286;NewGene_6359;ENSRNOG00000006589;ENSRNOG00000062276;NewGene_5125;ENSRNOG00000014456;ENSRNOG00000031864;NewGene_11365;ENSRNOG00000014154;ENSRNOG00000008256;ENSRNOG00000017828;NewGene_8035;ENS…	Mad2l2;Abhd5;Nabp1;Abhd17a;Rpain;NewGene_6361;NewGene_6358;NewGene_2772;Snapc2;Rack1;Klf6;Pdcl3;NewGene_6359;LOC103694877;AABR07044631.2;NewGene_5125;Coq10b;AABR07021871.1;NewGene_11365;Ilf2;Mrpl38;Egr3;NewGene_8035;Klf10;NewGene_9172;NewGene_803	4508
GO:0043967	histone H4 acetylation	20	0.40288	1.13261	0.291139	0.474674	ENSRNOG00000004068;NewGene_13908;ENSRNOG00000037483;ENSRNOG00000010121	Ncoa1;NewGene_13908;Ep400;Lef1	1513
GO:0061061	muscle structure development	12	0.459655	1.14188	0.291489	0.474685	NewGene_154;ENSRNOG00000018598;ENSRNOG00000037562;ENSRNOG00000051024;ENSRNOG00000023227;ENSRNOG00000015346	NewGene_154;Ankrd1;Zbtb42;AABR07072184.1;AABR07052585.2;Obsl1	4546
GO:0010225	response to UV-C	11	0.476077	1.15677	0.292017	0.474799	ENSRNOG00000017419;ENSRNOG00000015440	Map3k4;Wrn	755
GO:0009408	response to heat	23	-0.413145	-1.14249	0.293103	0.474799	ENSRNOG00000017819;ENSRNOG00000002050;ENSRNOG00000006589;ENSRNOG00000007159;NewGene_8035;ENSRNOG00000010278;ENSRNOG00000002792	Cd14;Igfbp7;LOC103694877;Ccl2;NewGene_8035;Il6;Cxcl2	922
GO:0006979	response to oxidative stress	65	0.299532	1.0902	0.293362	0.474799	ENSRNOG00000010210;ENSRNOG00000060614;ENSRNOG00000004048;ENSRNOG00000004332;ENSRNOG00000017879;ENSRNOG00000006302;ENSRNOG00000015440;ENSRNOG00000013328;ENSRNOG00000013136;ENSRNOG00000009538;ENSRNOG00000013409;ENSRNOG00000008364;ENSRNOG00000006787;ENSRNOG00000015020	Slc7a11;Pxdn;Lrrk2;Egfr;Gab1;Gclc;Wrn;Rbpms;Oxsr1;Etfdh;Gclm;Cat;Dhcr24;Idh1	1992
GO:0071310	cellular response to organic substance	55	0.314271	1.10472	0.293501	0.474799	ENSRNOG00000015658;ENSRNOG00000032437;ENSRNOG00000010748;NewGene_2188;ENSRNOG00000015339;ENSRNOG00000014079;NewGene_10049;ENSRNOG00000018598;ENSRNOG00000005933;ENSRNOG00000014819	Sorbs1;Pard3;Mtus1;NewGene_2188;Shoc2;Stat4;NewGene_10049;Ankrd1;Yap1;Hap1	1444
GO:0035855	megakaryocyte development	12	0.458671	1.13944	0.293617	0.474799	NewGene_14640;ENSRNOG00000043077;ENSRNOG00000004606;ENSRNOG00000031325;ENSRNOG00000027880;ENSRNOG00000009805	NewGene_14640;Zfpm1;Meis1;Abi1;Nbeal2;Wasf2	2474
GO:2000772	regulation of cellular senescence	12	0.458616	1.1393	0.293617	0.474799	ENSRNOG00000045854;ENSRNOG00000014448;ENSRNOG00000008061;ENSRNOG00000009371;ENSRNOG00000017997;ENSRNOG00000047356;ENSRNOG00000012054	Zfp277;Arntl;Nuak1;LOC100909750;Nek4;Abl1;Zmpste24	4460
GO:0034067	protein localization to Golgi apparatus	16	0.429671	1.14268	0.295117	0.476667	ENSRNOG00000026048;ENSRNOG00000020350;ENSRNOG00000017941;ENSRNOG00000016031;ENSRNOG00000000048	Gbf1;Pacs1;Optn;Bicd2;Gak	2374
GO:2000036	regulation of stem cell population maintenance	13	0.450442	1.1438	0.296774	0.478786	ENSRNOG00000014753;ENSRNOG00000012271;ENSRNOG00000005933;ENSRNOG00000004909;ENSRNOG00000008332;ENSRNOG00000011237	Tcf7l1;Cnot1;Yap1;Cnot2;Smo;Zc3h13	3944
GO:0032088	negative regulation of NF-kappaB transcription factor activity	47	0.323578	1.11558	0.298	0.480203	ENSRNOG00000030404;ENSRNOG00000048222;NewGene_3259;ENSRNOG00000006248;ENSRNOG00000008145;ENSRNOG00000052062;ENSRNOG00000047137;ENSRNOG00000025496;ENSRNOG00000059043;ENSRNOG00000055226;ENSRNOG00000009281;ENSRNOG00000008393;ENSRNOG00000004742;ENSRNOG00000018159;ENSRNOG00000010538;ENSRNOG00000003855;ENSRNOG00000014048;ENSRNOG00000007831	Arrb1;Nlrc5;NewGene_3259;Trim37;Traf3;Tut4;Erbin;Usp7;Itch;Dab2ip;Commd1;Tax1bp1;Chp1;Anxa4;Commd7;Dnaja3;Cyld;Ufl1	3957
GO:0002062	chondrocyte differentiation	22	-0.410025	-1.12291	0.299424	0.481937	ENSRNOG00000021812;ENSRNOG00000000463;ENSRNOG00000061238;ENSRNOG00000011136;ENSRNOG00000016289	Scx;Col11a2;Wnt10b;Osr2;Bmpr1b	1118
GO:0035196	production of miRNAs involved in gene silencing by miRNA	11	0.472336	1.14768	0.30042	0.482979	ENSRNOG00000025596;ENSRNOG00000011709;ENSRNOG00000010711;ENSRNOG00000055915;ENSRNOG00000006180	Ago4;Pum1;Dicer1;Ago1;Pum2	2652
GO:0009891	positive regulation of biosynthetic process	56	0.31254	1.10322	0.301053	0.483434	ENSRNOG00000015658;NewGene_154;ENSRNOG00000003054;ENSRNOG00000047302;ENSRNOG00000018598;ENSRNOG00000005933;ENSRNOG00000046617;ENSRNOG00000012030;ENSRNOG00000060335;ENSRNOG00000013969;ENSRNOG00000015447;ENSRNOG00000048982;ENSRNOG00000051838;ENSRNOG00000012480;ENSRNOG00000015845;ENSRNOG00000026542	Sorbs1;NewGene_154;AABR07037009.1;AC106605.1;Ankrd1;Yap1;LOC103690149;AABR07043897.1;Strn3;Ahi1;LOC100912282;Calcoco1;AABR07057491.1;Pxylp1;Fam129b;Suco	2765
GO:0010592	positive regulation of lamellipodium assembly	12	0.457155	1.13567	0.302128	0.484598	ENSRNOG00000014276;ENSRNOG00000007518;ENSRNOG00000009805	Plce1;Nckap1;Wasf2	2474
GO:0006259	DNA metabolic process	18	-0.437265	-1.13237	0.303089	0.485577	ENSRNOG00000009134;ENSRNOG00000015416;ENSRNOG00000006913;ENSRNOG00000015980;ENSRNOG00000022860;ENSRNOG00000015645;ENSRNOG00000022540;ENSRNOG00000019367;ENSRNOG00000055506;ENSRNOG00000056983	Mad2l2;Nabp1;Rpain;Dclre1c;Swi5;AABR07031480.1;Trex1;Dclre1b;1700020D05Rik;Trex2	1917
GO:0120036	plasma membrane bounded cell projection organization	51	0.315189	1.10319	0.303823	0.485912	ENSRNOG00000032437;NewGene_154;NewGene_983;ENSRNOG00000014819;ENSRNOG00000046617;NewGene_5234;ENSRNOG00000057813;ENSRNOG00000013351;NewGene_4399;ENSRNOG00000013969;ENSRNOG00000014637;ENSRNOG00000051838;NewGene_1652;ENSRNOG00000015845	Pard3;NewGene_154;NewGene_983;Hap1;LOC103690149;NewGene_5234;AABR07063281.1;Stxbp5;NewGene_4399;Ahi1;Atxn10;AABR07057491.1;NewGene_1652;Fam129b	2602
GO:1903508	positive regulation of nucleic acid-templated transcription	47	0.321042	1.10684	0.304	0.485912	ENSRNOG00000010488;NewGene_154;ENSRNOG00000003054;ENSRNOG00000047302;ENSRNOG00000018598;ENSRNOG00000005933;ENSRNOG00000046617;ENSRNOG00000012030;ENSRNOG00000060335;ENSRNOG00000013969;ENSRNOG00000015447;ENSRNOG00000048982;ENSRNOG00000051838;ENSRNOG00000015845	Zmiz1;NewGene_154;AABR07037009.1;AC106605.1;Ankrd1;Yap1;LOC103690149;AABR07043897.1;Strn3;Ahi1;LOC100912282;Calcoco1;AABR07057491.1;Fam129b	2602
GO:0006611	protein export from nucleus	21	0.390647	1.12349	0.304527	0.486071	ENSRNOG00000000999;ENSRNOG00000013288;ENSRNOG00000010137;ENSRNOG00000023393;ENSRNOG00000016722;ENSRNOG00000010771;ENSRNOG00000047244;ENSRNOG00000017156;ENSRNOG00000049785;ENSRNOG00000019085;ENSRNOG00000007665	Smurf1;Xpo7;Xpo4;Nup214;Xpo6;Pkd1;Nup214;Ankle1;Ranbp3;Xpo5;Cse1l	4395
GO:0016575	histone deacetylation	24	0.375777	1.12442	0.304802	0.486071	ENSRNOG00000023679;ENSRNOG00000003686;ENSRNOG00000011216;ENSRNOG00000004685	Prdm5;Tbl1x;Tbl1xr1;Mta3	934
GO:2000134	negative regulation of G1/S transition of mitotic cell cycle	28	0.361987	1.11266	0.306034	0.487475	ENSRNOG00000046257;ENSRNOG00000016029;ENSRNOG00000010643;ENSRNOG00000017787;ENSRNOG00000047598;ENSRNOG00000014037;ENSRNOG00000002146;ENSRNOG00000020723;ENSRNOG00000015295	Ctdspl;Rb1;Kank2;Ripk1;Ctdsp2;Dcun1d3;Pkd2;Pten;Ctdsp1	3153
GO:0071560	cellular response to transforming growth factor beta stimulus	32	0.35249	1.12783	0.306584	0.48779	ENSRNOG00000032437;ENSRNOG00000000596;ENSRNOG00000023972;ENSRNOG00000013925;ENSRNOG00000007302;ENSRNOG00000016374;ENSRNOG00000018598;ENSRNOG00000003261;ENSRNOG00000012030;ENSRNOG00000037765	Pard3;Fyn;Col4a2;Nox4;Fbn1;Fgfr2;Ankrd1;Usp9x;AABR07043897.1;Lims1	2102
GO:0048706	embryonic skeletal system development	19	0.404623	1.13037	0.307856	0.48925	ENSRNOG00000004693;ENSRNOG00000009037	Pbx1;Sulf1	509
GO:0051098	regulation of binding	13	0.446918	1.13485	0.309677	0.490429	ENSRNOG00000015845;ENSRNOG00000008620;ENSRNOG00000018140;ENSRNOG00000011213;ENSRNOG00000047287;ENSRNOG00000007831;ENSRNOG00000051965;ENSRNOG00000011956;ENSRNOG00000020254;ENSRNOG00000050864	Fam129b;Smad3;Smad2;Blm;Nucks1;Ufl1;Smad4;Aktip;Per2;LOC100910990	5292
GO:0048709	oligodendrocyte differentiation	16	0.424248	1.12826	0.309979	0.490429	ENSRNOG00000006030;ENSRNOG00000014395;ENSRNOG00000034025	Ptprz1;Gli3;Ptprj	237
GO:0051348	negative regulation of transferase activity	10	-0.519193	-1.16353	0.31015	0.490429	ENSRNOG00000059837;ENSRNOG00000009134;ENSRNOG00000052620;ENSRNOG00000026643;ENSRNOG00000042747;ENSRNOG00000020578	Cdkn2a;Mad2l2;Rack1;Chordc1;Fam72a;Ceacam1	4731
GO:2000042	negative regulation of double-strand break repair via homologous recombination	15	0.429511	1.12362	0.310493	0.490429	ENSRNOG00000014319;ENSRNOG00000021268;ENSRNOG00000002471;ENSRNOG00000018549;ENSRNOG00000013837;ENSRNOG00000004189;ENSRNOG00000059057;ENSRNOG00000054901	Smchd1;Shld1;Polq;Fbh1;Tp53bp1;Helb;Shld2;Rif1	4193
GO:0001578	microtubule bundle formation	21	0.387031	1.1131	0.3107	0.490429	ENSRNOG00000008425;ENSRNOG00000001247;ENSRNOG00000005788;ENSRNOG00000011841;ENSRNOG00000025527;ENSRNOG00000056678;ENSRNOG00000022781;ENSRNOG00000000417	Nav1;Clip1;Cdk5rap2;Map2;Mtcl1;Nckap5l;Ccser2;Numa1	2452
GO:0022603	regulation of anatomical structure morphogenesis	29	0.355583	1.10151	0.311301	0.490429	NewGene_983;ENSRNOG00000009161;ENSRNOG00000003054;ENSRNOG00000014508;ENSRNOG00000046617;ENSRNOG00000001126;ENSRNOG00000013969;ENSRNOG00000015845	NewGene_983;Clasp2;AABR07037009.1;Mgll;LOC103690149;Fbxw8;Ahi1;Fam129b	2602
GO:0033138	positive regulation of peptidyl-serine phosphorylation	42	0.324709	1.08928	0.311871	0.490429	ENSRNOG00000030404;ENSRNOG00000003821;ENSRNOG00000008298;ENSRNOG00000004332;ENSRNOG00000026319;NewGene_3505;ENSRNOG00000029784;ENSRNOG00000027833;ENSRNOG00000010957;ENSRNOG00000010153;ENSRNOG00000013529;ENSRNOG00000008652;ENSRNOG00000009104;ENSRNOG00000056371	Arrb1;Rptor;Dock7;Egfr;Akap9;NewGene_3505;Pak1;Fnip2;Braf;Raf1;Stk4;Phip;AABR07029605.1;Pik3ca	2491
GO:0015074	DNA integration	12	-0.480078	-1.13084	0.31203	0.490429	NewGene_10907;ENSRNOG00000020460;NewGene_2534;NewGene_3520;NewGene_767;NewGene_11263;NewGene_6440;NewGene_10908	NewGene_10907;Banf1;NewGene_2534;NewGene_3520;NewGene_767;NewGene_11263;NewGene_6440;NewGene_10908	3436
GO:0071277	cellular response to calcium ion	28	0.3606	1.1084	0.3125	0.490429	ENSRNOG00000026128;ENSRNOG00000001431;ENSRNOG00000002969;ENSRNOG00000010957;ENSRNOG00000012002;ENSRNOG00000007445;ENSRNOG00000006298;ENSRNOG00000018109;ENSRNOG00000013039;ENSRNOG00000043286;ENSRNOG00000054264;ENSRNOG00000007089;ENSRNOG00000024365;ENSRNOG00000002146	Cpne8;Rasa4;Itpkb;Braf;Iqgap1;Asph;Cpne3;Clic4;Add1;Cpne2;Nfatc3;Lgmn;Ect2;Pkd2	2837
GO:0030901	midbrain development	12	0.45187	1.12254	0.312766	0.490429	ENSRNOG00000005783;ENSRNOG00000016374;ENSRNOG00000006338;ENSRNOG00000019014	Dlg5;Fgfr2;Lrp6;Ndst1	1956
GO:0051298	centrosome duplication	12	0.451867	1.12254	0.312766	0.490429	ENSRNOG00000012561;ENSRNOG00000004496;ENSRNOG00000016067;ENSRNOG00000022597;ENSRNOG00000042879	Arhgef10;Rock2;Ckap5;Cenpj;Cep192	3262
GO:0033673	negative regulation of kinase activity	13	-0.466116	-1.13142	0.312849	0.490429	ENSRNOG00000059837;ENSRNOG00000010958;ENSRNOG00000052620;ENSRNOG00000026643;ENSRNOG00000023509;ENSRNOG00000042747;ENSRNOG00000020578	Cdkn2a;Prdx3;Rack1;Chordc1;Irs2;Fam72a;Ceacam1	4731
GO:0002274	myeloid leukocyte activation	12	-0.479611	-1.12974	0.31391	0.491535	ENSRNOG00000013564;ENSRNOG00000002944;ENSRNOG00000006589;ENSRNOG00000014154;ENSRNOG00000000250;NewGene_8035	Dok3;RGD1304587;LOC103694877;Ilf2;Jmjd6;NewGene_8035	3403
GO:0002218	activation of innate immune response	19	-0.425474	-1.1282	0.314501	0.491792	ENSRNOG00000046191;ENSRNOG00000058908;ENSRNOG00000007766;ENSRNOG00000034130;ENSRNOG00000003203;ENSRNOG00000051482;ENSRNOG00000007520;ENSRNOG00000003486	Cgas;Hmgb1;Pqbp1;LOC108349189;Hexim1;Hmg1l1;Zcchc3;Mnda	3106
GO:1903532	positive regulation of secretion by cell	11	0.467221	1.13525	0.315126	0.491792	ENSRNOG00000009161;ENSRNOG00000003054;ENSRNOG00000018598;ENSRNOG00000013351	Clasp2;AABR07037009.1;Ankrd1;Stxbp5	1904
GO:0060412	ventricular septum morphogenesis	14	0.433981	1.11721	0.315335	0.491792	ENSRNOG00000004109;ENSRNOG00000005033;ENSRNOG00000043077;ENSRNOG00000017146;ENSRNOG00000022196	Zfpm2;Acvr1;Zfpm1;Nfatc1;Bmpr2	2331
GO:0032465	regulation of cytokinesis	30	0.353482	1.10536	0.315789	0.491792	ENSRNOG00000016206;ENSRNOG00000001455;ENSRNOG00000027191;NewGene_8315;ENSRNOG00000032152;ENSRNOG00000014029	Uvrag;Kif13a;Birc6;NewGene_8315;Rab11fip3;Klhl13	1329
GO:0034976	response to endoplasmic reticulum stress	42	0.32409	1.0872	0.315895	0.491792	ENSRNOG00000031700;ENSRNOG00000002403;ENSRNOG00000014986;ENSRNOG00000018903;ENSRNOG00000015686;ENSRNOG00000000826;ENSRNOG00000002452;ENSRNOG00000012864;ENSRNOG00000005108;ENSRNOG00000005841;ENSRNOG00000009371;ENSRNOG00000010944;ENSRNOG00000020769;ENSRNOG00000007831;ENSRNOG00000038160;ENSRNOG00000008830;ENSRNOG00000047356;ENSRNOG00000019228;ENSRNOG00000039666	Map3k5;Fam129a;Ube4b;Pik3r1;Col4a3bp;Flot1;Txndc11;Ern1;Wfs1;Erp44;LOC100909750;Hyou1;Crebrf;Ufl1;Eif2b5;Nfe2l1;Abl1;Pik3r2;Srpx	4345
GO:0044271	cellular nitrogen compound biosynthetic process	37	-0.356067	-1.0908	0.316206	0.491792	NewGene_2772;ENSRNOG00000001056;ENSRNOG00000052620;ENSRNOG00000016885;ENSRNOG00000013286;ENSRNOG00000062276;NewGene_5125;ENSRNOG00000031864;ENSRNOG00000014154;ENSRNOG00000008256;ENSRNOG00000017828;ENSRNOG00000006118;NewGene_803	NewGene_2772;Snapc2;Rack1;Klf6;Pdcl3;AABR07044631.2;NewGene_5125;AABR07021871.1;Ilf2;Mrpl38;Egr3;Klf10;NewGene_803	3459
GO:0032496	response to lipopolysaccharide	52	-0.328216	-1.08934	0.316602	0.491857	ENSRNOG00000003520;ENSRNOG00000008012;ENSRNOG00000000604;ENSRNOG00000004287;ENSRNOG00000060869;ENSRNOG00000043388;ENSRNOG00000003189;ENSRNOG00000030888;ENSRNOG00000008680;ENSRNOG00000009131;ENSRNOG00000006589;ENSRNOG00000004003;ENSRNOG00000046699;ENSRNOG00000026293;ENSRNOG00000020150;ENSRNOG00000004488;NewGene_8035;NewGene_9920;ENSRNOG00000004100;ENSRNOG00000000419;ENSRNOG00000009919;ENSRNOG00000…	Prdx2;Abcb1a;Hdac2;Wdr83;Irak1;Irf3;Cited1;Rela;Loxl1;Zc3h12a;LOC103694877;Dusp10;Slpi;Jun;Il18bp;Bdkrb1;NewGene_8035;NewGene_9920;Trib1;Cfb;Acod1;Edn1	3572
GO:0032922	circadian regulation of gene expression	43	0.325295	1.09275	0.318725	0.494379	ENSRNOG00000007975;ENSRNOG00000014452;ENSRNOG00000010479;ENSRNOG00000014448;ENSRNOG00000061262;ENSRNOG00000005715	Ncoa2;Zfhx3;Mycbp2;Arntl;Huwe1;Lgr4	1303
GO:0051897	positive regulation of protein kinase B signaling	40	0.327962	1.09079	0.319106	0.494379	ENSRNOG00000011278;ENSRNOG00000034025;ENSRNOG00000019661;ENSRNOG00000056184;ENSRNOG00000004332;ENSRNOG00000029986;ENSRNOG00000026962;ENSRNOG00000007916;ENSRNOG00000049232	Stk3;Ptprj;Gdf15;Lrp2;Egfr;Insr;Osbpl8;Ptk2;Tcf7l2	852
GO:0051262	protein tetramerization	11	0.465273	1.13052	0.319328	0.494379	ENSRNOG00000013053	Trpm6	21
GO:1990830	cellular response to leukemia inhibitory factor	66	0.28966	1.05769	0.319654	0.494379	ENSRNOG00000045846;ENSRNOG00000023453;ENSRNOG00000045918;ENSRNOG00000023679;ENSRNOG00000012850;ENSRNOG00000012424;ENSRNOG00000011416;ENSRNOG00000011944;ENSRNOG00000031934;ENSRNOG00000060544;ENSRNOG00000014060	Rfx2;Lrba;Jarid2;Prdm5;Kat6b;Adam23;Vegfc;Snx10;Enah;Kdm5b;Mras	1782
GO:0045116	protein neddylation	13	0.441248	1.12045	0.32043	0.495025	ENSRNOG00000002152;ENSRNOG00000014037;ENSRNOG00000019953;ENSRNOG00000012734;ENSRNOG00000006221;ENSRNOG00000019473;ENSRNOG00000052837	Dcun1d4;Dcun1d3;Ube2f;Dcun1d1;Uba3;NEWGENE_1582994;Dcun1d2	4721
GO:0035239	tube morphogenesis	14	0.432127	1.11244	0.321814	0.496609	NewGene_154;ENSRNOG00000005933;ENSRNOG00000046617;ENSRNOG00000057813;ENSRNOG00000013969	NewGene_154;Yap1;LOC103690149;AABR07063281.1;Ahi1	2182
GO:0001775	cell activation	17	-0.435704	-1.11934	0.323917	0.499105	ENSRNOG00000019336;ENSRNOG00000015980;ENSRNOG00000013564;ENSRNOG00000016885;ENSRNOG00000002944;ENSRNOG00000006589;ENSRNOG00000014154;ENSRNOG00000000250;NewGene_8035	Gata3;Dclre1c;Dok3;Klf6;RGD1304587;LOC103694877;Ilf2;Jmjd6;NewGene_8035	4127
GO:2000026	regulation of multicellular organismal development	64	0.294228	1.07244	0.324153	0.499105	ENSRNOG00000032437;NewGene_154;NewGene_983;ENSRNOG00000009161;ENSRNOG00000003054;ENSRNOG00000018598;ENSRNOG00000005933;ENSRNOG00000014508;ENSRNOG00000014819;ENSRNOG00000046617;ENSRNOG00000001126	Pard3;NewGene_154;NewGene_983;Clasp2;AABR07037009.1;Ankrd1;Yap1;Mgll;Hap1;LOC103690149;Fbxw8	1747
GO:0050896	response to stimulus	152	0.252043	1.05234	0.325991	0.501378	ENSRNOG00000015658;ENSRNOG00000032437;ENSRNOG00000010748;NewGene_2188;ENSRNOG00000017583;NewGene_983;ENSRNOG00000009161;ENSRNOG00000059683;NewGene_2571;ENSRNOG00000023274;ENSRNOG00000049378;ENSRNOG00000015339;ENSRNOG00000018610;NewGene_10049;ENSRNOG00000018598;ENSRNOG00000005933;ENSRNOG00000014508;ENSRNOG00000014819;ENSRNOG00000014689;ENSRNOG00000046617;NewGene_5234;ENSRNOG00000057813;ENSRNOG0000…	Sorbs1;Pard3;Mtus1;NewGene_2188;Mapkap1;NewGene_983;Clasp2;Mpp2;NewGene_2571;Lrrc28;AABR07062583.1;Shoc2;Pde6d;NewGene_10049;Ankrd1;Yap1;Mgll;Hap1;Zbtb4;LOC103690149;NewGene_5234;AABR07063281.1;Plekho2;AABR07043897.1;Strn3;Ahi1;LOC100912282;Dennd5a;Calcoco1;Fam129b;Dcun1d3	2606
GO:0006006	glucose metabolic process	31	0.34447	1.09078	0.32766	0.503385	ENSRNOG00000014254;ENSRNOG00000001352;ENSRNOG00000049232;ENSRNOG00000007302;ENSRNOG00000008377;ENSRNOG00000056728;ENSRNOG00000000513;ENSRNOG00000009889;ENSRNOG00000056371;ENSRNOG00000017523;ENSRNOG00000018677	Cpt1a;Hectd4;Tcf7l2;Fbn1;Wdtc1;G6pd;Mapk14;Pgm1;Pik3ca;H6pd;Akt2	2732
GO:0008150	biological_process	437	0.22152	1.02587	0.32967	0.505913	ENSRNOG00000007947;ENSRNOG00000015658;ENSRNOG00000032437;NewGene_3641;NewGene_3642;ENSRNOG00000000540;NewGene_14640;ENSRNOG00000010748;NewGene_2188;NewGene_154;ENSRNOG00000043151;ENSRNOG00000016780;ENSRNOG00000017583;ENSRNOG00000018425;NewGene_983;ENSRNOG00000009161;ENSRNOG00000006719;ENSRNOG00000003054;ENSRNOG00000059683;NewGene_2571;NewGene_11625;NewGene_8881;ENSRNOG00000023274;ENSRNOG000000160…	Fam13a;Sorbs1;Pard3;NewGene_3641;NewGene_3642;Btbd9;NewGene_14640;Mtus1;NewGene_2188;NewGene_154;Cntln;RGD1310951;Mapkap1;Dym;NewGene_983;Clasp2;Zfp618;AABR07037009.1;Mpp2;NewGene_2571;NewGene_11625;NewGene_8881;Lrrc28;Vps35l;Eipr1;Ube3d;AABR07062583.1;Shoc2;AC106605.1;Zfp362;NewGene_10049;Ldah;AABR07006774.1;Tbc1d12;Kank2;AABR07065498.1;Specc1l;Ankrd1;Yap1;Mgll;Hap1;Narf;Zbtb4;Sgtb;Asb3;AABR0703…	2688
GO:0010508	positive regulation of autophagy	28	0.357009	1.09736	0.331897	0.507696	ENSRNOG00000017422;ENSRNOG00000004048;ENSRNOG00000014666;ENSRNOG00000019316;ENSRNOG00000042686;ENSRNOG00000007964;ENSRNOG00000060542;ENSRNOG00000018225;ENSRNOG00000000299	Ambra1;Lrrk2;Tfeb;Sh3bp4;Trim34;Tp53inp1;Mid2;Tp53inp2;Foxo3	2049
GO:0048839	inner ear development	28	0.35697	1.09724	0.331897	0.507696	ENSRNOG00000016627;ENSRNOG00000014395;ENSRNOG00000011852;ENSRNOG00000029449;ENSRNOG00000046617;ENSRNOG00000004726;ENSRNOG00000013969	Eya4;Gli3;Myo6;Ror1;LOC103690149;Mapkapk2;Ahi1	2182
GO:0006672	ceramide metabolic process	11	0.460772	1.11958	0.331933	0.507696	ENSRNOG00000009980;ENSRNOG00000015686;ENSRNOG00000017022;ENSRNOG00000000257;ENSRNOG00000042961;ENSRNOG00000017977	Plpp1;Col4a3bp;Cerk;Smpd3;Ormdl1;Smpd1	4123
GO:0006099	tricarboxylic acid cycle	21	0.381571	1.09739	0.333333	0.509275	ENSRNOG00000005130;ENSRNOG00000023587;ENSRNOG00000015020;ENSRNOG00000024128;ENSRNOG00000005686;ENSRNOG00000013949	LOC103693780;Dhtkd1;Idh1;Aco2;Suclg2;Idh2	3139
GO:0060395	SMAD protein signal transduction	27	0.358356	1.09716	0.334755	0.509787	ENSRNOG00000010488;ENSRNOG00000013717;ENSRNOG00000007034;ENSRNOG00000019661;ENSRNOG00000010716;ENSRNOG00000004956;ENSRNOG00000018564;ENSRNOG00000002418	Zmiz1;Bmp6;Hipk2;Gdf15;Atoh8;Jade2;Nup93;Tgfb2	2059
GO:0010801	negative regulation of peptidyl-threonine phosphorylation	14	0.42614	1.09703	0.334773	0.509787	ENSRNOG00000032437;NewGene_3505;ENSRNOG00000004888	Pard3;NewGene_3505;Spred2	1469
GO:0071320	cellular response to cAMP	14	0.425989	1.09664	0.334773	0.509787	ENSRNOG00000008831;ENSRNOG00000014316;ENSRNOG00000026319;ENSRNOG00000013925;ENSRNOG00000017601	Hcn2;Rapgef1;Akap9;Nox4;Srd5a1	1742
GO:0008631	intrinsic apoptotic signaling pathway in response to oxidative stress	13	0.436361	1.10804	0.335484	0.510269	ENSRNOG00000031700;ENSRNOG00000011511;ENSRNOG00000001517;ENSRNOG00000059968;ENSRNOG00000008400	Map3k5;Stk24;Pdk1;Jak2;Pml	3403
GO:0032715	negative regulation of interleukin-6 production	11	0.457793	1.11234	0.336134	0.510269	ENSRNOG00000030404	Arrb1	10
GO:0030838	positive regulation of actin filament polymerization	25	0.360352	1.08327	0.336842	0.510269	ENSRNOG00000016576;ENSRNOG00000017155;ENSRNOG00000019319;ENSRNOG00000027839;ENSRNOG00000038597	Carmil1;Nck2;Fchsd2;Ptk2b;Dlg1	693
GO:0071333	cellular response to glucose stimulus	25	0.360942	1.08504	0.336842	0.510269	ENSRNOG00000006302;ENSRNOG00000056716;ENSRNOG00000013409;ENSRNOG00000016303;ENSRNOG00000000299;ENSRNOG00000012513;ENSRNOG00000056371;ENSRNOG00000032254;ENSRNOG00000005257;ENSRNOG00000012864;ENSRNOG00000001717	Gclc;Zbtb20;Gclm;Zfp236;Foxo3;Pdk3;Pik3ca;Sin3a;Prkaca;Ern1;Opa1	3239
GO:0051301	cell division	59	0.298253	1.06202	0.336933	0.510269	ENSRNOG00000032437;ENSRNOG00000016029;ENSRNOG00000018931;ENSRNOG00000000583	Pard3;Rb1;Dis3l2;Cdk19	433
GO:0040017	positive regulation of locomotion	10	-0.505329	-1.13246	0.338346	0.511849	ENSRNOG00000052620;ENSRNOG00000009131;ENSRNOG00000006589;ENSRNOG00000016274;ENSRNOG00000024239;ENSRNOG00000003715;NewGene_8035	Rack1;Zc3h12a;LOC103694877;Zfp580;Fam89b;Srpx2;NewGene_8035	3439
GO:0034063	stress granule assembly	14	0.421142	1.08416	0.339093	0.512419	ENSRNOG00000036911;ENSRNOG00000001256;ENSRNOG00000006178;ENSRNOG00000006180;ENSRNOG00000002433;ENSRNOG00000053932;ENSRNOG00000009478	Bicd1;Atxn2;Dync1h1;Pum2;G3bp2;Ddx6;RGD1359108	4400
GO:0006915	apoptotic process	94	0.270287	1.05057	0.341304	0.513996	ENSRNOG00000021569;ENSRNOG00000046791;ENSRNOG00000027191;ENSRNOG00000000503;ENSRNOG00000007529;ENSRNOG00000001448;ENSRNOG00000016968;NewGene_8315;ENSRNOG00000010358;ENSRNOG00000051487;ENSRNOG00000017787;ENSRNOG00000016346;ENSRNOG00000000299;ENSRNOG00000012030;ENSRNOG00000013529;ENSRNOG00000017243;ENSRNOG00000005310;ENSRNOG00000037509;ENSRNOG00000029773	Tiam1;Sh3rf3;Birc6;Ppard;Bmf;Hip1;Gramd4;NewGene_8315;Sh3rf1;Kremen1;Ripk1;Prkcd;Foxo3;AABR07043897.1;Stk4;Bnip3;Cul1;Chek2;Atm	2760
GO:0032787	monocarboxylic acid metabolic process	11	-0.4799	-1.10622	0.342205	0.513996	ENSRNOG00000054334;ENSRNOG00000006589;ENSRNOG00000062276;ENSRNOG00000043107;NewGene_8035	Abhd10;LOC103694877;AABR07044631.2;LOC103693563;NewGene_8035	2597
GO:0043436	oxoacid metabolic process	11	-0.4799	-1.10622	0.342205	0.513996	ENSRNOG00000054334;ENSRNOG00000006589;ENSRNOG00000062276;ENSRNOG00000043107;NewGene_8035	Abhd10;LOC103694877;AABR07044631.2;LOC103693563;NewGene_8035	2597
GO:0071396	cellular response to lipid	11	0.454451	1.10422	0.342437	0.513996	NewGene_10049;ENSRNOG00000018598;ENSRNOG00000005933;ENSRNOG00000015447;ENSRNOG00000048982	NewGene_10049;Ankrd1;Yap1;LOC100912282;Calcoco1	2429
GO:0006622	protein targeting to lysosome	10	0.477543	1.11457	0.342553	0.513996	ENSRNOG00000010624;ENSRNOG00000013055;ENSRNOG00000058898	Ap3b1;Zfyve16;Nedd4	2793
GO:1902230	negative regulation of intrinsic apoptotic signaling pathway in response to DNA damage	13	-0.455362	-1.10532	0.342644	0.513996	ENSRNOG00000022521;ENSRNOG00000020390;ENSRNOG00000010303;ENSRNOG00000047699;ENSRNOG00000006589;ENSRNOG00000009594;NewGene_8035	Ddias;Tmem161a;Trim32;Snai2;LOC103694877;Snai1;NewGene_8035	4098
GO:0006631	fatty acid metabolic process	25	0.357507	1.07471	0.343158	0.513996	ENSRNOG00000008989;ENSRNOG00000000503;ENSRNOG00000009079;ENSRNOG00000014508;ENSRNOG00000010697	Cryl1;Ppard;Prkar2b;Mgll;Hadh	1654
GO:0048025	negative regulation of mRNA splicing, via spliceosome	14	-0.44326	-1.09771	0.343228	0.513996	ENSRNOG00000027360;ENSRNOG00000013533;ENSRNOG00000006380;ENSRNOG00000010732;ENSRNOG00000020771;ENSRNOG00000006949	Srsf7;Acin1;Srsf6;Sap18;RGD1561590;C1qbp	4797
GO:0042221	response to chemical	81	0.278659	1.05582	0.343478	0.513996	ENSRNOG00000015658;ENSRNOG00000032437;ENSRNOG00000010748;NewGene_2188;NewGene_983;ENSRNOG00000015339;NewGene_10049;ENSRNOG00000018598;ENSRNOG00000005933;ENSRNOG00000014819;ENSRNOG00000046617;ENSRNOG00000012030;ENSRNOG00000060335;ENSRNOG00000013969;ENSRNOG00000015447;ENSRNOG00000048982	Sorbs1;Pard3;Mtus1;NewGene_2188;NewGene_983;Shoc2;NewGene_10049;Ankrd1;Yap1;Hap1;LOC103690149;AABR07043897.1;Strn3;Ahi1;LOC100912282;Calcoco1	2429
GO:0007005	mitochondrion organization	57	0.299345	1.06315	0.343949	0.514145	ENSRNOG00000030213;ENSRNOG00000016443;ENSRNOG00000004048;ENSRNOG00000015439;ENSRNOG00000011411;ENSRNOG00000017965;ENSRNOG00000018651;ENSRNOG00000024972	Vps13c;Vps13d;Lrrk2;Man2a1;Adgrg6;Afg3l2;Agtpbp1;Cox10	1713
GO:0044782	cilium organization	37	0.321877	1.06005	0.344758	0.514798	ENSRNOG00000002544;ENSRNOG00000046617;NewGene_5234;ENSRNOG00000057813;NewGene_4399;ENSRNOG00000013969;ENSRNOG00000014637;ENSRNOG00000018730;ENSRNOG00000051838;ENSRNOG00000002146;NewGene_3366;ENSRNOG00000010495;ENSRNOG00000010311;ENSRNOG00000017069;ENSRNOG00000010608;ENSRNOG00000042333;ENSRNOG00000015425	Kifap3;LOC103690149;NewGene_5234;AABR07063281.1;NewGene_4399;Ahi1;Atxn10;Nectin2;AABR07057491.1;Pkd2;NewGene_3366;Ttc17;Dzip1;Mark4;Cep162;Dnal1;Ssx2ip	3511
GO:0001516	prostaglandin biosynthetic process	10	-0.499386	-1.11914	0.345865	0.515894	ENSRNOG00000006589;NewGene_8035;ENSRNOG00000014361	LOC103694877;NewGene_8035;Edn1	922
GO:2000146	negative regulation of cell motility	17	-0.423095	-1.08695	0.346516	0.516309	NewGene_8035;ENSRNOG00000027410	NewGene_8035;Ccdc125	922
GO:0031667	response to nutrient levels	44	0.317771	1.07431	0.348697	0.519001	ENSRNOG00000015658;ENSRNOG00000000658;ENSRNOG00000017422;NewGene_10049;ENSRNOG00000046617;ENSRNOG00000018126;ENSRNOG00000000299;ENSRNOG00000013969;ENSRNOG00000016224;ENSRNOG00000011853;ENSRNOG00000012698	Sorbs1;Acacb;Ambra1;NewGene_10049;LOC103690149;Abca1;Foxo3;Ahi1;Meak7;Mbd2;Chsy1	2490
GO:0051174	regulation of phosphorus metabolic process	41	0.321583	1.0703	0.350305	0.520295	ENSRNOG00000032437;NewGene_2188;ENSRNOG00000017583;ENSRNOG00000001314;ENSRNOG00000015339;NewGene_10049	Pard3;NewGene_2188;Mapkap1;Fam20c;Shoc2;NewGene_10049	1188
GO:0032570	response to progesterone	17	0.39825	1.07659	0.350318	0.520295	ENSRNOG00000007975;ENSRNOG00000004068;ENSRNOG00000017120;ENSRNOG00000005933	Ncoa2;Ncoa1;Abhd2;Yap1	1406
GO:0000086	G2/M transition of mitotic cell cycle	30	0.343837	1.0752	0.351579	0.521607	ENSRNOG00000024433;ENSRNOG00000007151;ENSRNOG00000018123	Fbxl7;Cdk14;Ccny	710
GO:0051272	positive regulation of cellular component movement	10	-0.494827	-1.10893	0.353383	0.523232	ENSRNOG00000001843;ENSRNOG00000052620;ENSRNOG00000009131;ENSRNOG00000006589;ENSRNOG00000016274;ENSRNOG00000024239;ENSRNOG00000003715;NewGene_8035	Bcl6;Rack1;Zc3h12a;LOC103694877;Zfp580;Fam89b;Srpx2;NewGene_8035	3751
GO:0050852	T cell receptor signaling pathway	36	0.326232	1.06161	0.35343	0.523232	ENSRNOG00000051986;ENSRNOG00000011063;ENSRNOG00000000596;ENSRNOG00000002278;ENSRNOG00000011503;ENSRNOG00000010957;ENSRNOG00000001178;ENSRNOG00000001849	Plcg2;Dennd1b;Fyn;Tec;Shb;Braf;Sppl3;Mapk1	1923
GO:0030178	negative regulation of Wnt signaling pathway	20	0.388436	1.092	0.35443	0.523233	ENSRNOG00000008178;NewGene_2571;ENSRNOG00000052256;ENSRNOG00000012030;ENSRNOG00000016313;ENSRNOG00000008704	Nxn;NewGene_2571;Dact3;AABR07043897.1;Ctnnbip1;Nlk	2294
GO:0007094	mitotic spindle assembly checkpoint	16	0.409072	1.0879	0.354565	0.523233	ENSRNOG00000001265	Mad1l1	67
GO:0051321	meiotic cell cycle	19	0.386214	1.07894	0.354565	0.523233	ENSRNOG00000000417;ENSRNOG00000018137;ENSRNOG00000000512;ENSRNOG00000003139;ENSRNOG00000004420;ENSRNOG00000003123;ENSRNOG00000014173;ENSRNOG00000017085;ENSRNOG00000037302;ENSRNOG00000011480;ENSRNOG00000006028;ENSRNOG00000012798	Numa1;Tubgcp2;Slc26a8;Smc1a;Rad21;Rpa1;Smc3;Tubgcp3;Rad51;Tubgcp5;Tubgcp6;Tubgcp4	5029
GO:0034389	lipid droplet organization	10	0.470546	1.09823	0.355319	0.523788	ENSRNOG00000003953;ENSRNOG00000014155;ENSRNOG00000018736;ENSRNOG00000018972;ENSRNOG00000015655;ENSRNOG00000047551;ENSRNOG00000015501;ENSRNOG00000017607	Rab3gap1;Spart;LOC100911615;Rab18;Ptgfrn;Pnpla2;Ddhd2;Faf2	4775
GO:0006919	activation of cysteine-type endopeptidase activity involved in apoptotic process	37	0.320723	1.05625	0.356855	0.525492	ENSRNOG00000029614;ENSRNOG00000007081;ENSRNOG00000001448;ENSRNOG00000010629;ENSRNOG00000014079	Robo1;Xdh;Hip1;Nod1;Stat4	1153
GO:0045931	positive regulation of mitotic cell cycle	20	0.383394	1.07783	0.35865	0.527574	ENSRNOG00000011503;ENSRNOG00000019075;ENSRNOG00000011317;ENSRNOG00000007089;ENSRNOG00000021248;ENSRNOG00000009371;ENSRNOG00000052343;ENSRNOG00000047356;ENSRNOG00000008604	Shb;Stat5b;Pkn2;Lgmn;Cdc25b;LOC100909750;Eif4e;Abl1;Nsfl1c	4571
GO:0007162	negative regulation of cell adhesion	20	0.3829	1.07644	0.362869	0.53236	ENSRNOG00000007324;ENSRNOG00000054257;ENSRNOG00000009161;ENSRNOG00000003054;ENSRNOG00000025209;ENSRNOG00000014137	Plxna2;Adam10;Clasp2;AABR07037009.1;Plxnd1;Fbln1	1420
GO:0043473	pigmentation	20	0.37986	1.06789	0.362869	0.53236	ENSRNOG00000058094;ENSRNOG00000008298;ENSRNOG00000010624;ENSRNOG00000000312;ENSRNOG00000031406;ENSRNOG00000016477;ENSRNOG00000045838;ENSRNOG00000015774;ENSRNOG00000026299;ENSRNOG00000028659	AABR07028902.1;Dock7;Ap3b1;Fig4;Hps3;Vangl1;Hps1;Mreg;Mysm1;Szt2	3665
GO:0060716	labyrinthine layer blood vessel development	17	0.392836	1.06196	0.363057	0.53236	ENSRNOG00000004834;ENSRNOG00000001126;ENSRNOG00000001849;ENSRNOG00000032238;ENSRNOG00000014350	Llgl2;Fbxw8;Mapk1;Plcd1;Cyr61	2400
GO:1901360	organic cyclic compound metabolic process	65	-0.297746	-1.0418	0.364486	0.5335	ENSRNOG00000006913;ENSRNOG00000048985;ENSRNOG00000015980;NewGene_6361;ENSRNOG00000050413;ENSRNOG00000022860;ENSRNOG00000009492;ENSRNOG00000005437;NewGene_6358;NewGene_2772;ENSRNOG00000001056;ENSRNOG00000016885;ENSRNOG00000017780;ENSRNOG00000000987;ENSRNOG00000013286;NewGene_6359;ENSRNOG00000009131;ENSRNOG00000001080;NewGene_5125;ENSRNOG00000031864;NewGene_11365;ENSRNOG00000014154;ENSRNOG000000156…	Rpain;LOC100910575;Dclre1c;NewGene_6361;Samd15;Swi5;Trmo;Rida;NewGene_6358;NewGene_2772;Snapc2;Klf6;Akr7a2;Ptcd1;Pdcl3;NewGene_6359;Zc3h12a;Arl6ip4;NewGene_5125;AABR07021871.1;NewGene_11365;Ilf2;AABR07031480.1;Rsl1d1;Dclre1b;1700020D05Rik;Srfbp1;Egr3;Klf10	4043
GO:0048705	skeletal system morphogenesis	27	0.354031	1.08392	0.364606	0.5335	ENSRNOG00000045931;ENSRNOG00000031760;ENSRNOG00000004063;ENSRNOG00000027906;ENSRNOG00000009276;ENSRNOG00000006338;ENSRNOG00000012030;ENSRNOG00000011195;ENSRNOG00000008593	Sik3;Fmn1;Sh3pxd2b;Ankrd11;Schip1;Lrp6;AABR07043897.1;Prkra;Ryk	2209
GO:0045766	positive regulation of angiogenesis	39	0.313987	1.04761	0.366733	0.535812	ENSRNOG00000007034;ENSRNOG00000013160;ENSRNOG00000021497;ENSRNOG00000017879;ENSRNOG00000013265;ENSRNOG00000011416;ENSRNOG00000000940	Hipk2;Sash1;Akt3;Gab1;Tgfbr2;Vegfc;Flt1	1434
GO:0006275	regulation of DNA replication	19	0.380034	1.06168	0.367304	0.535812	ENSRNOG00000004057;ENSRNOG00000002940;ENSRNOG00000026124;ENSRNOG00000026502;ENSRNOG00000009690;ENSRNOG00000012386;ENSRNOG00000047287;ENSRNOG00000014031;ENSRNOG00000014173;ENSRNOG00000030630;ENSRNOG00000011519	Ccdc88a;Ankrd17;Id3;Dscc1;Rnf219;Zbtb38;Nucks1;Esco1;Smc3;Ehmt2;Orc5	4389
GO:0006414	translational elongation	14	-0.435303	-1.078	0.367347	0.535812	ENSRNOG00000038074;ENSRNOG00000037607;ENSRNOG00000052620;ENSRNOG00000024186;ENSRNOG00000011955;ENSRNOG00000013874;ENSRNOG00000031052;ENSRNOG00000002116;ENSRNOG00000008256	LOC498555;LOC100911575;Rack1;Eef1b2;AABR07026997.1;LOC100360522;LOC100362751;Rplp2;Mrpl38	3576
GO:0042246	tissue regeneration	12	-0.451664	-1.06391	0.368421	0.536414	ENSRNOG00000011946;ENSRNOG00000017560;ENSRNOG00000005093	Ptn;Mdk;Lgr6	813
GO:0048870	cell motility	28	0.349459	1.07415	0.368534	0.536414	ENSRNOG00000032437;NewGene_154;ENSRNOG00000009161;ENSRNOG00000012207;ENSRNOG00000001303	Pard3;NewGene_154;Clasp2;Dst;Specc1l	1298
GO:1901990	regulation of mitotic cell cycle phase transition	14	0.416259	1.07159	0.36933	0.537007	ENSRNOG00000001265;ENSRNOG00000010643	Mad1l1;Kank2	1214
GO:1902600	proton transmembrane transport	10	0.464761	1.08473	0.37234	0.540816	ENSRNOG00000026842;ENSRNOG00000000879	Nnt;Slc9a6	1818
GO:0019915	lipid storage	16	0.401507	1.06778	0.373673	0.541421	ENSRNOG00000021475;ENSRNOG00000019075;ENSRNOG00000032788;ENSRNOG00000018736;ENSRNOG00000047551;ENSRNOG00000007060;ENSRNOG00000048834;ENSRNOG00000025274;ENSRNOG00000001585;ENSRNOG00000028711;ENSRNOG00000006622	Ldah;Stat5b;Dysf;LOC100911615;Pnpla2;Plin2;Plin3;Hexb;Nrip1;Dgat1;Cry1	4995
GO:0045667	regulation of osteoblast differentiation	11	0.442106	1.07422	0.37395	0.541421	ENSRNOG00000007916;ENSRNOG00000005257;ENSRNOG00000026542	Ptk2;Prkaca;Suco	2765
GO:0051047	positive regulation of secretion	12	0.434934	1.08047	0.374468	0.541421	ENSRNOG00000009161;ENSRNOG00000003054;ENSRNOG00000018598;ENSRNOG00000013351	Clasp2;AABR07037009.1;Ankrd1;Stxbp5	1904
GO:0043518	negative regulation of DNA damage response, signal transduction by p53 class mediator	11	-0.470406	-1.08434	0.374525	0.541421	ENSRNOG00000051592;ENSRNOG00000047699;ENSRNOG00000006589;ENSRNOG00000009594;NewGene_8035	AABR07044925.1;Snai2;LOC103694877;Snai1;NewGene_8035	3515
GO:0080090	regulation of primary metabolic process	190	0.241204	1.03273	0.374713	0.541421	ENSRNOG00000015658;ENSRNOG00000032437;ENSRNOG00000000540;NewGene_2188;NewGene_154;ENSRNOG00000016780;ENSRNOG00000017583;NewGene_983;ENSRNOG00000006719;ENSRNOG00000003054;ENSRNOG00000015339;ENSRNOG00000047302;ENSRNOG00000043364;NewGene_10049;ENSRNOG00000010643;ENSRNOG00000018598;ENSRNOG00000005933;ENSRNOG00000014819;ENSRNOG00000014689;ENSRNOG00000046617;NewGene_5234;ENSRNOG00000001126;ENSRNOG00000…	Sorbs1;Pard3;Btbd9;NewGene_2188;NewGene_154;RGD1310951;Mapkap1;NewGene_983;Zfp618;AABR07037009.1;Shoc2;AC106605.1;Zfp362;NewGene_10049;Kank2;Ankrd1;Yap1;Hap1;Zbtb4;LOC103690149;NewGene_5234;Fbxw8;AABR07063281.1;Mprip;AABR07043897.1;Strn3;Ahi1;LOC100912282;Zfp182;Calcoco1;AABR07057491.1;Pxylp1;Fam129b;Dcun1d3;Bcl7a;Zfp317	2660
GO:0045216	cell-cell junction organization	15	0.409531	1.07135	0.376874	0.543975	ENSRNOG00000015658;ENSRNOG00000032437	Sorbs1;Pard3	29
GO:0051896	regulation of protein kinase B signaling	13	0.422224	1.07214	0.378495	0.545746	ENSRNOG00000008173;ENSRNOG00000020388;ENSRNOG00000000302;ENSRNOG00000020723;ENSRNOG00000023456;ENSRNOG00000011341	Sesn3;Inpp5f;Sesn1;Pten;Rnf41;Rictor	3661
GO:0031333	negative regulation of protein-containing complex assembly	25	0.350455	1.05351	0.378947	0.54583	ENSRNOG00000002833;ENSRNOG00000049281;ENSRNOG00000010153;ENSRNOG00000016313;ENSRNOG00000023376;ENSRNOG00000048738;ENSRNOG00000037505;ENSRNOG00000014565;NewGene_9818	Gsk3b;Gba;Raf1;Ctnnbip1;Riok3;Hdac6;Ulk1;Lcmt1;NewGene_9818	4511
GO:2001022	positive regulation of response to DNA damage stimulus	14	0.410212	1.05602	0.38013	0.546805	ENSRNOG00000018598;ENSRNOG00000016346;ENSRNOG00000029773;ENSRNOG00000017156	Ankrd1;Prkcd;Atm;Ankle1	3263
GO:0035458	cellular response to interferon-beta	17	-0.414685	-1.06534	0.380414	0.546805	ENSRNOG00000020602;ENSRNOG00000022839;ENSRNOG00000012771;ENSRNOG00000022540;ENSRNOG00000003486;ENSRNOG00000009919	Ndufa13;Ifit3;Ddx41;Trex1;Mnda;Acod1	2047
GO:0006629	lipid metabolic process	49	-0.31412	-1.02543	0.383234	0.550286	NewGene_6359;ENSRNOG00000013809;ENSRNOG00000006589;ENSRNOG00000018748;ENSRNOG00000062276;NewGene_11365;ENSRNOG00000010086;ENSRNOG00000019573;ENSRNOG00000014692;NewGene_8035;ENSRNOG00000000850;ENSRNOG00000005113;NewGene_9172;ENSRNOG00000061238;ENSRNOG00000002273	NewGene_6359;Kbtbd2;LOC103694877;Slc16a11;AABR07044631.2;NewGene_11365;Plagl2;Lcat;Mogat1;NewGene_8035;Apom;Nkx1-1;NewGene_9172;Wnt10b;Naaa	1179
GO:0040008	regulation of growth	29	0.342413	1.06072	0.383795	0.550522	ENSRNOG00000009161;ENSRNOG00000013265;ENSRNOG00000005933;ENSRNOG00000014508;ENSRNOG00000046617;ENSRNOG00000013969;ENSRNOG00000008652;ENSRNOG00000014037;ENSRNOG00000016064;ENSRNOG00000019354	Clasp2;Tgfbr2;Yap1;Mgll;LOC103690149;Ahi1;Phip;Dcun1d3;Tkt;Ptch1	3490
GO:0031347	regulation of defense response	10	-0.479009	-1.07348	0.385338	0.552163	ENSRNOG00000009131;ENSRNOG00000006589;ENSRNOG00000020578;NewGene_8035	Zc3h12a;LOC103694877;Ceacam1;NewGene_8035	2683
GO:0070914	UV-damage excision repair	10	-0.478273	-1.07183	0.389098	0.556973	ENSRNOG00000051592;ENSRNOG00000009576;ENSRNOG00000017839;NewGene_3030	AABR07044925.1;Xpa;Ercc1;NewGene_3030	3515
GO:0031346	positive regulation of cell projection organization	22	0.363276	1.05424	0.390852	0.558907	ENSRNOG00000003054;ENSRNOG00000018598;ENSRNOG00000014819;ENSRNOG00000046617;ENSRNOG00000001126;ENSRNOG00000013969;ENSRNOG00000051838	AABR07037009.1;Ankrd1;Hap1;LOC103690149;Fbxw8;Ahi1;AABR07057491.1	2450
GO:0045454	cell redox homeostasis	37	0.315113	1.03777	0.393145	0.561605	ENSRNOG00000014915;ENSRNOG00000006302;ENSRNOG00000026842;ENSRNOG00000059810;ENSRNOG00000009088;ENSRNOG00000012772;ENSRNOG00000002609;ENSRNOG00000012503;ENSRNOG00000002452;ENSRNOG00000017695;ENSRNOG00000006803;ENSRNOG00000017194;ENSRNOG00000008830;ENSRNOG00000045740;ENSRNOG00000006228	Gsr;Gclc;Nnt;Txnrd3;Txnrd1;Nqo1;Ero1b;Dnajc16;Txndc11;AABR07012795.1;Dnajc10;Prdx1;Nfe2l1;Tmx3;Pdia4	4456
GO:0042594	response to starvation	23	0.361122	1.06404	0.39375	0.56189	ENSRNOG00000015658;ENSRNOG00000010637	Sorbs1;Tbc1d5	78
GO:0031669	cellular response to nutrient levels	12	-0.443183	-1.04394	0.394737	0.562209	ENSRNOG00000020938;ENSRNOG00000006118;ENSRNOG00000037563;ENSRNOG00000010278	Ppp1r15a;Klf10;Cd68;Il6	1137
GO:1903706	regulation of hemopoiesis	13	-0.430811	-1.04572	0.394786	0.562209	NewGene_4985;ENSRNOG00000009131;ENSRNOG00000011946;ENSRNOG00000020578;ENSRNOG00000017828;ENSRNOG00000006118	NewGene_4985;Zc3h12a;Ptn;Ceacam1;Egr3;Klf10	3242
GO:0045732	positive regulation of protein catabolic process	48	0.299693	1.03829	0.396825	0.56424	ENSRNOG00000013257;ENSRNOG00000007486;ENSRNOG00000017610;ENSRNOG00000022999;ENSRNOG00000000999;ENSRNOG00000014623;ENSRNOG00000006328;ENSRNOG00000001126;ENSRNOG00000003905;ENSRNOG00000018745;ENSRNOG00000059043;ENSRNOG00000058898;ENSRNOG00000020423;ENSRNOG00000008897;ENSRNOG00000004382;ENSRNOG00000045670;ENSRNOG00000023456;ENSRNOG00000020769	Hecw2;Atg7;Nedd4l;Ppp2r3a;Smurf1;Smurf2;Wwp1;Fbxw8;Nsf;Sgsm3;Itch;Nedd4;Apc;Gga1;Arel1;Tnfsf12;Rnf41;Crebrf	3639
GO:0042472	inner ear morphogenesis	16	0.392123	1.04283	0.397028	0.56424	ENSRNOG00000000316;ENSRNOG00000011852;ENSRNOG00000016374;ENSRNOG00000058329	Sobp;Myo6;Fgfr2;Prrx2	1358
GO:0006357	regulation of transcription by RNA polymerase II	380	0.220187	1.01198	0.397906	0.564463	ENSRNOG00000017030;ENSRNOG00000010488;ENSRNOG00000006553;ENSRNOG00000028856;ENSRNOG00000006170;ENSRNOG00000014486;ENSRNOG00000005984;NewGene_154;ENSRNOG00000006644;ENSRNOG00000016780;ENSRNOG00000004787;ENSRNOG00000001120;ENSRNOG00000013933;ENSRNOG00000008658;ENSRNOG00000006719;ENSRNOG00000003054;ENSRNOG00000015822;ENSRNOG00000005608;ENSRNOG00000022162;ENSRNOG00000014768;ENSRNOG00000003686;ENSRNOG…	Arid1b;Zmiz1;Bnc2;Pknox2;Bach2;Rfx3;Etv6;NewGene_154;Kdm4c;RGD1310951;AABR07053185.1;Med13l;Med27;Mitf;Zfp618;AABR07037009.1;Klf13;Tead4;Pbx3;Glis3;Tbl1x;Pbx4;Tcf7l2;Tbl1xr1;Hivep1;Brip1;Mrtfa;Nipbl;Zbtb46;Tfdp2;Zfp609;Bach1;Zbtb20;AC106605.1;Zmym4;Zfp362;Kank2;Med14;Ttc21b;Ankrd1;Pam;Yap1;Meis1;Zbtb7b;Zfp704;Rbl1;Zbtb4;Rbl2;LOC103690149;NewGene_5234;Pias1;Zfp395;Mkx;AABR07063281.1;Nfatc1;Mlxip;M…	2821
GO:0042060	wound healing	43	-0.325529	-1.03176	0.398	0.564463	ENSRNOG00000014426;ENSRNOG00000012660;ENSRNOG00000020578;ENSRNOG00000058645;NewGene_8035;ENSRNOG00000010278;ENSRNOG00000009191;ENSRNOG00000009343;ENSRNOG00000002460;ENSRNOG00000002792	Lox;Postn;Ceacam1;Tnc;NewGene_8035;Il6;Ccm2l;Evpl;Serpinb2;Cxcl2	1458
GO:0050829	defense response to Gram-negative bacterium	17	-0.404729	-1.03976	0.399247	0.565651	ENSRNOG00000005975;ENSRNOG00000032825;ENSRNOG00000001414;ENSRNOG00000003254;ENSRNOG00000045753	Rpl30;LOC100362027;Serpine1;Il23a;Hist2h2be	1851
GO:0016571	histone methylation	13	0.415493	1.05505	0.4	0.566139	ENSRNOG00000007242;ENSRNOG00000016680;ENSRNOG00000015621	Ehmt1;Nsd1;Nsd3	1583
GO:0032729	positive regulation of interferon-gamma production	18	-0.40978	-1.0612	0.401544	0.567745	ENSRNOG00000014525;ENSRNOG00000045595;ENSRNOG00000047035;ENSRNOG00000043416;ENSRNOG00000048951;ENSRNOG00000009389;ENSRNOG00000061316;ENSRNOG00000014678;ENSRNOG00000017869;ENSRNOG00000042070;ENSRNOG00000003254;ENSRNOG00000015027	Hspd1;Tnfsf9;Fadd;Bcl3;LOC100364500;Ripk2;LOC102547056;Fzd5;Irf8;Ticam2;Il23a;Il18r1	689
GO:0019222	regulation of metabolic process	210	0.234751	1.01795	0.403756	0.570289	ENSRNOG00000015658;ENSRNOG00000032437;ENSRNOG00000000540;NewGene_2188;NewGene_154;ENSRNOG00000016780;ENSRNOG00000017583;NewGene_983;ENSRNOG00000006719;ENSRNOG00000003054;ENSRNOG00000015339;ENSRNOG00000047302;ENSRNOG00000043364;NewGene_10049;ENSRNOG00000050417;ENSRNOG00000036598;ENSRNOG00000010643;ENSRNOG00000018598;ENSRNOG00000005933;ENSRNOG00000014819;ENSRNOG00000014689;ENSRNOG00000046617;NewGen…	Sorbs1;Pard3;Btbd9;NewGene_2188;NewGene_154;RGD1310951;Mapkap1;NewGene_983;Zfp618;AABR07037009.1;Shoc2;AC106605.1;Zfp362;NewGene_10049;AABR07006774.1;Tbc1d12;Kank2;Ankrd1;Yap1;Hap1;Zbtb4;LOC103690149;NewGene_5234;Fbxw8;AABR07063281.1;Mprip;AABR07043897.1;Strn3;Ahi1;LOC100912282;Zfp182;Calcoco1;AABR07057491.1;Pxylp1;Fam129b;Dcun1d3;Bcl7a;Zfp317	2660
GO:1902042	negative regulation of extrinsic apoptotic signaling pathway via death domain receptors	16	-0.40644	-1.03162	0.40678	0.573839	ENSRNOG00000053771;ENSRNOG00000048812;ENSRNOG00000049517;ENSRNOG00000046036;ENSRNOG00000001414;NewGene_9920	Itprip;Gpx1;Tnfaip3;Itprip;Serpine1;NewGene_9920	1147
GO:0045862	positive regulation of proteolysis	24	0.345309	1.03325	0.407098	0.573839	ENSRNOG00000016280;ENSRNOG00000007445;ENSRNOG00000004395;ENSRNOG00000001126	Btrc;Asph;Fbxw11;Fbxw8	1747
GO:0007029	endoplasmic reticulum organization	23	0.35177	1.03648	0.410417	0.577928	ENSRNOG00000011614;ENSRNOG00000004048;ENSRNOG00000005331;ENSRNOG00000015686;ENSRNOG00000021203	Tmcc1;Lrrk2;Vapb;Col4a3bp;Atl3	2637
GO:0050821	protein stabilization	111	0.255284	1.01643	0.411379	0.578694	ENSRNOG00000011076;ENSRNOG00000011278;ENSRNOG00000013213;ENSRNOG00000008116;ENSRNOG00000032768;ENSRNOG00000010889;ENSRNOG00000018317;ENSRNOG00000003686;ENSRNOG00000030639;ENSRNOG00000001448;ENSRNOG00000005191;ENSRNOG00000003261;ENSRNOG00000000155;ENSRNOG00000018903;ENSRNOG00000010967;ENSRNOG00000008870;ENSRNOG00000013529;ENSRNOG00000011195;ENSRNOG00000025496;ENSRNOG00000008704;ENSRNOG00000011470;…	Ank2;Stk3;Epha4;Plpp3;Stxbp4;Fbxw7;Aak1;Tbl1x;Usp13;Hip1;Trim44;Usp9x;Cog3;Pik3r1;Cdc37l1;Atf7ip;Stk4;Prkra;Usp7;Nlk;Tsc1;Flot1;Ctnnd1;Chek2;LOC100909840;Grn;Pten;Rtn4;Smo;Wfs1;Pml;Hps4;P3h1;Cog7;Hcfc1	3576
GO:0062012	regulation of small molecule metabolic process	12	0.421402	1.04685	0.412766	0.579502	ENSRNOG00000015658;NewGene_10049	Sorbs1;NewGene_10049	1188
GO:0030218	erythrocyte differentiation	32	-0.34248	-1.02054	0.412791	0.579502	ENSRNOG00000000250;ENSRNOG00000003443;ENSRNOG00000000782;ENSRNOG00000026936;ENSRNOG00000024288	Jmjd6;Klf1;Trim10;Mpig6b;Etv2	1557
GO:0030307	positive regulation of cell growth	46	0.297712	1.02442	0.414343	0.580986	ENSRNOG00000003821;ENSRNOG00000054257;ENSRNOG00000004332;ENSRNOG00000027839;NewGene_3505;ENSRNOG00000010121;ENSRNOG00000002418;ENSRNOG00000014483;ENSRNOG00000006450;ENSRNOG00000049238	Rptor;Adam10;Egfr;Ptk2b;NewGene_3505;Lef1;Tgfb2;Ino80;Erbb2;LOC102552659	2530
GO:0048545	response to steroid hormone	14	0.398754	1.02652	0.414687	0.580986	ENSRNOG00000003686;ENSRNOG00000005933;ENSRNOG00000012830;ENSRNOG00000014268;ENSRNOG00000015447;ENSRNOG00000048982	Tbl1x;Yap1;Paqr8;Abca2;LOC100912282;Calcoco1	2429
GO:0006928	movement of cell or subcellular component	36	0.314032	1.02191	0.4158	0.581957	ENSRNOG00000032437;NewGene_154;NewGene_983;ENSRNOG00000009161;ENSRNOG00000001303;ENSRNOG00000014819;NewGene_5234;ENSRNOG00000057813;NewGene_4399	Pard3;NewGene_154;NewGene_983;Clasp2;Specc1l;Hap1;NewGene_5234;AABR07063281.1;NewGene_4399	2007
GO:0051092	positive regulation of NF-kappaB transcription factor activity	67	0.279099	1.02284	0.41791	0.584319	ENSRNOG00000015898;ENSRNOG00000004362;ENSRNOG00000039754;ENSRNOG00000029449;ENSRNOG00000049496;ENSRNOG00000047957;ENSRNOG00000006248;ENSRNOG00000010629;ENSRNOG00000027569;ENSRNOG00000001928;ENSRNOG00000042686;ENSRNOG00000017787;ENSRNOG00000060542;ENSRNOG00000000636	Fer;Rps6ka5;Rab7b;Ror1;Trim62;Traf5;Trim37;Nod1;Trappc9;Il1rap;Trim34;Ripk1;Mid2;Rtkn2	1978
GO:0032760	positive regulation of tumor necrosis factor production	26	-0.355579	-1.01519	0.419173	0.585359	ENSRNOG00000000604;ENSRNOG00000017819;ENSRNOG00000058908;ENSRNOG00000014624;ENSRNOG00000006589;ENSRNOG00000034130;ENSRNOG00000000777;ENSRNOG00000007159;NewGene_8035;ENSRNOG00000005404;ENSRNOG00000051482;ENSRNOG00000003254;ENSRNOG00000024159	Hdac2;Cd14;Hmgb1;Selenok;LOC103694877;LOC108349189;RT1-S3;Ccl2;NewGene_8035;Rasgrp1;Hmg1l1;Il23a;Fcer1g	3379
GO:0048286	lung alveolus development	22	0.355032	1.03032	0.419958	0.585359	ENSRNOG00000010210;ENSRNOG00000015439;ENSRNOG00000015226;ENSRNOG00000016374;ENSRNOG00000005775;ENSRNOG00000022196;NewGene_873;ENSRNOG00000000257;ENSRNOG00000025695;ENSRNOG00000014516;ENSRNOG00000017078	Slc7a11;Man2a1;Man1a2;Fgfr2;Phf14;Bmpr2;NewGene_873;Smpd3;Tns3;Hs6st1;Selenon	3427
GO:0043392	negative regulation of DNA binding	28	0.338059	1.03911	0.420259	0.585359	ENSRNOG00000009795;ENSRNOG00000010121;ENSRNOG00000024194;ENSRNOG00000038883;ENSRNOG00000016313;ENSRNOG00000032048;ENSRNOG00000014117;ENSRNOG00000016708;ENSRNOG00000022769;ENSRNOG00000008332	Nfib;Lef1;Rsf1;LOC294154;Ctnnbip1;Zfp462;Hmox1;Necab3;Sp100;Smo	3291
GO:0000302	response to reactive oxygen species	12	-0.436515	-1.02823	0.421053	0.585359	ENSRNOG00000014205;ENSRNOG00000025239;ENSRNOG00000016885;ENSRNOG00000008297;ENSRNOG00000006589;ENSRNOG00000016274;NewGene_8035	Klf2;Nudt15;Klf6;Oser1;LOC103694877;Zfp580;NewGene_8035	3271
GO:0007032	endosome organization	30	0.331913	1.03792	0.421053	0.585359	ENSRNOG00000011944;ENSRNOG00000003147;ENSRNOG00000011491;ENSRNOG00000014275;ENSRNOG00000007485;ENSRNOG00000033921;ENSRNOG00000008331;ENSRNOG00000023280	Snx10;Sqstm1;Dnajc13;AABR07026291.1;Arfgef2;Als2cl;Washc4;Als2	2804
GO:0043122	regulation of I-kappaB kinase/NF-kappaB signaling	21	0.356714	1.0259	0.421811	0.585359	ENSRNOG00000016280;ENSRNOG00000008145;ENSRNOG00000003147;ENSRNOG00000021032	Btrc;Traf3;Sqstm1;Sphk2	1845
GO:0016525	negative regulation of angiogenesis	39	0.302888	1.01057	0.422846	0.585359	ENSRNOG00000006631;ENSRNOG00000023972;ENSRNOG00000009037;ENSRNOG00000004033;ENSRNOG00000014079;ENSRNOG00000012405;ENSRNOG00000011700;ENSRNOG00000002418;ENSRNOG00000004496;ENSRNOG00000055915;ENSRNOG00000015845;ENSRNOG00000055226;ENSRNOG00000007345	Sema3e;Col4a2;Sulf1;Sema6a;Stat4;Tcf4;Ptprm;Tgfb2;Rock2;Ago1;Fam129b;Dab2ip;Amot	2969
GO:0030148	sphingolipid biosynthetic process	12	0.416656	1.03506	0.423404	0.585359	ENSRNOG00000024595;ENSRNOG00000005772;ENSRNOG00000030232;ENSRNOG00000028448;ENSRNOG00000013236;ENSRNOG00000038761	Cers6;Hacd4;Hacd3;Elovl1;Samd8;Hacd2	4992
GO:0001541	ovarian follicle development	18	0.371706	1.03045	0.423554	0.585359	ENSRNOG00000012358;ENSRNOG00000005796;ENSRNOG00000054497;ENSRNOG00000010915;ENSRNOG00000029773;ENSRNOG00000015734	Pcyt1b;Ctnna1;Taf4;Ermp1;Atm;Ube3a	2825
GO:0048863	stem cell differentiation	18	0.371717	1.03048	0.423554	0.585359	ENSRNOG00000045918;ENSRNOG00000014753;ENSRNOG00000011709;ENSRNOG00000020193	Jarid2;Tcf7l1;Pum1;Runx2	1468
GO:0006826	iron ion transport	13	0.409563	1.04	0.423656	0.585359	ENSRNOG00000006403;ENSRNOG00000020843;ENSRNOG00000029082;ENSRNOG00000034150;ENSRNOG00000031506;ENSRNOG00000031540;ENSRNOG00000004662;ENSRNOG00000011913;ENSRNOG00000033776;ENSRNOG00000022619	Nectin1;LOC100360087;AABR07005031.1;AABR07041778.1;Ftl1;LOC100362384;AC115277.1;Cp;LOC100359668;Fth1	3609
GO:0016573	histone acetylation	16	-0.400805	-1.01732	0.423729	0.585359	ENSRNOG00000045955;ENSRNOG00000004016;ENSRNOG00000059655;NewGene_4985;ENSRNOG00000020793;ENSRNOG00000059891;ENSRNOG00000018364;ENSRNOG00000000801	NEWGENE_1308612;Msl3;RGD1564855;NewGene_4985;Ruvbl2;Mrgbp;Kat2a;Msl3l2	4678
GO:0007129	synapsis	12	0.414015	1.0285	0.42766	0.590112	ENSRNOG00000059997;ENSRNOG00000001299;ENSRNOG00000061085;ENSRNOG00000010620;ENSRNOG00000009506;ENSRNOG00000036683	Brip1;Sun1;Fancd2;Ndc1;Mre11a;Sirt7	4878
GO:0045930	negative regulation of mitotic cell cycle	27	0.336191	1.0293	0.428571	0.590112	ENSRNOG00000011425;ENSRNOG00000004332;ENSRNOG00000038597;ENSRNOG00000010643;ENSRNOG00000060972;ENSRNOG00000014037;ENSRNOG00000008620;ENSRNOG00000008400;ENSRNOG00000009371;ENSRNOG00000004637;ENSRNOG00000047356;ENSRNOG00000032574	Ptpn3;Egfr;Dlg1;Kank2;Heca;Dcun1d3;Smad3;Pml;LOC100909750;Fbxo7;Abl1;Scrib	4211
GO:0097190	apoptotic signaling pathway	27	0.335651	1.02765	0.428571	0.590112	ENSRNOG00000000503;ENSRNOG00000001448;ENSRNOG00000008022;ENSRNOG00000010668;ENSRNOG00000005917;ENSRNOG00000012030;ENSRNOG00000054297	Ppard;Hip1;Apaf1;Anxa6;Pawr;AABR07043897.1;Senp1	2393
GO:0030511	positive regulation of transforming growth factor beta receptor signaling pathway	16	0.38067	1.01237	0.428875	0.590112	ENSRNOG00000007034;ENSRNOG00000002093;ENSRNOG00000005330;ENSRNOG00000060750;ENSRNOG00000003864;ENSRNOG00000028930;ENSRNOG00000051965;NewGene_9818	Hipk2;Tgfbr3;Crebbp;Rnf111;Gipc1;Dab2;Smad4;NewGene_9818	4511
GO:0043966	histone H3 acetylation	32	0.319952	1.02372	0.430041	0.590634	ENSRNOG00000020153;ENSRNOG00000039837;ENSRNOG00000012850;ENSRNOG00000004956;ENSRNOG00000010121	AABR07066830.1;Jade3;Kat6b;Jade2;Lef1	1513
GO:0006986	response to unfolded protein	13	0.404466	1.02705	0.430108	0.590634	ENSRNOG00000009920;ENSRNOG00000034093;ENSRNOG00000061099;ENSRNOG00000011922;ENSRNOG00000005841;ENSRNOG00000020769	LOC680121;AABR07011951.1;AABR07033324.1;Stt3b;Erp44;Crebrf	3639
GO:0001657	ureteric bud development	17	0.377851	1.02145	0.430998	0.59127	ENSRNOG00000003840;ENSRNOG00000009173;ENSRNOG00000016374;ENSRNOG00000020030;ENSRNOG00000008620;ENSRNOG00000009972;ENSRNOG00000018140	Slit2;Smad6;Fgfr2;Crlf1;Smad3;Rara;Smad2	3090
GO:0006457	protein folding	77	-0.27808	-1.00549	0.435514	0.594829	ENSRNOG00000050347;ENSRNOG00000042682;ENSRNOG00000060486;ENSRNOG00000013260;ENSRNOG00000000523;ENSRNOG00000051720;NewGene_10171;ENSRNOG00000027864;ENSRNOG00000012366;ENSRNOG00000031045;ENSRNOG00000006593;ENSRNOG00000015630;ENSRNOG00000011632;ENSRNOG00000009642;ENSRNOG00000014160;ENSRNOG00000012985;ENSRNOG00000019090;ENSRNOG00000001592;ENSRNOG00000000923;ENSRNOG00000055068;ENSRNOG00000052142;ENSRN…	Ptges3l;Grpel2;Ptges3l1;Calr3;Ppil1;Nudc;NewGene_10171;Ppial4d;Mesd;LOC100911252;Grpel1;Cct7;Cct5;Cct4;Tcp1;Pfdn5;Cct3;Cct8;Cct6a;Ppia;Ahsa2;Vbp1;Ppie;Ppidl1;Pdcl3;Ppid;Pdrg1;Hspe1;Ahsa1;NewGene_5125;Pfdn4;Chordc1;NewGene_7862;Ppif;Ppic;NewGene_472	4201
GO:0009896	positive regulation of catabolic process	13	-0.418016	-1.01467	0.435754	0.594829	ENSRNOG00000000221;ENSRNOG00000052620;ENSRNOG00000013777;ENSRNOG00000009131;ENSRNOG00000006589;ENSRNOG00000015645;NewGene_8035	Abhd5;Rack1;Rnf166;Zc3h12a;LOC103694877;AABR07031480.1;NewGene_8035	3439
GO:0031331	positive regulation of cellular catabolic process	13	-0.418016	-1.01467	0.435754	0.594829	ENSRNOG00000000221;ENSRNOG00000052620;ENSRNOG00000013777;ENSRNOG00000009131;ENSRNOG00000006589;ENSRNOG00000015645;NewGene_8035	Abhd5;Rack1;Rnf166;Zc3h12a;LOC103694877;AABR07031480.1;NewGene_8035	3439
GO:0008299	isoprenoid biosynthetic process	10	0.44202	1.03165	0.43617	0.594829	ENSRNOG00000042962;ENSRNOG00000016122;ENSRNOG00000016552	Pdss2;Hmgcr;Hmgcs1	2297
GO:0033627	cell adhesion mediated by integrin	10	0.44195	1.03149	0.43617	0.594829	ENSRNOG00000006723;ENSRNOG00000007302;ENSRNOG00000004912;ENSRNOG00000001518;ENSRNOG00000031475;ENSRNOG00000017231	Itga11;Fbn1;Itgav;Itga6;Col16a1;Adam9	2146
GO:0050920	regulation of chemotaxis	10	0.441119	1.02955	0.43617	0.594829	ENSRNOG00000010748;NewGene_983;ENSRNOG00000002244	Mtus1;NewGene_983;Pdgfra	1516
GO:0008217	regulation of blood pressure	13	-0.417493	-1.0134	0.437616	0.595372	ENSRNOG00000006589;ENSRNOG00000014201;ENSRNOG00000045797;NewGene_8035;ENSRNOG00000002525;ENSRNOG00000058039	LOC103694877;Manf;Lep;NewGene_8035;Ptgs2;Acta2	1285
GO:0007601	visual perception	36	-0.326843	-1.00829	0.43762	0.595372	ENSRNOG00000020519;NewGene_5125;ENSRNOG00000016897;ENSRNOG00000015829;ENSRNOG00000019296;ENSRNOG00000015253;ENSRNOG00000022044;ENSRNOG00000004610;ENSRNOG00000020778;ENSRNOG00000049770;ENSRNOG00000015623;ENSRNOG00000046962	Olfm2;NewGene_5125;Rlbp1;Trpm1;Gnat2;Hsf4;Cabp4;Lum;Chrnb2;Cryba4;Guca1b;Pde6g	2259
GO:0012501	programmed cell death	24	-0.363678	-1.01275	0.437859	0.595372	ENSRNOG00000052620;NewGene_8842;NewGene_9096;ENSRNOG00000019206;ENSRNOG00000001490;ENSRNOG00000020938;NewGene_9920	Rack1;NewGene_8842;NewGene_9096;Nupr1;Pdcd2;Ppp1r15a;NewGene_9920	2700
GO:0060255	regulation of macromolecule metabolic process	197	0.236612	1.01641	0.438389	0.595507	ENSRNOG00000015658;ENSRNOG00000032437;ENSRNOG00000000540;NewGene_2188;NewGene_154;ENSRNOG00000016780;ENSRNOG00000017583;NewGene_983;ENSRNOG00000006719;ENSRNOG00000003054;ENSRNOG00000015339;ENSRNOG00000047302;ENSRNOG00000043364;NewGene_10049;ENSRNOG00000010643;ENSRNOG00000018598;ENSRNOG00000005933;ENSRNOG00000014819;ENSRNOG00000014689;ENSRNOG00000046617;NewGene_5234;ENSRNOG00000001126;ENSRNOG00000…	Sorbs1;Pard3;Btbd9;NewGene_2188;NewGene_154;RGD1310951;Mapkap1;NewGene_983;Zfp618;AABR07037009.1;Shoc2;AC106605.1;Zfp362;NewGene_10049;Kank2;Ankrd1;Yap1;Hap1;Zbtb4;LOC103690149;NewGene_5234;Fbxw8;AABR07063281.1;Mprip;AABR07043897.1;Strn3;Ahi1;LOC100912282;Zfp182;Calcoco1;AABR07057491.1;Pxylp1;Fam129b;Dcun1d3;Bcl7a;Zfp317	2660
GO:0070201	regulation of establishment of protein localization	20	0.360613	1.01378	0.438819	0.595507	ENSRNOG00000003054;ENSRNOG00000008244;ENSRNOG00000018598;ENSRNOG00000046617;ENSRNOG00000013351;ENSRNOG00000013969;ENSRNOG00000038140;ENSRNOG00000048738	AABR07037009.1;LOC690035;Ankrd1;LOC103690149;Stxbp5;Ahi1;Nsd2;Hdac6	2952
GO:0007099	centriole replication	19	0.364479	1.01822	0.43949	0.595835	ENSRNOG00000038200;ENSRNOG00000005788;ENSRNOG00000014027;ENSRNOG00000022597;ENSRNOG00000049708;ENSRNOG00000002153;ENSRNOG00000046153;ENSRNOG00000020807	Rttn;Cdk5rap2;RGD1304728;Cenpj;NEWGENE_1306714;Cep135;LOC108349745;Wdr62	4244
GO:0008584	male gonad development	45	0.29687	1.009	0.440644	0.596814	ENSRNOG00000004068;ENSRNOG00000025596;ENSRNOG00000056184;ENSRNOG00000029986;ENSRNOG00000059997;ENSRNOG00000022067;ENSRNOG00000017601;ENSRNOG00000008444;ENSRNOG00000005796	Ncoa1;Ago4;Lrp2;Insr;Brip1;Tlr5;Srd5a1;Cbl;Ctnna1	2024
GO:0000278	mitotic cell cycle	79	0.269439	1.01376	0.442266	0.598425	ENSRNOG00000024433;ENSRNOG00000014515;ENSRNOG00000018931;ENSRNOG00000009161;ENSRNOG00000023679;ENSRNOG00000036658;ENSRNOG00000011241	Fbxl7;Cdc14a;Dis3l2;Clasp2;Prdm5;Tbcd;Tfdp2	1034
GO:0048821	erythrocyte development	13	-0.415249	-1.00795	0.443203	0.599071	ENSRNOG00000001843;ENSRNOG00000000250;ENSRNOG00000005374;ENSRNOG00000003443	Bcl6;Jmjd6;Lyar;Klf1	1557
GO:0097237	cellular response to toxic substance	10	-0.457992	-1.02638	0.443609	0.599071	ENSRNOG00000016885;ENSRNOG00000008297;ENSRNOG00000009131;ENSRNOG00000006589;ENSRNOG00000016274;NewGene_8035;ENSRNOG00000000850	Klf6;Oser1;Zc3h12a;LOC103694877;Zfp580;NewGene_8035;Apom	3271
GO:0030097	hemopoiesis	45	0.295993	1.00601	0.444668	0.599916	ENSRNOG00000003537;NewGene_14640;ENSRNOG00000025140;ENSRNOG00000015903;ENSRNOG00000014879;ENSRNOG00000011503;ENSRNOG00000004606;ENSRNOG00000009258;ENSRNOG00000000636;ENSRNOG00000013620;ENSRNOG00000023579	Spta1;NewGene_14640;Zfat;Add2;Ttc7a;Shb;Meis1;Cdk6;Rtkn2;Cdk13;Tet2	2120
GO:2001238	positive regulation of extrinsic apoptotic signaling pathway	20	0.357874	1.00609	0.447257	0.602309	ENSRNOG00000017787;ENSRNOG00000012030;ENSRNOG00000048597;ENSRNOG00000001747;ENSRNOG00000045670;ENSRNOG00000008400;ENSRNOG00000014048;ENSRNOG00000054217;ENSRNOG00000039666;ENSRNOG00000006695	Ripk1;AABR07043897.1;LOC100910732;Pak2;Tnfsf12;Pml;Cyld;Runx3;Srpx;Rbck1	4382
GO:0046827	positive regulation of protein export from nucleus	13	0.401597	1.01977	0.447312	0.602309	ENSRNOG00000049232;ENSRNOG00000002833;ENSRNOG00000010137;ENSRNOG00000005257;ENSRNOG00000005916;ENSRNOG00000009266;ENSRNOG00000005290;ENSRNOG00000021781	Tcf7l2;Gsk3b;Xpo4;Prkaca;Ppm1a;Anp32b;Ywhae;Camk1	4333
GO:1900745	positive regulation of p38MAPK cascade	17	0.373795	1.01048	0.447983	0.602572	ENSRNOG00000031700;ENSRNOG00000017419;ENSRNOG00000013160;ENSRNOG00000007081;ENSRNOG00000011431;ENSRNOG00000002192;ENSRNOG00000061424	Map3k5;Map3k4;Sash1;Xdh;Mfhas1;Rell1;Map3k3	2579
GO:0009059	macromolecule biosynthetic process	38	-0.324701	-1.00617	0.448617	0.602572	ENSRNOG00000009134;ENSRNOG00000015416;ENSRNOG00000018212;ENSRNOG00000006913;NewGene_2772;ENSRNOG00000001056;ENSRNOG00000052620;ENSRNOG00000016885;ENSRNOG00000062276;ENSRNOG00000031864;ENSRNOG00000014154;ENSRNOG00000008256;ENSRNOG00000017828;ENSRNOG00000006118;NewGene_803	Mad2l2;Nabp1;Abhd17a;Rpain;NewGene_2772;Snapc2;Rack1;Klf6;AABR07044631.2;AABR07021871.1;Ilf2;Mrpl38;Egr3;Klf10;NewGene_803	4508
GO:0051209	release of sequestered calcium ion into cytosol	10	0.438126	1.02257	0.448936	0.602572	ENSRNOG00000051986	Plcg2	58
GO:0061158	3'-UTR-mediated mRNA destabilization	12	-0.428997	-1.01052	0.449248	0.602572	ENSRNOG00000009131;ENSRNOG00000058388;ENSRNOG00000058646;ENSRNOG00000016041;ENSRNOG00000016894	Zc3h12a;Zfp36;Zfp36l1;Zc3h12d;Dnd1	928
GO:0002376	immune system process	38	-0.324511	-1.00557	0.450593	0.60379	NewGene_5407;ENSRNOG00000019478;ENSRNOG00000000304;ENSRNOG00000006973;ENSRNOG00000000459;ENSRNOG00000015980;ENSRNOG00000013564;ENSRNOG00000017869;ENSRNOG00000016885;ENSRNOG00000002944;ENSRNOG00000043388;ENSRNOG00000009131;ENSRNOG00000006589;ENSRNOG00000013634;ENSRNOG00000019494;ENSRNOG00000014154;ENSRNOG00000017414;ENSRNOG00000000250;ENSRNOG00000020578;NewGene_8035;NewGene_9920	NewGene_5407;Irf9;Cd164;RGD1307947;Psmb9;Dclre1c;Dok3;Irf8;Klf6;RGD1304587;Irf3;Zc3h12a;LOC103694877;Myd88;Psmb10;Ilf2;Irf7;Jmjd6;Ceacam1;NewGene_8035;NewGene_9920	4426
GO:0002791	regulation of peptide secretion	13	0.400433	1.01681	0.451613	0.604572	ENSRNOG00000003054;ENSRNOG00000018598;ENSRNOG00000046617;ENSRNOG00000013351;ENSRNOG00000013969	AABR07037009.1;Ankrd1;LOC103690149;Stxbp5;Ahi1	2182
GO:0008333	endosome to lysosome transport	31	0.320647	1.01534	0.453191	0.604912	ENSRNOG00000057378;ENSRNOG00000039754;ENSRNOG00000001455;ENSRNOG00000019262;ENSRNOG00000012940;ENSRNOG00000010794;ENSRNOG00000052894;ENSRNOG00000003234;ENSRNOG00000014275;ENSRNOG00000010881	Clec16a;Rab7b;Kif13a;Trak1;Vps41;Dennd3;Epg5;Mgrn1;AABR07026291.1;Trak2	2246
GO:0070527	platelet aggregation	12	0.404828	1.00568	0.453191	0.604912	ENSRNOG00000010210;ENSRNOG00000048449;ENSRNOG00000008187;ENSRNOG00000002244;ENSRNOG00000020392;ENSRNOG00000030715;ENSRNOG00000058586;ENSRNOG00000022071	Slc7a11;Itgb3;Ubash3b;Pdgfra;Stxbp3;Cfh;Tyro3;Itga2b	3767
GO:0002040	sprouting angiogenesis	13	0.398092	1.01087	0.453763	0.604912	ENSRNOG00000006631;ENSRNOG00000029658;ENSRNOG00000010121;ENSRNOG00000016758;ENSRNOG00000015713;ENSRNOG00000019322;ENSRNOG00000051024;ENSRNOG00000012991	Sema3e;Rnf213;Lef1;Loxl2;Parva;Notch1;AABR07072184.1;Adgra2	4121
GO:0006725	cellular aromatic compound metabolic process	60	-0.288157	-0.989584	0.455556	0.604912	ENSRNOG00000016226;ENSRNOG00000009134;ENSRNOG00000015416;ENSRNOG00000006913;ENSRNOG00000048985;ENSRNOG00000015980;ENSRNOG00000050413;ENSRNOG00000022860;ENSRNOG00000009492;ENSRNOG00000005437;NewGene_2772;ENSRNOG00000001056;ENSRNOG00000016885;ENSRNOG00000017780;ENSRNOG00000000987;ENSRNOG00000013286;ENSRNOG00000009131;ENSRNOG00000001080;NewGene_5125;ENSRNOG00000031864;ENSRNOG00000014154;ENSRNOG00000…	Rpp40;Mad2l2;Nabp1;Rpain;LOC100910575;Dclre1c;Samd15;Swi5;Trmo;Rida;NewGene_2772;Snapc2;Klf6;Akr7a2;Ptcd1;Pdcl3;Zc3h12a;Arl6ip4;NewGene_5125;AABR07021871.1;Ilf2;AABR07031480.1;Rsl1d1;Dclre1b;1700020D05Rik;Srfbp1;Egr3;Klf10	4043
GO:0007565	female pregnancy	20	-0.376925	-1.0124	0.456439	0.604912	ENSRNOG00000045797;ENSRNOG00000020539;ENSRNOG00000013887;ENSRNOG00000046667	Lep;Muc1;Adra2b;Fosb	1285
GO:0043486	histone exchange	10	-0.451398	-1.0116	0.456767	0.604912	ENSRNOG00000019407;NewGene_7799;ENSRNOG00000001418;ENSRNOG00000022261;ENSRNOG00000038789;ENSRNOG00000021168;ENSRNOG00000021081;ENSRNOG00000007875;ENSRNOG00000050806	Dmap1;NewGene_7799;Znhit1;Cenpu;Cenpl;Anp32e;Vps72;Actr6;Spty2d1	5880
GO:0002252	immune effector process	11	-0.433807	-0.999971	0.458175	0.604912	ENSRNOG00000013564;ENSRNOG00000002944;ENSRNOG00000006589;ENSRNOG00000014154;NewGene_8035	Dok3;RGD1304587;LOC103694877;Ilf2;NewGene_8035	3403
GO:0002275	myeloid cell activation involved in immune response	11	-0.433807	-0.999971	0.458175	0.604912	ENSRNOG00000013564;ENSRNOG00000002944;ENSRNOG00000006589;ENSRNOG00000014154;NewGene_8035	Dok3;RGD1304587;LOC103694877;Ilf2;NewGene_8035	3403
GO:0002366	leukocyte activation involved in immune response	11	-0.433807	-0.999971	0.458175	0.604912	ENSRNOG00000013564;ENSRNOG00000002944;ENSRNOG00000006589;ENSRNOG00000014154;NewGene_8035	Dok3;RGD1304587;LOC103694877;Ilf2;NewGene_8035	3403
GO:0002443	leukocyte mediated immunity	11	-0.433807	-0.999971	0.458175	0.604912	ENSRNOG00000013564;ENSRNOG00000002944;ENSRNOG00000006589;ENSRNOG00000014154;NewGene_8035	Dok3;RGD1304587;LOC103694877;Ilf2;NewGene_8035	3403
GO:0002444	myeloid leukocyte mediated immunity	11	-0.433807	-0.999971	0.458175	0.604912	ENSRNOG00000013564;ENSRNOG00000002944;ENSRNOG00000006589;ENSRNOG00000014154;NewGene_8035	Dok3;RGD1304587;LOC103694877;Ilf2;NewGene_8035	3403
GO:0036230	granulocyte activation	11	-0.433807	-0.999971	0.458175	0.604912	ENSRNOG00000013564;ENSRNOG00000002944;ENSRNOG00000006589;ENSRNOG00000014154;NewGene_8035	Dok3;RGD1304587;LOC103694877;Ilf2;NewGene_8035	3403
GO:0043299	leukocyte degranulation	11	-0.433807	-0.999971	0.458175	0.604912	ENSRNOG00000013564;ENSRNOG00000002944;ENSRNOG00000006589;ENSRNOG00000014154;NewGene_8035	Dok3;RGD1304587;LOC103694877;Ilf2;NewGene_8035	3403
GO:0001558	regulation of cell growth	29	0.325777	1.00918	0.458422	0.604912	ENSRNOG00000003821;ENSRNOG00000009161;ENSRNOG00000057125;ENSRNOG00000047439;ENSRNOG00000014508;ENSRNOG00000014463	Rptor;Clasp2;Ddr1;Pot1b;Mgll;Uri1	1907
GO:0001756	somitogenesis	27	0.328022	1.00429	0.458422	0.604912	ENSRNOG00000007324;ENSRNOG00000013281;ENSRNOG00000025028;ENSRNOG00000006338;ENSRNOG00000010121;ENSRNOG00000031325;ENSRNOG00000004677	Plxna2;Mib1;Prkdc;Lrp6;Lef1;Abi1;Zeb2	1719
GO:2000147	positive regulation of cell motility	15	-0.39644	-0.992584	0.459813	0.605346	ENSRNOG00000016723;ENSRNOG00000010303;ENSRNOG00000052620;ENSRNOG00000009131;ENSRNOG00000006589;ENSRNOG00000016274;ENSRNOG00000024239;ENSRNOG00000003715;NewGene_8035	Phpt1;Trim32;Rack1;Zc3h12a;LOC103694877;Zfp580;Fam89b;Srpx2;NewGene_8035	3635
GO:1901796	regulation of signal transduction by p53 class mediator	14	-0.404549	-1.00184	0.460111	0.605346	ENSRNOG00000006589;ENSRNOG00000017187;NewGene_9684;ENSRNOG00000018453;ENSRNOG00000000587;NewGene_8035	LOC103694877;Prmt6;NewGene_9684;Nop2;Rpf2;NewGene_8035	2578
GO:0006749	glutathione metabolic process	18	0.361807	1.00301	0.460744	0.605346	ENSRNOG00000010210;ENSRNOG00000014915;ENSRNOG00000059810;ENSRNOG00000056728;ENSRNOG00000015020	Slc7a11;Gsr;Txnrd3;G6pd;Idh1	1992
GO:0030099	myeloid cell differentiation	18	0.361824	1.00306	0.460744	0.605346	NewGene_14640;ENSRNOG00000011720;ENSRNOG00000023579;ENSRNOG00000018288	NewGene_14640;L3mbtl3;Tet2;Ncoa6	2134
GO:0071353	cellular response to interleukin-4	10	0.435009	1.01529	0.461702	0.605346	ENSRNOG00000010121;ENSRNOG00000005872;ENSRNOG00000020878;ENSRNOG00000008400	Lef1;Tcf7;Keap1;Pml	3403
GO:0071300	cellular response to retinoic acid	33	0.31087	0.998895	0.4625	0.605346	ENSRNOG00000015488;ENSRNOG00000008180;ENSRNOG00000027839;ENSRNOG00000015750;ENSRNOG00000016374;ENSRNOG00000005933;ENSRNOG00000018126;ENSRNOG00000039976	Tead1;Lyn;Ptk2b;Wnt7b;Fgfr2;Yap1;Abca1;Ptk7	1903
GO:0051894	positive regulation of focal adhesion assembly	15	0.37953	0.992869	0.462527	0.605346	ENSRNOG00000034025;ENSRNOG00000031760;ENSRNOG00000014013;ENSRNOG00000012002;ENSRNOG00000031475;ENSRNOG00000037765;ENSRNOG00000011470	Ptprj;Fmn1;Map4k4;Iqgap1;Col16a1;Lims1;Tsc1	2512
GO:1901673	regulation of mitotic spindle assembly	15	0.379568	0.992968	0.462527	0.605346	ENSRNOG00000015389;ENSRNOG00000029885;ENSRNOG00000010238;ENSRNOG00000003139	Stag1;Stag2;Chmp4c;Smc1a	3310
GO:0045595	regulation of cell differentiation	67	0.274448	1.0058	0.462687	0.605346	ENSRNOG00000014395;NewGene_983;ENSRNOG00000009161;ENSRNOG00000003054;ENSRNOG00000016334;ENSRNOG00000018598;ENSRNOG00000005933;ENSRNOG00000014508;ENSRNOG00000014819;ENSRNOG00000046617;ENSRNOG00000001126;ENSRNOG00000010711;ENSRNOG00000013969;ENSRNOG00000012206;ENSRNOG00000015845;ENSRNOG00000026542	Gli3;NewGene_983;Clasp2;AABR07037009.1;Ptbp3;Ankrd1;Yap1;Mgll;Hap1;LOC103690149;Fbxw8;Dicer1;Ahi1;Dennd5a;Fam129b;Suco	2765
GO:0042220	response to cocaine	14	0.386195	0.994194	0.464363	0.606965	ENSRNOG00000021569;ENSRNOG00000027839	Tiam1;Ptk2b	669
GO:0006306	DNA methylation	16	0.367066	0.976188	0.464968	0.607183	ENSRNOG00000007242;ENSRNOG00000008870;ENSRNOG00000053881;ENSRNOG00000047104;ENSRNOG00000015133;ENSRNOG00000030630;ENSRNOG00000021614;ENSRNOG00000017593;ENSRNOG00000047692;ENSRNOG00000017674	Ehmt1;Atf7ip;Baz2a;Hells;Kmt2a;Ehmt2;Kmt2e;Mtr;LOC100911660;Ctcf	5094
GO:0002683	negative regulation of immune system process	11	-0.432045	-0.99591	0.465779	0.607669	ENSRNOG00000059837;ENSRNOG00000019574;NewGene_5407;ENSRNOG00000009131;ENSRNOG00000006589;ENSRNOG00000020578;NewGene_8035	Cdkn2a;Cuedc2;NewGene_5407;Zc3h12a;LOC103694877;Ceacam1;NewGene_8035	4731
GO:0042742	defense response to bacterium	22	0.341661	0.991516	0.467775	0.609059	ENSRNOG00000016366;ENSRNOG00000010629;ENSRNOG00000018835;ENSRNOG00000002940;ENSRNOG00000022067;ENSRNOG00000016346;ENSRNOG00000023143	Colec12;Nod1;Notch2;Ankrd17;Tlr5;Prkcd;Nlrp1a	2255
GO:0035024	negative regulation of Rho protein signal transduction	12	-0.422545	-0.995321	0.468045	0.609059	ENSRNOG00000020010;ENSRNOG00000027410	Kctd13;Ccdc125	935
GO:0046483	heterocycle metabolic process	58	-0.287592	-0.978213	0.468165	0.609059	ENSRNOG00000016226;ENSRNOG00000009134;ENSRNOG00000015416;ENSRNOG00000006913;ENSRNOG00000048985;ENSRNOG00000015980;ENSRNOG00000050413;ENSRNOG00000022860;ENSRNOG00000009492;ENSRNOG00000005437;NewGene_2772;ENSRNOG00000001056;ENSRNOG00000016885;ENSRNOG00000000987;ENSRNOG00000013286;ENSRNOG00000009131;ENSRNOG00000001080;NewGene_5125;ENSRNOG00000031864;ENSRNOG00000014154;ENSRNOG00000015645;ENSRNOG00000…	Rpp40;Mad2l2;Nabp1;Rpain;LOC100910575;Dclre1c;Samd15;Swi5;Trmo;Rida;NewGene_2772;Snapc2;Klf6;Ptcd1;Pdcl3;Zc3h12a;Arl6ip4;NewGene_5125;AABR07021871.1;Ilf2;AABR07031480.1;Rsl1d1;Dclre1b;1700020D05Rik;Srfbp1;Egr3;Klf10	4043
GO:0050877	nervous system process	23	0.33562	0.988898	0.46875	0.609109	ENSRNOG00000000540;NewGene_983;ENSRNOG00000059683;ENSRNOG00000002932	Btbd9;NewGene_983;Mpp2;Wdr19	1026
GO:0051216	cartilage development	29	0.324183	1.00425	0.469083	0.609109	ENSRNOG00000008313;ENSRNOG00000017863;ENSRNOG00000058329;ENSRNOG00000007564;ENSRNOG00000046211;ENSRNOG00000010711;ENSRNOG00000012698;ENSRNOG00000008292;ENSRNOG00000010771	Hoxb3;Zeb1;Prrx2;Evc;Fbxw4;Dicer1;Chsy1;Hif1a;Pkd1	2680
GO:0048513	animal organ development	86	0.260579	0.998932	0.469697	0.609334	NewGene_14640;NewGene_154;ENSRNOG00000018425;ENSRNOG00000008632;ENSRNOG00000003054;NewGene_10049;ENSRNOG00000051719;ENSRNOG00000018598;ENSRNOG00000005933;ENSRNOG00000014819;ENSRNOG00000046617;NewGene_5234;ENSRNOG00000001126;ENSRNOG00000057813;ENSRNOG00000012030;ENSRNOG00000013969;ENSRNOG00000010915	NewGene_14640;NewGene_154;Dym;Invs;AABR07037009.1;NewGene_10049;AABR07065498.1;Ankrd1;Yap1;Hap1;LOC103690149;NewGene_5234;Fbxw8;AABR07063281.1;AABR07043897.1;Ahi1;Ermp1	2332
GO:0051239	regulation of multicellular organismal process	80	0.266834	1.00831	0.470968	0.609956	ENSRNOG00000032437;NewGene_154;NewGene_983;ENSRNOG00000009161;ENSRNOG00000003054;NewGene_2571;ENSRNOG00000018598;ENSRNOG00000005933;ENSRNOG00000014508;ENSRNOG00000014819;ENSRNOG00000046617;ENSRNOG00000001126	Pard3;NewGene_154;NewGene_983;Clasp2;AABR07037009.1;NewGene_2571;Ankrd1;Yap1;Mgll;Hap1;LOC103690149;Fbxw8	1747
GO:0031647	regulation of protein stability	49	0.284716	0.99	0.471058	0.609956	ENSRNOG00000017610;ENSRNOG00000004048;NewGene_12201;ENSRNOG00000007445;ENSRNOG00000013251;ENSRNOG00000007325;ENSRNOG00000010967;ENSRNOG00000008870;ENSRNOG00000008283;ENSRNOG00000048738;ENSRNOG00000020723;ENSRNOG00000007948;ENSRNOG00000003864;ENSRNOG00000020451;ENSRNOG00000004637;ENSRNOG00000010729;ENSRNOG00000017612;ENSRNOG00000019638;ENSRNOG00000002509;ENSRNOG00000054549;ENSRNOG00000017714	Nedd4l;Lrrk2;NewGene_12201;Asph;Trim24;Usp28;Cdc37l1;Atf7ip;B4galt5;Hdac6;Pten;Nf2;Gipc1;Cd81;Fbxo7;Usp8;Vps35;Lmna;Gnl3l;Lss;Usp3	4356
GO:0045214	sarcomere organization	19	-0.374809	-0.993856	0.472693	0.61148	ENSRNOG00000008609;ENSRNOG00000007250;ENSRNOG00000008949;ENSRNOG00000057701;ENSRNOG00000007461	Capn3;Six4;Synpo2l;Myom1;Klhl41	1244
GO:0031069	hair follicle morphogenesis	13	0.39163	0.994457	0.473118	0.61148	ENSRNOG00000007261;ENSRNOG00000010556;ENSRNOG00000016374;ENSRNOG00000010711;ENSRNOG00000008332;ENSRNOG00000019322;ENSRNOG00000054217;ENSRNOG00000054172	Gli2;Intu;Fgfr2;Dicer1;Smo;Notch1;Runx3;Ctnnb1	4242
GO:0080135	regulation of cellular response to stress	23	-0.356271	-0.985216	0.475096	0.61268	NewGene_8842;ENSRNOG00000009131;ENSRNOG00000006589;ENSRNOG00000014201;ENSRNOG00000026643;ENSRNOG00000032439;ENSRNOG00000020578;ENSRNOG00000020938;NewGene_8035	NewGene_8842;Zc3h12a;LOC103694877;Manf;Chordc1;Rsl1d1;Ceacam1;Ppp1r15a;NewGene_8035	2700
GO:0032481	positive regulation of type I interferon production	11	-0.429548	-0.990155	0.475285	0.61268	ENSRNOG00000046191;ENSRNOG00000060869;ENSRNOG00000043388;ENSRNOG00000007766;ENSRNOG00000018247;ENSRNOG00000017414;ENSRNOG00000007520;ENSRNOG00000031689	Cgas;Irak1;Irf3;Pqbp1;Dhx58;Irf7;Zcchc3;Trim15	3106
GO:0080182	histone H3-K4 trimethylation	15	0.373398	0.976828	0.475375	0.61268	ENSRNOG00000011387;ENSRNOG00000026239;ENSRNOG00000023579;ENSRNOG00000054978;ENSRNOG00000005183;ENSRNOG00000015133;ENSRNOG00000017195;ENSRNOG00000017290	Tet3;Arid4a;Tet2;Hist1h1c;Rtf1;Kmt2a;Ctr9;Zfp335	5084
GO:0010923	negative regulation of phosphatase activity	31	0.317846	1.00647	0.476596	0.613683	ENSRNOG00000030776;ENSRNOG00000002512;NewGene_14794;ENSRNOG00000018780;ENSRNOG00000014463;ENSRNOG00000003226;ENSRNOG00000002710;NewGene_7538;ENSRNOG00000003276;ENSRNOG00000042879;ENSRNOG00000008614;ENSRNOG00000024663;ENSRNOG00000004742;ENSRNOG00000017692;ENSRNOG00000018412;ENSRNOG00000005209	Sytl2;Gpatch2;NewGene_14794;Sh3rf2;Uri1;Mprip;Cnst;NewGene_7538;Myo1d;Cep192;Zfyve1;Fkbp15;Chp1;Ppp1r37;Sfi1;Spred1	4287
GO:0009060	aerobic respiration	14	-0.395391	-0.979163	0.478664	0.615606	ENSRNOG00000009713;ENSRNOG00000021359;ENSRNOG00000024568;ENSRNOG00000013828;ENSRNOG00000017446;ENSRNOG00000016937;ENSRNOG00000018655;ENSRNOG00000018491;ENSRNOG00000032204;ENSRNOG00000034234;ENSRNOG00000024967;ENSRNOG00000059061	Oxa1l;Mtfr1;Ndufs7;Sirt3;Ndufs8;Mtfr1l;Adsl;Chchd5;Uqcrb;Mt-co1;Uqcrb;Uqcr10	5759
GO:0071108	protein K48-linked deubiquitination	18	0.355394	0.985234	0.479339	0.615606	ENSRNOG00000051889;ENSRNOG00000001573;ENSRNOG00000061337;NewGene_10876;ENSRNOG00000007710;ENSRNOG00000015409	Usp34;Usp25;Mindy2;NewGene_10876;Usp20;Usp5	2339
GO:0048729	tissue morphogenesis	21	0.340901	0.980426	0.479424	0.615606	ENSRNOG00000032437;ENSRNOG00000018598;ENSRNOG00000005933;ENSRNOG00000046617;ENSRNOG00000057813;ENSRNOG00000013969	Pard3;Ankrd1;Yap1;LOC103690149;AABR07063281.1;Ahi1	2182
GO:0045722	positive regulation of gluconeogenesis	12	-0.416448	-0.98096	0.481203	0.617318	ENSRNOG00000008212;ENSRNOG00000051592;NewGene_4985;ENSRNOG00000018364;NewGene_12310;NewGene_12315	Wdr5;AABR07044925.1;NewGene_4985;Kat2a;NewGene_12310;NewGene_12315	3892
GO:0019221	cytokine-mediated signaling pathway	40	-0.30819	-0.967081	0.482353	0.61822	ENSRNOG00000008822;ENSRNOG00000016885;ENSRNOG00000060869;ENSRNOG00000005965;ENSRNOG00000030888;ENSRNOG00000023214;ENSRNOG00000006589;ENSRNOG00000028504;ENSRNOG00000013634;ENSRNOG00000020578;NewGene_8035;NewGene_9920;ENSRNOG00000050509;ENSRNOG00000002771	Fkbp1a;Klf6;Irak1;Irak4;Rela;Il20rb;LOC103694877;Socs5;Myd88;Ceacam1;NewGene_8035;NewGene_9920;Ebi3;Ereg	3438
GO:0009058	biosynthetic process	78	-0.270447	-0.981154	0.483271	0.618825	ENSRNOG00000015416;ENSRNOG00000018212;ENSRNOG00000006913;ENSRNOG00000000386;NewGene_6361;ENSRNOG00000055408;NewGene_6358;NewGene_2772;ENSRNOG00000001056;ENSRNOG00000052620;ENSRNOG00000016885;ENSRNOG00000013286;NewGene_6359;ENSRNOG00000006589;ENSRNOG00000062276;NewGene_5125;ENSRNOG00000014456;ENSRNOG00000031864;NewGene_11365;ENSRNOG00000014154;NewGene_12310;ENSRNOG00000008256;ENSRNOG00000017828;Ne…	Nabp1;Abhd17a;Rpain;Pbld1;NewGene_6361;Gcat;NewGene_6358;NewGene_2772;Snapc2;Rack1;Klf6;Pdcl3;NewGene_6359;LOC103694877;AABR07044631.2;NewGene_5125;Coq10b;AABR07021871.1;NewGene_11365;Ilf2;NewGene_12310;Mrpl38;Egr3;NewGene_8035;Klf10;NewGene_9172;NewGene_803;NewGene_12315	2712
GO:0001707	mesoderm formation	17	-0.380376	-0.977198	0.485876	0.621584	ENSRNOG00000021812;ENSRNOG00000024288	Scx;Etv2	6
GO:0044092	negative regulation of molecular function	36	-0.314983	-0.9717	0.487524	0.622644	NewGene_1595;ENSRNOG00000020634;ENSRNOG00000025731;ENSRNOG00000059837;ENSRNOG00000009134;ENSRNOG00000011427;ENSRNOG00000021168;ENSRNOG00000018584;ENSRNOG00000020717;ENSRNOG00000052620;ENSRNOG00000009131;ENSRNOG00000013572;ENSRNOG00000026643;ENSRNOG00000042747;ENSRNOG00000020578;ENSRNOG00000020938	NewGene_1595;Pih1d1;Ptma;Cdkn2a;Mad2l2;Hr;Anp32e;LOC100359583;Bod1;Rack1;Zc3h12a;Lxn;Chordc1;Fam72a;Ceacam1;Ppp1r15a	4775
GO:0045429	positive regulation of nitric oxide biosynthetic process	18	0.352829	0.978121	0.487603	0.622644	ENSRNOG00000029986;ENSRNOG00000027839;ENSRNOG00000022067;ENSRNOG00000000763;ENSRNOG00000008620;ENSRNOG00000002146;ENSRNOG00000059968	Insr;Ptk2b;Tlr5;RT1-M3-1;Smad3;Pkd2;Jak2	2948
GO:0045597	positive regulation of cell differentiation	41	-0.305945	-0.967573	0.489237	0.623521	ENSRNOG00000015253;ENSRNOG00000020578;ENSRNOG00000002946;ENSRNOG00000017828;NewGene_8035;ENSRNOG00000006118;ENSRNOG00000016289	Hsf4;Ceacam1;Socs3;Egr3;NewGene_8035;Klf10;Bmpr1b	1481
GO:0001656	metanephros development	12	0.392416	0.974847	0.489362	0.623521	ENSRNOG00000014395;ENSRNOG00000007302;ENSRNOG00000007590	Gli3;Fbn1;Eya1	1093
GO:0001655	urogenital system development	19	-0.369935	-0.980932	0.489642	0.623521	ENSRNOG00000031801;NewGene_8842;ENSRNOG00000004735;ENSRNOG00000000250;ENSRNOG00000016394;ENSRNOG00000046022;ENSRNOG00000019377	Ephb3;NewGene_8842;Gzf1;Jmjd6;LOC100911453;Wdr77;Amh	2783
GO:0030199	collagen fibril organization	19	0.35142	0.981743	0.490446	0.623601	ENSRNOG00000060614;ENSRNOG00000003736;ENSRNOG00000000563;ENSRNOG00000018938;ENSRNOG00000002418;ENSRNOG00000002881;ENSRNOG00000016758;ENSRNOG00000061373	Pxdn;Col5a2;Adamts14;Mkx;Tgfb2;Ddr2;Loxl2;Loxl3	2574
GO:0042307	positive regulation of protein import into nucleus	24	0.32444	0.970807	0.490605	0.623601	ENSRNOG00000014395;ENSRNOG00000006816;ENSRNOG00000016346;ENSRNOG00000018903;ENSRNOG00000000513;ENSRNOG00000024365;ENSRNOG00000009782;ENSRNOG00000059968;ENSRNOG00000008332;ENSRNOG00000009110	Gli3;Ubr5;Prkcd;Pik3r1;Mapk14;Ect2;Efcab7;Jak2;Smo;Psen1	3578
GO:0043933	protein-containing complex subunit organization	49	-0.297543	-0.971318	0.493014	0.626087	ENSRNOG00000009131;ENSRNOG00000006589;ENSRNOG00000019206;ENSRNOG00000043465;ENSRNOG00000000490;NewGene_5125;ENSRNOG00000016930;ENSRNOG00000028155;ENSRNOG00000030106;ENSRNOG00000020578;ENSRNOG00000008256;NewGene_8035;ENSRNOG00000000850;ENSRNOG00000056407	Zc3h12a;LOC103694877;Nupr1;Arc;Rps10;NewGene_5125;Ube2s;Dnaaf2;AABR07029275.1;Ceacam1;Mrpl38;NewGene_8035;Apom;Cfap73	2683
GO:0045321	leukocyte activation	17	-0.377859	-0.970732	0.495292	0.628404	ENSRNOG00000015980;ENSRNOG00000013564;ENSRNOG00000016885;ENSRNOG00000002944;ENSRNOG00000006589;ENSRNOG00000014154;ENSRNOG00000000250;NewGene_8035	Dclre1c;Dok3;Klf6;RGD1304587;LOC103694877;Ilf2;Jmjd6;NewGene_8035	3947
GO:0071356	cellular response to tumor necrosis factor	58	-0.280224	-0.953152	0.496255	0.629036	ENSRNOG00000030888;ENSRNOG00000010918;ENSRNOG00000052873;ENSRNOG00000045829;ENSRNOG00000009131;ENSRNOG00000010602;ENSRNOG00000058388;ENSRNOG00000007159;ENSRNOG00000009329;ENSRNOG00000018364;ENSRNOG00000012660;ENSRNOG00000020150;ENSRNOG00000004854;ENSRNOG00000058646;NewGene_9920;ENSRNOG00000010278;ENSRNOG00000009919;ENSRNOG00000014361	Rela;Cebpa;Npnt;Thbs1;Zc3h12a;Birc2;Zfp36;Ccl2;Nr1d1;Kat2a;Postn;Il18bp;Has2;Zfp36l1;NewGene_9920;Il6;Acod1;Edn1	2848
GO:0032435	negative regulation of proteasomal ubiquitin-dependent protein catabolic process	24	0.321792	0.962882	0.496868	0.629036	ENSRNOG00000057378;ENSRNOG00000020804;ENSRNOG00000006285;ENSRNOG00000025496;ENSRNOG00000054297;ENSRNOG00000018698;ENSRNOG00000015121;ENSRNOG00000005353;ENSRNOG00000003864	Clec16a;Smarcc1;Tlk2;Usp7;Senp1;Wac;N4bp1;Rybp;Gipc1	3766
GO:0001817	regulation of cytokine production	25	-0.342035	-0.966692	0.497154	0.629036	ENSRNOG00000026907;ENSRNOG00000015925;ENSRNOG00000001843;ENSRNOG00000020229;ENSRNOG00000042070;ENSRNOG00000009131;ENSRNOG00000006589;ENSRNOG00000032700;ENSRNOG00000016274;ENSRNOG00000009340;ENSRNOG00000020578;NewGene_8035;ENSRNOG00000043019	Zbtb37;Zfp131;Bcl6;Homer3;Ticam2;Zc3h12a;LOC103694877;Zbtb34;Zfp580;Zbtb6;Ceacam1;NewGene_8035;Btnl10	2871
GO:0010628	positive regulation of gene expression	190	0.23129	0.990281	0.498851	0.630607	ENSRNOG00000011076;NewGene_154;ENSRNOG00000006644;ENSRNOG00000010601;ENSRNOG00000029735;ENSRNOG00000003054;ENSRNOG00000004063;ENSRNOG00000000503;ENSRNOG00000052721;ENSRNOG00000047302;ENSRNOG00000014079;ENSRNOG00000006384;ENSRNOG00000016374;ENSRNOG00000050760;ENSRNOG00000005868;ENSRNOG00000005933;ENSRNOG00000014137;ENSRNOG00000020640;ENSRNOG00000010957;ENSRNOG00000013251;ENSRNOG00000046617;ENSRNOG…	Ank2;NewGene_154;Kdm4c;Srpk2;Pid1;AABR07037009.1;Sh3pxd2b;Ppard;Kdm6a;AC106605.1;Stat4;Ddx58;Fgfr2;LOC103690035;Ttc21b;Yap1;Fbln1;Zbtb7b;Braf;Trim24;LOC103690149;Itga3;Mkx;Kdm5b;Cdk6;Nfatc1;Dicer1;Mapk1;Ubr5;Dtnbp1;Pawr;AABR07043897.1;Rock2;Lims1;Strn3;Atp13a2;Adam19;Ahi1;Dnmt1;Ldlr;Ago1;LOC100912282;Calcoco1;AABR07057491.1;Iqgap3;Drosha;Wnt6;Tle1;Hif1a;Fam129b;Rdx;Fubp1	2617
GO:0035082	axoneme assembly	12	-0.406604	-0.957773	0.5	0.631483	ENSRNOG00000008138;ENSRNOG00000026964;ENSRNOG00000028155;ENSRNOG00000056407	Jhy;Gas8;Dnaaf2;Cfap73	67
GO:0048585	negative regulation of response to stimulus	41	0.292827	0.974592	0.501018	0.632192	ENSRNOG00000017583;ENSRNOG00000009161;ENSRNOG00000003054;NewGene_2571;ENSRNOG00000010643;ENSRNOG00000005933;ENSRNOG00000003234;ENSRNOG00000012030;ENSRNOG00000060335	Mapkap1;Clasp2;AABR07037009.1;NewGene_2571;Kank2;Yap1;Mgrn1;AABR07043897.1;Strn3	2138
GO:0048608	reproductive structure development	19	0.343735	0.960272	0.503185	0.634348	ENSRNOG00000038597;ENSRNOG00000016374;ENSRNOG00000001126;ENSRNOG00000010711;ENSRNOG00000010915	Dlg1;Fgfr2;Fbxw8;Dicer1;Ermp1	2332
GO:0032868	response to insulin	33	0.304418	0.978164	0.504167	0.635007	ENSRNOG00000015658;ENSRNOG00000030213;ENSRNOG00000008173;ENSRNOG00000018170;ENSRNOG00000020640;ENSRNOG00000024629;ENSRNOG00000016224;ENSRNOG00000011470;ENSRNOG00000020392	Sorbs1;Vps13c;Sesn3;Slc27a1;Zbtb7b;Hadha;Meak7;Tsc1;Stxbp3	2787
GO:0090087	regulation of peptide transport	16	0.357671	0.951202	0.505308	0.635705	ENSRNOG00000003054;ENSRNOG00000018598;ENSRNOG00000046617;ENSRNOG00000013351;ENSRNOG00000013969	AABR07037009.1;Ankrd1;LOC103690149;Stxbp5;Ahi1	2182
GO:0022414	reproductive process	31	-0.321692	-0.956146	0.505639	0.635705	NewGene_8842;ENSRNOG00000057867;ENSRNOG00000006589;ENSRNOG00000019206;ENSRNOG00000004534;ENSRNOG00000016394;ENSRNOG00000046022;NewGene_8035;ENSRNOG00000013465	NewGene_8842;Mns1;LOC103694877;Nupr1;Spdya;LOC100911453;Wdr77;NewGene_8035;Tepp	2700
GO:0006487	protein N-linked glycosylation	23	0.326951	0.963356	0.50625	0.635895	ENSRNOG00000017434;ENSRNOG00000010877;ENSRNOG00000011922;ENSRNOG00000021886;ENSRNOG00000031896;ENSRNOG00000059461;ENSRNOG00000002615	Mgat3;Alg9;Stt3b;B4galt7;Stt3a;B4galt1;Pmm2	3969
GO:0010811	positive regulation of cell-substrate adhesion	19	-0.36331	-0.963365	0.508475	0.63811	ENSRNOG00000049906;ENSRNOG00000019183;ENSRNOG00000010031	Foxf1;Alox15;Vtn	852
GO:0022607	cellular component assembly	77	0.257829	0.971622	0.509636	0.638989	ENSRNOG00000015658;ENSRNOG00000032437;ENSRNOG00000009161;ENSRNOG00000059683;ENSRNOG00000018598;ENSRNOG00000005933;ENSRNOG00000046617;NewGene_5234;ENSRNOG00000057813;NewGene_4399;ENSRNOG00000013969;ENSRNOG00000014637;ENSRNOG00000051838	Sorbs1;Pard3;Clasp2;Mpp2;Ankrd1;Yap1;LOC103690149;NewGene_5234;AABR07063281.1;NewGene_4399;Ahi1;Atxn10;AABR07057491.1	2450
GO:0008585	female gonad development	14	-0.383221	-0.949025	0.510204	0.639122	ENSRNOG00000013166;ENSRNOG00000010681;ENSRNOG00000001111;ENSRNOG00000011238;ENSRNOG00000011631;ENSRNOG00000010357	Wnt4;Pitx2;Brca2;Tiparp;Fst;Lhx9	878
GO:0045190	isotype switching	13	0.376625	0.956355	0.511828	0.640577	ENSRNOG00000029966	Xrcc4	54
GO:0071902	positive regulation of protein serine/threonine kinase activity	20	0.341865	0.961078	0.512658	0.641036	ENSRNOG00000003821;ENSRNOG00000015488;ENSRNOG00000018170	Rptor;Tead1;Slc27a1	1438
GO:0044237	cellular metabolic process	173	-0.239996	-0.979018	0.513321	0.641286	ENSRNOG00000016937;ENSRNOG00000001039;ENSRNOG00000009217;ENSRNOG00000016226;ENSRNOG00000009134;NewGene_5407;ENSRNOG00000000221;ENSRNOG00000015416;ENSRNOG00000011427;ENSRNOG00000018212;ENSRNOG00000030328;ENSRNOG00000006913;ENSRNOG00000048985;ENSRNOG00000015980;ENSRNOG00000018491;ENSRNOG00000050413;ENSRNOG00000022860;ENSRNOG00000024605;ENSRNOG00000009492;ENSRNOG00000005437;ENSRNOG00000039207;ENSRNO…	Mtfr1l;Eif2b1;Fbxo6;Rpp40;Mad2l2;NewGene_5407;Abhd5;Nabp1;Hr;Abhd17a;Fam98a;Rpain;LOC100910575;Dclre1c;Chchd5;Samd15;Swi5;Fam220a;Trmo;Rida;Ccdc71l;Atg14;Pheta1;NewGene_2772;Snapc2;Rack1;Rnf166;Klf6;Fbxl15;NewGene_4985;Akr7a2;Eif2b4;Ptcd1;Pdcl3;NewGene_8842;Zc3h12a;Abhd10;Arl6ip4;LOC103694877;NewGene_9096;Nupr1;Klhl21;AABR07044631.2;NewGene_5125;Coq10b;AABR07021871.1;Ube2s;Ilf2;AABR07031480.1;Rsl…	4616
GO:0060213	positive regulation of nuclear-transcribed mRNA poly(A) tail shortening	10	0.418915	0.97773	0.514894	0.64267	ENSRNOG00000020689;ENSRNOG00000024907;ENSRNOG00000012271;ENSRNOG00000022395;ENSRNOG00000024737	Cpeb3;Tnrc6b;Cnot1;Tnrc6c;Tnrc6a	2715
GO:0072594	establishment of protein localization to organelle	11	-0.411251	-0.947978	0.51711	0.644769	ENSRNOG00000015983;ENSRNOG00000037563;NewGene_9172	Maip1;Cd68;NewGene_9172	817
GO:0042119	neutrophil activation	14	-0.382188	-0.946467	0.517625	0.644769	ENSRNOG00000013564;ENSRNOG00000002944;ENSRNOG00000006589;ENSRNOG00000014154;ENSRNOG00000054218;NewGene_8035	Dok3;RGD1304587;LOC103694877;Ilf2;Il18rap;NewGene_8035	3403
GO:0050793	regulation of developmental process	77	0.257048	0.968678	0.518201	0.644769	ENSRNOG00000032437;NewGene_154;NewGene_983;ENSRNOG00000009161;ENSRNOG00000003054;ENSRNOG00000018598;ENSRNOG00000005933;ENSRNOG00000014508;ENSRNOG00000014819;ENSRNOG00000046617;ENSRNOG00000001126	Pard3;NewGene_154;NewGene_983;Clasp2;AABR07037009.1;Ankrd1;Yap1;Mgll;Hap1;LOC103690149;Fbxw8	1747
GO:0050790	regulation of catalytic activity	62	0.270141	0.972597	0.518438	0.644769	ENSRNOG00000007947;NewGene_14640;ENSRNOG00000017583;ENSRNOG00000015339;ENSRNOG00000050417;ENSRNOG00000036598;ENSRNOG00000009085;ENSRNOG00000013351;ENSRNOG00000003226	Fam13a;NewGene_14640;Mapkap1;Shoc2;AABR07006774.1;Tbc1d12;Prkag2;Stxbp5;Mprip	1922
GO:0002098	tRNA wobble uridine modification	13	0.373229	0.947732	0.522581	0.648876	ENSRNOG00000004787;ENSRNOG00000016146	AABR07053185.1;AABR07012129.1	490
GO:1904951	positive regulation of establishment of protein localization	14	0.37226	0.958319	0.522678	0.648876	ENSRNOG00000015257;ENSRNOG00000003054;ENSRNOG00000018598	Coro2b;AABR07037009.1;Ankrd1	1364
GO:0043029	T cell homeostasis	10	-0.424338	-0.950959	0.524436	0.650258	ENSRNOG00000002791;NewGene_10439;NewGene_10438;ENSRNOG00000018770;ENSRNOG00000017647	Bcl2;NewGene_10439;NewGene_10438;Pmaip1;Zc3h8	1983
GO:0010817	regulation of hormone levels	13	0.372621	0.946189	0.524731	0.650258	ENSRNOG00000003054;NewGene_10049;ENSRNOG00000032254;ENSRNOG00000015845	AABR07037009.1;NewGene_10049;Sin3a;Fam129b	2602
GO:0071549	cellular response to dexamethasone stimulus	16	-0.371409	-0.942709	0.527307	0.652866	ENSRNOG00000003172;ENSRNOG00000007159;ENSRNOG00000005227;ENSRNOG00000057078;ENSRNOG00000010278	Serpinf1;Ccl2;Tfap4;Ddit4;Il6	2274
GO:0045740	positive regulation of DNA replication	19	-0.360413	-0.955683	0.52919	0.654612	ENSRNOG00000026293;ENSRNOG00000025638;ENSRNOG00000020010;ENSRNOG00000010278;ENSRNOG00000002771	Jun;Npm2;Kctd13;Il6;Ereg	1277
GO:0060993	kidney morphogenesis	12	-0.39558	-0.931805	0.531955	0.657444	ENSRNOG00000004735;ENSRNOG00000059540	Gzf1;Gcnt3	133
GO:0065009	regulation of molecular function	82	0.252944	0.962745	0.532468	0.657491	ENSRNOG00000007947;NewGene_14640;ENSRNOG00000017583;NewGene_983;ENSRNOG00000049378;ENSRNOG00000015339;ENSRNOG00000050417;ENSRNOG00000036598;ENSRNOG00000014819;ENSRNOG00000013351;ENSRNOG00000003226	Fam13a;NewGene_14640;Mapkap1;NewGene_983;AABR07062583.1;Shoc2;AABR07006774.1;Tbc1d12;Hap1;Stxbp5;Mprip	1922
GO:0007339	binding of sperm to zona pellucida	14	-0.376422	-0.932188	0.534323	0.659194	ENSRNOG00000021317;NewGene_10171;ENSRNOG00000020057;ENSRNOG00000015630;ENSRNOG00000011632;ENSRNOG00000014160;ENSRNOG00000001592;ENSRNOG00000000923;ENSRNOG00000013505	Cct2;NewGene_10171;Tex101;Cct7;Cct5;Tcp1;Cct8;Cct6a;Vdac2	4646
GO:0000245	spliceosomal complex assembly	13	0.370276	0.940232	0.535484	0.660038	ENSRNOG00000010601;NewGene_6320	Srpk2;NewGene_6320	1476
[truncated: 581 more rows]

## Sheet: 4.2 GO  molecular functions
Supplementary Table 4.2 GO molecular function analysis between the 4-OI + cisplatin group and the cisplatin group
ID	Description	setSize	enrichmentScore	NES	pvalue	qvalue	core_enrichment	Symbol	rank
[truncated: 432 more rows]

## Sheet: 4.3 GO  cellular components
Supplementary Table 4.3 GO cellular component analysis between the 4-OI + cisplatin group and the cisplatin group
[truncated: 425 more rows]

[truncated: 1 more sheets: 4.4 KEGG enrichment analysis]
